# Supplementary material for: Assessing the druggability of protein-protein interactions by a supervised machine-learning method
Source: BMC Bioinformatics. 2009 Aug 25;10:263. doi: 10.1186/1471-2105-10-263 (PMC2739204; doi:10.1186/1471-2105-10-263)
Supplement: Additional file 2 — Positive instances. The 98 instances are listed with their attributes. Attribute numbers correspond to those in Table 2. [file 1471-2105-10-263-S2.xls]

## Sheet: Supplementary Data 1
Entrez Gene ID 1	Protein 1	UniProt ID 1	UniGene ID 1	Entrez Gene ID 2	Protein 2	UniProt ID 2	UniGene ID 2	Protein/ligand complex	Model structure	Attribute no. 1	Attribute no. 2	Attribute no. 3	Attribute no. 4	Attribute no. 5	Attribute no. 6	Attribute no. 7	Attribute no. 8	Attribute no. 9	Attribute no. 10	Attribute no. 11	Attribute no. 12	Attribute no. 13	Attribute no. 14	Attribute no. 15	Attribute no. 16	Attribute no. 17	Attribute no. 18	Attribute no. 19	Attribute no. 20	Attribute no. 21	Attribute no. 22	Attribute no. 23	Attribute no. 24	Attribute no. 25	Attribute no. 26	Attribute no. 27	Attribute no. 28	Attribute no. 29	Attribute no. 30	Attribute no. 31	Attribute no. 32	Attribute no. 33	Attribute no. 34	Attribute no. 35	Attribute no. 36	Attribute no. 37	Attribute no. 38	Attribute no. 39	Attribute no. 40
375	ARF1	P84077	Hs.286221	9266	CYTH2	Q99418	Hs.144011	1s9d_A	-	341.25	821	0.09439	0.415652	0.018377	17.0028	0.274958	11.5365	0	0	0.603894	0.830352	6.64267	3.32141	0	1.66071	0	0	0	0.738097	0	0	0	0	1.10715	19.928	6.64297	1.32858	2	0	0	0	0	0	2	0	0	0	0	0
375	ARF1	P84077	Hs.286221	9266	CYTH2	Q99418	Hs.144011	1s9d_E	-	279.5	249	0.02406	1.12249	0.373702	9.34196	0.444403	8.28365	0	0	1.63889	0	0	0	0	19.6668	0	0	4.91671	0	0	0	0	0	3.27781	0	0	6.55549	2	0	0	0	0	0	2	0	0	0	0	0
375	ARF1	P84077	Hs.286221	9266	CYTH2	Q99418	Hs.144011	1r8q_A	-	436.38	967	0.096095	0.451272	0.129457	13.8318	0.327739	10.5496	0	0	0.84091	0	4.625	1.02778	0	1.85	0	3.08334	0	0.770834	0	0	0	0	1.15625	9.25001	6.16667	2.3125	2	0	0	0	0	0	2	0	0	0	0	0
375	ARF1	P84077	Hs.286221	9266	CYTH2	Q99418	Hs.144011	1r8q_E	-	92	181	0.017093	0.508287	0.22007	6.68615	0.21626	6.50144	0	0	3.15	0	0	0	0	0	0	0	15.75	0	0	0	0	0	5.25	0	0	0	2	0	0	0	0	0	2	0	0	0	0	0
375	ARF1	P84077	Hs.286221	9266	CYTH2	Q99418	Hs.144011	1r8q_B	-	459.62	940	0.093005	0.488957	0.382128	10.5657	0.181599	13.9503	0	0	0.833333	0	4.58329	1.01852	0	1.83332	0	2.29164	0	0.833333	0	0	0	0	1.14584	9.16657	9.16657	2.29164	2	0	0	0	0	0	2	0	0	0	0	0
375	ARF1	P84077	Hs.286221	9266	CYTH2	Q99418	Hs.144011	1r8q_F	-	91.5	184	0.017134	0.497283	0.59056	3.64843	0.208579	6.76878	0	0	2.5625	0	0	0	0	0	0	0	12.3001	0	0	0	0	0	5.12505	0	0	0	2	0	0	0	0	0	2	0	0	0	0	0
375	ARF1	P84077	Hs.286221	9266	CYTH2	Q99418	Hs.144011	-	1r8q_BF	869.38	1076	0.059771	0.807974	0.197723	17.899	0.292074	15.3662	0	0	0.405712	0.608573	4.25985	1.21714	0	6.39012	0.946667	0.71	0	1.278	3.19497	0	0.3408	0	2.84	1.70401	0	1.70401	2	0	0	0	0	0	2	0	0	0	0	0
375	ARF1	P84077	Hs.286221	9266	CYTH2	Q99418	Hs.144011	-	1s9d_AE	423.25	321	0.019961	1.31854	0.270889	10.7823	0.251476	11.0671	0	0	0	0	0	3.16664	0	10.5559	0	1.97918	0	1.75926	1.97918	0	0.7197	0	3.16664	0	0	0	2	0	0	0	0	0	2	0	0	0	0	0
375	ARF1	P84077	Hs.286221	9266	CYTH2	Q99418	Hs.144011	-	1r8s_AE	824.38	718	0.045613	1.14816	0.310698	14.1758	0.290605	14.5309	0	0	0.484848	0.349092	0	1.34266	0	3.49086	1.63637	0.727273	0	1.45454	3.2727	0	0.396695	0	2.90909	2.90909	0	0	2	0	0	0	0	0	2	0	0	0	0	0
375	ARF1	P84077	Hs.286221	9267	CYTH1	Q15438	Hs.191215	1s9d_A	-	341.25	821	0.09439	0.415652	0.018377	17.0028	0.274958	11.5365	0	0	0.603894	0.830352	6.64267	3.32141	0	1.66071	0	0	0	0.738097	0	0	0	0	1.10715	19.928	6.64297	1.32858	0	0	0	0	0	0	0	0	0	0	0	0
375	ARF1	P84077	Hs.286221	9267	CYTH1	Q15438	Hs.191215	1s9d_E	-	279.5	249	0.02406	1.12249	0.373702	9.34196	0.444403	8.28365	0	0	1.63889	0	0	0	0	19.6668	0	0	4.91671	0	0	0	0	0	3.27781	0	0	6.55549	0	0	0	0	0	0	0	0	0	0	0	0
375	ARF1	P84077	Hs.286221	9267	CYTH1	Q15438	Hs.191215	1r8q_A	-	436.38	967	0.096095	0.451272	0.129457	13.8318	0.327739	10.5496	0	0	0.84091	0	4.625	1.02778	0	1.85	0	3.08334	0	0.770834	0	0	0	0	1.15625	9.25001	6.16667	2.3125	0	0	0	0	0	0	0	0	0	0	0	0
375	ARF1	P84077	Hs.286221	9267	CYTH1	Q15438	Hs.191215	1r8q_E	-	92	181	0.017093	0.508287	0.22007	6.68615	0.21626	6.50144	0	0	3.15	0	0	0	0	0	0	0	15.75	0	0	0	0	0	5.25	0	0	0	0	0	0	0	0	0	0	0	0	0	0	0
375	ARF1	P84077	Hs.286221	9267	CYTH1	Q15438	Hs.191215	1r8q_B	-	459.62	940	0.093005	0.488957	0.382128	10.5657	0.181599	13.9503	0	0	0.833333	0	4.58329	1.01852	0	1.83332	0	2.29164	0	0.833333	0	0	0	0	1.14584	9.16657	9.16657	2.29164	0	0	0	0	0	0	0	0	0	0	0	0
375	ARF1	P84077	Hs.286221	9267	CYTH1	Q15438	Hs.191215	1r8q_F	-	91.5	184	0.017134	0.497283	0.59056	3.64843	0.208579	6.76878	0	0	2.5625	0	0	0	0	0	0	0	12.3001	0	0	0	0	0	5.12505	0	0	0	0	0	0	0	0	0	0	0	0	0	0	0
375	ARF1	P84077	Hs.286221	9267	CYTH1	Q15438	Hs.191215	-	1r8q_BF	869.38	1076	0.059771	0.807974	0.197723	17.899	0.292074	15.3662	0	0	0.405712	0.608573	4.25985	1.21714	0	6.39012	0.946667	0.71	0	1.278	3.19497	0	0.3408	0	2.84	1.70401	0	1.70401	0	0	0	0	0	0	0	0	0	0	0	0
375	ARF1	P84077	Hs.286221	9267	CYTH1	Q15438	Hs.191215	-	1s9d_AE	423.25	321	0.019961	1.31854	0.270889	10.7823	0.251476	11.0671	0	0	0	0	0	3.16664	0	10.5559	0	1.97918	0	1.75926	1.97918	0	0.7197	0	3.16664	0	0	0	0	0	0	0	0	0	0	0	0	0	0	0
375	ARF1	P84077	Hs.286221	9267	CYTH1	Q15438	Hs.191215	-	1r8s_AE	824.38	718	0.045613	1.14816	0.310698	14.1758	0.290605	14.5309	0	0	0.484848	0.349092	0	1.34266	0	3.49086	1.63637	0.727273	0	1.45454	3.2727	0	0.396695	0	2.90909	2.90909	0	0	0	0	0	0	0	0	0	0	0	0	0	0
596	BCL2	P10415	Hs.150749	578	BAK1	Q16611	Hs.648641	2o2f_A	-	1021.75	1327	0.145059	0.76997	0.462908	13.002	0.375994	14.9004	1.92381	0	1.06878	1.06878	6.41269	0.60119	0	0	0	0.801587	1.60317	0	0	0	1.10989	0	0	1.37415	1.20238	1.60317	5	0	0	0	5	0	0	0	0	0	0	0
596	BCL2	P10415	Hs.150749	578	BAK1	Q16611	Hs.648641	2o22_A	-	856	1057	0.093905	0.809839	0.493834	11.6109	0.375891	13.9899	1.91666	0	1.04546	0.383333	9.58332	1.27778	0	0	0	1.15001	1.43748	0	0	0	0.766665	0	0	1.15001	1.91666	1.91666	5	0	0	0	5	0	0	0	0	0	0	0
596	BCL2	P10415	Hs.150749	578	BAK1	Q16611	Hs.648641	2o21_A	-	1142.75	1140	0.097369	1.00241	0.433467	13.5198	0.322115	15.7738	1.24242	0	1.01653	0.745456	9.31827	0.55909	0	0	0	0.931828	1.39774	0	0	0	0.698865	0	0	4.47277	0	1.86366	5	0	0	0	5	0	0	0	0	0	0	0
596	BCL2	P10415	Hs.150749	578	BAK1	Q16611	Hs.648641	1ysw_A	-	1144.87	1129	0.096644	1.01406	0.342779	15.6842	0.429923	13.6013	1.23233	0	1.00826	0.739393	9.24249	0.554547	0	0	0	0.924249	1.38636	0	0	0	0.693179	0	0	5.54544	0	1.8485	5	0	0	0	5	0	0	0	0	0	0	0
598	BCL2L1	Q07817	Hs.516966	578	BAK1	Q16611	Hs.648641	2o2n_A	-	1075	1594	0.189988	0.674404	0.455083	12.6085	0.235346	17.6128	1.485	0	0.825001	0.900001	7.42501	0.707144	0	0	0	2.475	0	1.2375	0	0	1.85625	0	0	0.990001	0	1.98	0	0	0	0	0	0	0	0	0	0	0	0
598	BCL2L1	Q07817	Hs.516966	578	BAK1	Q16611	Hs.648641	2o2m_A	-	933	1303	0.153601	0.71604	0.484355	12.9928	0.400144	15.039	1.9342	0	0.859656	0.937798	7.7369	0.34386	0	0	0	5.15794	0	0	0	0.644734	1.28947	0	0	1.03159	0	2.06317	0	0	0	0	0	0	0	0	0	0	0	0
598	BCL2L1	Q07817	Hs.516966	578	BAK1	Q16611	Hs.648641	2yxj_A	-	1282	1136	0.149121	1.12852	0.528088	12.9506	0.372446	17.2125	3.75004	0	0	0.625002	9.37509	1.24999	0	0	0	1.87502	0	1.49999	0	0	0.468749	0.375	0	1.49999	1.87502	1.24999	0	0	0	0	0	0	0	0	0	0	0	0
598	BCL2L1	Q07817	Hs.516966	578	BAK1	Q16611	Hs.648641	2yxj_B	-	1227.75	1354	0.176739	0.906758	0.342925	20.5514	0.413986	16.2348	3.86955	0	0	0.703554	7.7391	1.28985	0	0	0	1.93477	0	0.967387	0	0.42995	0.967387	0.351777	0	1.93477	1.93477	1.28985	0	0	0	0	0	0	0	0	0	0	0	0
598	BCL2L1	Q07817	Hs.516966	578	BAK1	Q16611	Hs.648641	1ysi_A	-	1406.1	1497	0.110033	0.939279	0.105597	21.5657	0.434296	13.6339	2.36523	0	0	0.591304	8.86949	1.47825	0	0	0	2.9565	0	1.68943	0	0	1.0751	0	0	2.9565	1.971	2.3652	0	0	0	0	0	0	0	0	0	0	0	0
801	CALM1	P62158	Hs.282410	8536	CAMK1	Q14012	Hs.434875	-	1mux_A pocket1	322	256	0.023691	1.25781	0.155176	11.6961	0.214809	10.0902	0	0	0	0	6.66667	0	0	14.9997	0	1.66667	4.44444	0	0	0	0	0	0	20.0008	0	0	16	0	0	0	13	0	3	0	1	0	0	0
801	CALM1	P62158	Hs.282410	8536	CAMK1	Q14012	Hs.434875	-	1mux_A pocket2	343.62	447	0.041366	0.768725	0.032586	14.4323	0.007864	12.5143	1.11111	0	0	0.555556	6.66667	0	0	9.9998	0	1.66667	4.44444	0	0	0	0	0	0	10.0004	0	0	16	0	0	0	13	0	3	0	1	0	0	0
801	CALM1	P62158	Hs.282410	4638	MYLK	Q15746	Hs.556600	-	1mux_A pocket1	322	256	0.023691	1.25781	0.155176	11.6961	0.214809	10.0902	0	0	0	0	6.66667	0	0	14.9997	0	1.66667	4.44444	0	0	0	0	0	0	20.0008	0	0	16	0	0	0	13	0	3	0	1	0	0	0
801	CALM1	P62158	Hs.282410	4638	MYLK	Q15746	Hs.556600	-	1mux_A pocket2	343.62	447	0.041366	0.768725	0.032586	14.4323	0.007864	12.5143	1.11111	0	0	0.555556	6.66667	0	0	9.9998	0	1.66667	4.44444	0	0	0	0	0	0	10.0004	0	0	16	0	0	0	13	0	3	0	1	0	0	0
801	CALM1	P62158	Hs.282410	5136	PDE1A	P54750	Hs.191046	1qiv_A	-	3393.8	2559	0.296455	1.32622	0.262388	23.9809	0.280181	23.2031	1.15999	0	0.356923	1.09176	2.89998	0	0	4.64001	0.331428	2.78403	2.60998	0	0	0.773335	0.386668	0.579996	0.193334	3.09334	0	0	16	0	0	0	13	0	3	0	1	0	0	0
920	CD4	P01730	Hs.631659	3119	HLA-DQB1	P01918	Hs.534322	-	1jl4_D	98.25	436	0.047854	0.225344	0.364638	7.20295	0.127697	9.70408	0	0	0	0	13.1105	1.45679	6.55562	0	0.819446	1.63888	0	1.87302	0	1.87302	0	0	1.09259	0	0	0	0	0	4	0	4	0	0	0	0	0	0	0
2099	ESR1	P03372	Hs.598504	10499	NCOA2	Q15596	Hs.446678	-	3erd_A	91	466	0.041741	0.195279	0.381571	8.46622	0.254032	10.2121	2.08335	0	0	0	0	0	0	5.55556	1.66666	1.75438	0	2.08335	0	2.08335	0	0	0	3.33337	0	0	39	0	0	0	32	0	7	0	7	0	0	0
2099	ESR1	P03372	Hs.598504	10499	NCOA2	Q15596	Hs.446678	-	3erd_B	175.62	326	0.030845	0.538712	0.286675	10.7383	0.126215	13.0339	1.29523	0	0	0.697438	0	0	0	6.0444	0	3.2381	9.06659	0	0	1.13332	0	0	0	3.62664	9.06659	0	39	0	0	0	32	0	7	0	7	0	0	0
2280	FKBP1A	P62942	Hs.471933	7046	TGFBR1	P36897	Hs.494622	1fkj_A	-	899.75	833	0.144217	1.08013	0.347975	15.0293	0.531829	10.1245	0	0	0.924994	0.770834	4.62495	0	1.54165	4.62495	0	1.54165	0	0	0	1.15625	0.770834	0	0	1.15625	0	4.625	3	0	0	0	3	0	0	0	3	0	0	0
2280	FKBP1A	P62942	Hs.471933	7046	TGFBR1	P36897	Hs.494622	1fkf_A	-	923.87	900	0.15644	1.02652	0.400905	14.6575	0.46919	12.4833	0	0	0.924994	1.54167	4.62495	0	1.54165	4.62495	0	0	0	0	0	1.15625	0.770834	0	0	1.15625	0	4.625	3	0	0	0	3	0	0	0	3	0	0	0
2885	GRB2	P62993	Hs.645600	1956	EGFR	P00533	Hs.488293	1cj1_B	-	420.75	774	0.15	0.543605	0.564124	10.4636	0.451205	13.082	0	0	0	1.2549	1.88235	0	1.2549	1.88235	0.627451	7.52941	0	0	0.941176	0	1.2549	2.82353	0	1.88235	3.76471	0	6	0	1	0	7	1	2	0	5	0	0	0
2885	GRB2	P62993	Hs.645600	1956	EGFR	P00533	Hs.488293	1cj1_C	-	424.25	780	0.151046	0.54391	0.45434	13.0988	0.482069	12.4182	0	0	0	1.2549	1.88235	0	1.2549	1.88235	0.627451	7.52941	0	0	0.941176	0	1.2549	2.82353	0	1.88235	3.76471	0	6	0	1	0	7	1	2	0	5	0	0	0
2885	GRB2	P62993	Hs.645600	1956	EGFR	P00533	Hs.488293	1cj1_D	-	429.76	781	0.150801	0.550269	0.590176	9.83815	0.531751	11.2342	0	0	0	1.2549	1.88235	0	1.2549	1.88235	0.627451	7.52941	0	0	0.941176	0	1.2549	2.82353	0	1.88235	3.76471	0	6	0	1	0	7	1	2	0	5	0	0	0
2885	GRB2	P62993	Hs.645600	1956	EGFR	P00533	Hs.488293	1cj1_E	-	428.25	768	0.148521	0.557617	0.414889	14.046	0.48307	12.3522	0	0	0	1.2549	1.88235	0	1.2549	1.88235	0.627451	7.52941	0	0	0.941176	0	1.2549	2.82353	0	1.88235	3.76471	0	6	0	1	0	7	1	2	0	5	0	0	0
2885	GRB2	P62993	Hs.645600	1956	EGFR	P00533	Hs.488293	1cj1_F	-	429.5	770	0.148591	0.557792	0.593876	9.74932	0.511541	11.7139	0	0	0	1.2549	1.88235	0	1.2549	1.88235	0.627451	7.52941	0	0	0.941176	0	1.2549	2.82353	0	1.88235	3.76471	0	6	0	1	0	7	1	2	0	5	0	0	0
2885	GRB2	P62993	Hs.645600	1956	EGFR	P00533	Hs.488293	1cj1_G	-	428.49	774	0.149594	0.553605	0.512311	11.7073	0.521201	11.4007	0	0	0	1.2549	1.88235	0	1.2549	1.88235	0.627451	7.52941	0	0	0.941176	0	1.2549	2.82353	0	1.88235	3.76471	0	6	0	1	0	7	1	2	0	5	0	0	0
2885	GRB2	P62993	Hs.645600	1956	EGFR	P00533	Hs.488293	1cj1_H	-	426.25	769	0.148685	0.554291	0.572967	10.2507	0.491212	12.178	0	0	0	1.2549	1.88235	0	1.2549	1.88235	0.627451	7.52941	0	0	0.941176	0	1.2549	2.82353	0	1.88235	3.76471	0	6	0	1	0	7	1	2	0	5	0	0	0
2885	GRB2	P62993	Hs.645600	1956	EGFR	P00533	Hs.488293	1cj1_I	-	429.5	770	0.148965	0.557792	0.512786	11.6955	0.512618	11.5992	0	0	0	1.2549	1.88235	0	1.2549	1.88235	0.627451	7.52941	0	0	0.941176	0	1.2549	2.82353	0	1.88235	3.76471	0	6	0	1	0	7	1	2	0	5	0	0	0
2885	GRB2	P62993	Hs.645600	1956	EGFR	P00533	Hs.488293	1cj1_J	-	425.24	768	0.148982	0.553698	0.574635	10.2115	0.492361	12.1532	0	0	0	1.2353	1.85294	0	1.2353	1.85294	0.617648	7.41177	0	0	0.926472	0	1.2353	2.77942	0	1.85294	3.70589	0	6	0	1	0	7	1	2	0	5	0	0	0
2885	GRB2	P62993	Hs.645600	4233	MET	P08581	Hs.132966	1cj1_B	-	420.75	774	0.15	0.543605	0.564124	10.4636	0.451205	13.082	0	0	0	1.2549	1.88235	0	1.2549	1.88235	0.627451	7.52941	0	0	0.941176	0	1.2549	2.82353	0	1.88235	3.76471	0	1	0	1	0	1	0	1	0	0	0	0	0
2885	GRB2	P62993	Hs.645600	4233	MET	P08581	Hs.132966	1cj1_C	-	424.25	780	0.151046	0.54391	0.45434	13.0988	0.482069	12.4182	0	0	0	1.2549	1.88235	0	1.2549	1.88235	0.627451	7.52941	0	0	0.941176	0	1.2549	2.82353	0	1.88235	3.76471	0	1	0	1	0	1	0	1	0	0	0	0	0
2885	GRB2	P62993	Hs.645600	4233	MET	P08581	Hs.132966	1cj1_D	-	429.76	781	0.150801	0.550269	0.590176	9.83815	0.531751	11.2342	0	0	0	1.2549	1.88235	0	1.2549	1.88235	0.627451	7.52941	0	0	0.941176	0	1.2549	2.82353	0	1.88235	3.76471	0	1	0	1	0	1	0	1	0	0	0	0	0
2885	GRB2	P62993	Hs.645600	4233	MET	P08581	Hs.132966	1cj1_E	-	428.25	768	0.148521	0.557617	0.414889	14.046	0.48307	12.3522	0	0	0	1.2549	1.88235	0	1.2549	1.88235	0.627451	7.52941	0	0	0.941176	0	1.2549	2.82353	0	1.88235	3.76471	0	1	0	1	0	1	0	1	0	0	0	0	0
2885	GRB2	P62993	Hs.645600	4233	MET	P08581	Hs.132966	1cj1_F	-	429.5	770	0.148591	0.557792	0.593876	9.74932	0.511541	11.7139	0	0	0	1.2549	1.88235	0	1.2549	1.88235	0.627451	7.52941	0	0	0.941176	0	1.2549	2.82353	0	1.88235	3.76471	0	1	0	1	0	1	0	1	0	0	0	0	0
2885	GRB2	P62993	Hs.645600	4233	MET	P08581	Hs.132966	1cj1_G	-	428.49	774	0.149594	0.553605	0.512311	11.7073	0.521201	11.4007	0	0	0	1.2549	1.88235	0	1.2549	1.88235	0.627451	7.52941	0	0	0.941176	0	1.2549	2.82353	0	1.88235	3.76471	0	1	0	1	0	1	0	1	0	0	0	0	0
2885	GRB2	P62993	Hs.645600	4233	MET	P08581	Hs.132966	1cj1_H	-	426.25	769	0.148685	0.554291	0.572967	10.2507	0.491212	12.178	0	0	0	1.2549	1.88235	0	1.2549	1.88235	0.627451	7.52941	0	0	0.941176	0	1.2549	2.82353	0	1.88235	3.76471	0	1	0	1	0	1	0	1	0	0	0	0	0
2885	GRB2	P62993	Hs.645600	4233	MET	P08581	Hs.132966	1cj1_I	-	429.5	770	0.148965	0.557792	0.512786	11.6955	0.512618	11.5992	0	0	0	1.2549	1.88235	0	1.2549	1.88235	0.627451	7.52941	0	0	0.941176	0	1.2549	2.82353	0	1.88235	3.76471	0	1	0	1	0	1	0	1	0	0	0	0	0
2885	GRB2	P62993	Hs.645600	4233	MET	P08581	Hs.132966	1cj1_J	-	425.24	768	0.148982	0.553698	0.574635	10.2115	0.492361	12.1532	0	0	0	1.2353	1.85294	0	1.2353	1.85294	0.617648	7.41177	0	0	0.926472	0	1.2353	2.77942	0	1.85294	3.70589	0	1	0	1	0	1	0	1	0	0	0	0	0
3211	HOXB1	P14653	Hs.99992	5087	PBX1	P40424	Hs.493096	-	1b72_B	294.25	453	0.089261	0.649558	0.148634	9.46576	0.172405	8.48987	0	0	0	0	4.0714	0	0	0	1.01786	8.14279	0	0	0	0	1.62858	0	0	0	0	4.07145	0	0	0	0	0	0	0	0	0	0	0	0
3553	IL1B	P01584	Hs.126256	3554	IL1R1	P14778	Hs.557403	-	1itb_B	122	515	0.029881	0.236893	0.076142	11.8207	0.387083	7.34279	2.75324	0	1.60605	0	0	0	0	2.75324	0	3.50412	0	0	0	0	0	1.28484	1.60605	0	0	6.42422	2	0	1	1	3	1	0	0	0	0	0	0
3558	IL2	P60568	Hs.89679	3559	IL2RA	P01589	Hs.231367	1py2_A	-	500.25	1282	0.176438	0.390211	0.545316	11.2534	0.480516	12.8564	1.40351	0	0	0.76555	2.80702	0	0	0	0.935673	1.87135	2.10526	0	4.21053	0	1.05263	0	0.76555	2.10526	0	1.40351	0	0	0	0	4	0	0	0	4	0	0	0
3558	IL2	P60568	Hs.89679	3559	IL2RA	P01589	Hs.231367	1py2_B	-	506.88	1469	0.203688	0.345051	0.541121	12.2642	0.455191	14.2637	1.90476	0	0	0.761905	3.80952	0	0	0	0.761905	1.38528	1.90476	0	3.80952	0.634921	0.952381	0	0.846561	1.90476	0	2.53968	0	0	0	0	4	0	0	0	4	0	0	0
3558	IL2	P60568	Hs.89679	3559	IL2RA	P01589	Hs.231367	1py2_C	-	673.74	1572	0.219799	0.428588	0.221229	22.1637	0.367749	14.3952	3.26095	0	0	0.296442	3.26083	0	0	6.5219	0.978263	1.63043	1.63041	0	1.63041	0	1.08696	0	0.889326	3.26083	0	2.17391	0	0	0	0	4	0	0	0	4	0	0	0
3558	IL2	P60568	Hs.89679	3559	IL2RA	P01589	Hs.231367	1py2_D	-	409.26	1106	0.149097	0.370036	0.182883	19.5711	0.535061	9.35682	2.25003	0	0	0.818185	4.50007	0	0	0	1	1.8	2.25003	0	1.5	0	1.12499	0	0.818185	2.25003	0	1.5	0	0	0	0	4	0	0	0	4	0	0	0
3558	IL2	P60568	Hs.89679	3559	IL2RA	P01589	Hs.231367	1m48_A	-	466.62	825	0.112736	0.5656	0.550214	10.564	0.621451	8.8546	3.19236	0	0	0.638461	6.38472	0	0	0	1.4188	0.638461	3.19236	0	3.19236	0	1.59615	0	0.58042	3.19236	0	2.12818	0	0	0	0	4	0	0	0	4	0	0	0
3558	IL2	P60568	Hs.89679	3559	IL2RA	P01589	Hs.231367	1m48_B	-	408.5	924	0.124562	0.4421	0.561969	10.7027	0.520795	11.6847	4.99988	0	0	0.454545	3.33334	0	0	0	1.5	1.5	2.50004	0	2.50004	0	1.66667	0	0.416668	2.50004	0	5.00009	0	0	0	0	4	0	0	0	4	0	0	0
3558	IL2	P60568	Hs.89679	3559	IL2RA	P01589	Hs.231367	1m4a_A	-	251	698	0.101646	0.359599	0.457627	8.44702	0.309986	10.1932	4.74996	4.74996	0	0	4.74996	0	0	0	1.05556	0.95	4.74996	0	0	0	3.16664	0	0	4.74996	0	0	0	0	0	0	4	0	0	0	4	0	0	0
260425	MAGI3	Q9HBC4	Hs.486189	5728	PTEN	P60484	Hs.500466	-	1be9_A	476	538	0.084273	0.884758	0.420899	9.3424	0.1579	13.4949	1.125	0	0	0	4.5	1.5	0	1.35001	2.25	6.75001	0	0.964283	0	0	0.843754	0	0	0	0	0	0	0	0	0	0	0	0	0	0	0	0	0
4193	MDM2	Q00987	Hs.567303	7157	TP53	P04637	Hs.408312	1t4e_A	-	693.38	859	0.151046	0.807194	0.283063	16.4938	0.337327	14.4623	0	0	0	0	10.9996	1.83333	1.83333	3.66667	0.407406	1.46666	3.66655	0	0	0.733329	0	0.733329	0	1.22222	0	1.83333	1	0	0	0	0	0	1	0	0	0	0	0
4193	MDM2	Q00987	Hs.567303	7157	TP53	P04637	Hs.408312	1t4e_B	-	644.62	580	0.101222	1.11141	0.314254	16.3002	0.43662	12.6856	0	0	0	0	7.88255	1.9706	1.97057	11.8238	0	1.57647	3.94128	0	0	0.656864	0	0.656864	0	1.31373	0	1.9706	1	0	0	0	0	0	1	0	0	0	0	0
4193	MDM2	Q00987	Hs.567303	7157	TP53	P04637	Hs.408312	1ttv_A	-	434.63	817	0.102355	0.531983	0.582127	9.10416	0.463787	11.6564	0	0	0	0	5.26676	1.31666	2.63333	5.26662	0	3.51108	2.63338	0	0	0.658332	0	0	0	1.75556	0	3.51108	1	0	0	0	0	0	1	0	0	0	0	0
5295	PIK3R1	P27986	Hs.604502	5159	PDGFRB	P09619	Hs.509067	-	1h9o_A	346	527	0.087483	0.656546	0.480392	11.3809	0.352958	14.1447	1.42308	2.84616	0	0	0	0	2.27691	0	0	3.79483	0	0.813183	0	0	3.79483	1.26495	0	1.89741	0	0	4	1	1	0	5	1	0	0	2	0	0	0
5879	RAC1	P63000	Hs.633454	7074	TIAM1	Q13009	Hs.517228	-	1foe_B	364.38	646	0.074415	0.564056	0.506423	8.03362	0.336156	10.7936	0.899996	0	1.63636	0	9.00025	0	0	0	0	0	0	1.49999	0	1.80001	0	2.99998	3.375	2.25	9.00025	0	3	0	0	0	2	0	1	0	0	0	0	0
5879	RAC1	P63000	Hs.633454	7074	TIAM1	Q13009	Hs.517228	-	1foe_D	348	644	0.073946	0.540373	0.527994	7.67884	0.283517	11.6504	0.825761	0	1.65152	0	9.08364	0	0	0	0	0	0	1.51388	0	1.81665	0	3.02777	3.40627	2.27085	9.08364	0	3	0	0	0	2	0	1	0	0	0	0	0
5879	RAC1	P63000	Hs.633454	7074	TIAM1	Q13009	Hs.517228	-	1foe_F	367.75	647	0.074402	0.568393	0.589677	6.69205	0.302606	11.3007	0.899996	0	1.63636	0	9.00025	0	0	0	0	0	0	1.49999	0	1.80001	0	2.99998	3.375	2.25	9.00025	0	3	0	0	0	2	0	1	0	0	0	0	0
5879	RAC1	P63000	Hs.633454	7074	TIAM1	Q13009	Hs.517228	-	1foe_H	370.13	650	0.074516	0.569431	0.425201	9.3651	0.256842	11.7009	0.899996	0	1.63636	0	9.00025	0	0	0	0	0	0	1.49999	0	1.80001	0	2.99998	3.375	2.25	9.00025	0	3	0	0	0	2	0	1	0	0	0	0	0
5879	RAC1	P63000	Hs.633454	7204	TRIO	O75962	Hs.130031	-	2nz8_A	399.5	628	0.069972	0.636146	0.53918	7.40349	0.167304	13.3774	0.846155	0	1.69231	0	0	0	0	0	0	0	0	1.41027	0	1.69229	0	2.82049	2.82052	4.23073	8.46145	0	3	0	0	0	2	0	1	0	0	0	0	0
6774	STAT3	P40763	Hs.463059	6774	STAT3	P40763	Hs.463059	-	1bg1_A	349.25	898	0.033295	0.38892	0.42339	11.0827	0.369742	12.0237	0	0	0	2.52592	0	0	0	2.2733	0.55447	0	0	0	1.26296	0.841974	2.27333	2.52592	1.08253	1.74873	0	0	0	0	0	0	0	0	0	0	0	0	0	0
332	BIRC5	O15392	Hs.514527	332	BIRC5	O15392	Hs.514527	-	1e31_A	668.13	1239	0.133542	0.539249	0.325919	15.33	0.464182	12.1839	0.625004	0	0.833331	0.263158	8.33346	0	0	0	0.9375	3.12502	0	0	0	1.25001	1.25001	0	0.833331	2.49995	4.9999	0	0	0	0	0	0	0	0	0	0	0	0	0
332	BIRC5	O15392	Hs.514527	332	BIRC5	O15392	Hs.514527	-	1e31_B	1117.12	1307	0.136004	0.854721	0.477213	13.3134	0.447202	13.9992	0.642858	0	0	0.541353	8.57136	0	0	1.28572	0.964287	2.85715	0	0	0	1.28572	1.28572	0	0.734692	2.57136	0	0	0	0	0	0	0	0	0	0	0	0	0	0
332	BIRC5	O15392	Hs.514527	332	BIRC5	O15392	Hs.514527	-	1f3h_A	713.37	1059	0.112135	0.673626	0.287339	14.5765	0.023164	19.8516	0.642858	0	0.857136	0.541353	10.2856	0	2.57136	0	0.642858	2.28572	0	0	0	1.28572	1.28572	0	0	2.57136	5.143	0	0	0	0	0	0	0	0	0	0	0	0	0
332	BIRC5	O15392	Hs.514527	332	BIRC5	O15392	Hs.514527	-	1f3h_B	974.5	1369	0.14516	0.711833	0.420412	15.6247	0.380763	15.9509	0.905979	0	0	0.643726	12.2307	1.01923	0	0.815381	0.509617	2.54807	0	0	0	1.01923	1.01923	1.01923	0.679484	2.03845	4.07691	0	0	0	0	0	0	0	0	0	0	0	0	0
332	BIRC5	O15392	Hs.514527	332	BIRC5	O15392	Hs.514527	-	1xox_A	826.25	1214	0.157621	0.680601	0.135156	19.276	0.160623	16.1564	0	0	0.623192	0.801241	11.2173	0	1.24637	1.24637	1.01976	2.99128	0	0	0.41546	1.24637	1.24637	0	0	0	0	0	0	0	0	0	0	0	0	0	0	0	0	0
332	BIRC5	O15392	Hs.514527	332	BIRC5	O15392	Hs.514527	-	1xox_B	1048.8	1206	0.155935	0.869652	0.243705	16.8578	0.042359	21.096	0	0	0.637679	0.765215	11.4784	0	1.27536	1.27536	1.04348	3.06088	0	0	0.42512	1.27536	1.27536	0	0	0	0	0	0	0	0	0	0	0	0	0	0	0	0	0
83439	TCF7L1	Q9HCS4	Hs.516297	1499	CTNNB1	P35222	Hs.476018	-	1g3j_A	983.62	1156	0.052653	0.850882	0.235788	18.1708	0.339882	15.6227	0	5.31454	0	1.02867	0	1.67837	1.7716	5.3148	1.18107	0.708639	0	1.67837	0	0	1.96844	0.708639	0.817667	1.41728	0	0	1	0	0	0	1	0	0	0	0	0	0	0
83439	TCF7L1	Q9HCS4	Hs.516297	1499	CTNNB1	P35222	Hs.476018	-	1g3j_C	629.99	1193	0.067661	0.528072	0.218735	19.7376	0.337623	16.6701	0.453009	4.30344	0	0.99313	0	1.22959	2.15179	4.30362	1.43451	0.537947	0	1.98626	0	0	2.04932	0.717255	0.717255	1.91272	0	0	1	0	0	0	1	0	0	0	0	0	0	0
6934	TCF7L2	Q9NQB0	Hs.593995	1499	CTNNB1	P35222	Hs.476018	-	1g3j_A	983.62	1156	0.052653	0.850882	0.235788	18.1708	0.339882	15.6227	0	5.31454	0	1.02867	0	1.67837	1.7716	5.3148	1.18107	0.708639	0	1.67837	0	0	1.96844	0.708639	0.817667	1.41728	0	0	1	0	0	0	1	0	0	0	0	0	0	0
6934	TCF7L2	Q9NQB0	Hs.593995	1499	CTNNB1	P35222	Hs.476018	-	1g3j_C	629.99	1193	0.067661	0.528072	0.218735	19.7376	0.337623	16.6701	0.453009	4.30344	0	0.99313	0	1.22959	2.15179	4.30362	1.43451	0.537947	0	1.98626	0	0	2.04932	0.717255	0.717255	1.91272	0	0	1	0	0	0	1	0	0	0	0	0	0	0
7068	THRB	P10828	Hs.610189	10499	NCOA2	Q15596	Hs.446678	-	1bsx_B	204.5	597	0.054836	0.342546	0.54941	9.43623	0.521981	9.64211	1.79488	2.69235	0	0.598293	10.769	0	0	5.3847	1.4359	2.15383	0	0	0	2.69235	0	0	0	3.07692	0	0	8	0	0	0	2	0	6	0	0	0	0	0
7124	TNF	P01375	Hs.241570	7124	TNF	P01375	Hs.241570	2az5_AB	-	430.12	642	0.051418	0.669969	0.372376	8.82422	0.162008	11.7473	0	0	0	0	0	1.95238	0	0	0	3.41667	0	0	0	0.976189	0	1.24243	0	0	0	6.8334	12	12	0	0	15	15	0	0	3	3	0	0
7124	TNF	P01375	Hs.241570	7124	TNF	P01375	Hs.241570	2az5_CD	-	433.75	641	0.051631	0.676677	0.33565	9.65284	0.183036	11.4164	0	0	0	0	0	2.11538	0	0	0	3.66667	0	0	0	0.982148	0	1.375	0	0	0	6.87498	12	12	0	0	15	15	0	0	3	3	0	0
331	BIRC4	P98170	Hs.356076	836	CASP3	P42574	Hs.141125	-	1i3o_E pocket 1	127.5	487	0.065431	0.261807	0.346176	8.70355	0.088676	12.0083	0	0	1.74999	4.19999	0	0	3.50003	0	3.50003	1.74999	0	1.74999	0	0	0	0	0	0	10.4998	0	4	2	0	0	3	0	2	1	0	0	0	0
331	BIRC4	P98170	Hs.356076	836	CASP3	P42574	Hs.141125	-	1i3o_E pocket 2	157.88	410	0.055085	0.385073	0.367489	9.27911	0.185571	11.5266	2.33334	18.6663	0	0	6.22227	0	0	0	0	0	0	1.55555	1.55555	0	0	1.55555	0	0	0	2.33334	4	2	0	0	3	0	2	1	0	0	0	0
331	BIRC4	P98170	Hs.356076	836	CASP3	P42574	Hs.141125	-	1i3o_F pocket 1	131.88	539	0.084258	0.244675	0.358829	8.54662	0.126704	11.1187	0	0	1.80001	4.49996	0	0	4.49996	0	2.99998	1.80001	0	1.80001	0	0	0	0	0	0	4.49996	0	4	2	0	0	3	0	2	1	0	0	0	0
331	BIRC4	P98170	Hs.356076	836	CASP3	P42574	Hs.141125	-	1i3o_F pocket 2	159.25	414	0.064718	0.384662	0.368118	9.27456	0.203006	11.3616	2.66664	15.9999	0	0	7.99994	0	0	0	0	0	0	1.60001	1.99998	0	0	1.60001	0	0	0	1.99998	4	2	0	0	3	0	2	1	0	0	0	0
331	BIRC4	P98170	Hs.356076	842	CASP9	P55211	Hs.329502	1tft_A	-	595.62	1286	0.133181	0.463157	0.401867	13.285	0.084724	20.3286	0	0	2.15557	0.598762	0	2.02084	0	0	2.69443	1.79629	0	0	1.07779	1.34723	0	0	0.769841	2.69439	3.59257	0.898143	2	0	0	0	0	0	2	0	0	0	0	0
331	BIRC4	P98170	Hs.356076	842	CASP9	P55211	Hs.329502	-	1nw9_A	803.38	644	0.124468	1.24748	0.367	11.4003	0.324187	11.3501	0	0	1.66667	0.714284	0	0.833333	0	0	1.42857	2.49999	0	0	0	1.24999	0	0	1.24999	0	9.9998	0	2	0	0	0	0	0	2	0	0	0	0	0
331	BIRC4	P98170	Hs.356076	56616	DIABLO	Q9NR28	Hs.169611	-	1g73_C	422.62	469	0.090384	0.901109	0.125794	10.2913	0.0627	10.745	0	0	2.58334	1.10715	0	0	0	0	1.10715	1.9375	0	0	0	2.58334	0	0	2.58334	0	7.75002	0	2	0	0	0	0	0	2	0	0	0	0	0
331	BIRC4	P98170	Hs.356076	56616	DIABLO	Q9NR28	Hs.169611	-	1g73_D	385.25	428	0.071369	0.900117	0.179002	10.0909	0.214446	9.39385	0	0	2.9583	0.986108	0	0	0	0	1.26785	1.47917	0	0	0	2.9583	0	0	1.47917	0	17.7494	0	2	0	0	0	0	0	2	0	0	0	0	0
7535	ZAP70	P43403	Hs.234569	919	CD247	P20963	Hs.156445	-	2oq1_A pocket 1	248.75	607	0.047946	0.409802	0.401983	10.4548	0.252525	11.8748	0.821424	0	0	0	3.83324	0	1.91667	3.83324	0.821424	2.55554	0	0	0.821424	0	2.65386	1.27777	0	5.75017	0	1.91667	1	0	0	0	0	0	1	0	0	0	0	0
7535	ZAP70	P43403	Hs.234569	919	CD247	P20963	Hs.156445	-	2oq1_A pocket 2	170.38	387	0.030569	0.440258	0.250594	9.30732	0.164748	9.92789	1.43749	0	0	0	0	0	3.35417	0	0	2.2361	0	0	0	0	4.64425	0	0	0	0	6.70835	1	0	0	0	0	0	1	0	0	0	0	0
[truncated: 29 more columns]
