# Supplementary material for: Assessing the druggability of protein-protein interactions by a supervised machine-learning method
Source: BMC Bioinformatics. 2009 Aug 25;10:263. doi: 10.1186/1471-2105-10-263 (PMC2739204; doi:10.1186/1471-2105-10-263)
Supplement: Additional file 3 — Test instances. The 10,915 instances are listed with their attributes. Attribute numbers correspond to those in Table 2. [file 1471-2105-10-263-S3.xls]

## Sheet: Supplementary Data 2
Entrez Gene ID 1	Protein 1	UniProt ID 1	UniGene ID 1	Entrez Gene ID 2	Protein 2	UniProt ID 2	UniGene ID 2	Complex	Chain	Attribute no. 1	Attribute no. 2	Attribute no. 3	Attribute no. 4	Attribute no. 5	Attribute no. 6	Attribute no. 7	Attribute no. 8	Attribute no. 9	Attribute no. 10	Attribute no. 11	Attribute no. 12	Attribute no. 13	Attribute no. 14	Attribute no. 15	Attribute no. 16	Attribute no. 17	Attribute no. 18	Attribute no. 19	Attribute no. 20	Attribute no. 21	Attribute no. 22	Attribute no. 23	Attribute no. 24	Attribute no. 25	Attribute no. 26	Attribute no. 27	Attribute no. 28	Attribute no. 29	Attribute no. 30	Attribute no. 31	Attribute no. 32	Attribute no. 33	Attribute no. 34	Attribute no. 35	Attribute no. 36	Attribute no. 37	Attribute no. 38	Attribute no. 39	Attribute no. 40
25	ABL1	P00519	Hs.431048	27	ABL2	P42684	Hs.591465	1opl_BA	1opl_B	97.62	463	0.026828	0.210842	0.531694	6.28608	0.314591	9.1774	0	0	0	0.774304	0	0	0	8.25921	0	0	6.19452	0	4.95556	0	1.90598	0	0	0	12.3884	3.09722	3	2	0	0	3	2	0	0	0	0	1	1
25	ABL1	P00519	Hs.431048	27	ABL2	P42684	Hs.591465	2e2b_BA	2e2b_B	52.25	354	0.027609	0.147599	0.298972	8.41953	0.287278	8.38371	0	0	0	0.85326	0	0	0	4.90619	0	0	3.92502	0	2.18055	0	2.80357	0	0	0	9.81239	4.90629	3	2	0	0	3	2	0	0	0	0	1	1
25	ABL1	P00519	Hs.431048	27	ABL2	P42684	Hs.591465	2g1t_DA	2g1t_D	2384.58	2579	0.189549	0.924614	0.319213	24.4558	0.326663	24.166	1.40832	0	1.56483	0.216667	2.81662	1.87779	0.469444	1.12666	0.352082	1.76043	2.11247	1.05626	0.352085	0.804764	0.938897	1.02424	1.68999	2.11247	0.938914	0.512119	3	2	0	0	3	2	0	0	0	0	1	1
25	ABL1	P00519	Hs.431048	27	ABL2	P42684	Hs.591465	2g1t_CA	2g1t_A	98.75	476	0.035459	0.207458	0.412215	8.50535	0.263893	10.6374	0	0	0	0.596296	0	0	0	4.02496	0	0	5.36653	0	4.60003	0	3.57775	0	0	0	8.05023	2.47693	3	2	0	0	3	2	0	0	0	0	1	1
25	ABL1	P00519	Hs.431048	27	ABL2	P42684	Hs.591465	2qoh_BA	2qoh_B	352.25	837	0.060251	0.420848	0.492353	8.43735	0.416354	9.59408	1.57408	0	0	0.544872	4.72224	0	0	3.54173	0.745612	2.17948	0	2.36112	0	2.02383	0	1.28788	0	3.54173	0	1.28788	3	2	0	0	3	2	0	0	0	0	1	1
25	ABL1	P00519	Hs.431048	27	ABL2	P42684	Hs.591465	1opj_BA	1opj_A	379.5	584	0.041249	0.649829	0.58541	6.35292	0.214287	11.9954	0	0	0	0.655557	7.0799	0	0	0	0	1.77001	3.53995	0	0	2.52857	0	0	3.54001	2.95003	0	1.77001	3	2	0	0	3	2	0	0	0	0	1	1
25	ABL1	P00519	Hs.431048	27	ABL2	P42684	Hs.591465	1iep_BA	1iep_A	56.62	357	0.026089	0.158599	0.19775	8.87034	0.177692	8.82799	0	0	0	1.01191	0	0	0	4.8571	0	0	3.46943	0	3.0357	0	0	0	0	0	8.09526	4.8571	3	2	0	0	3	2	0	0	0	0	1	1
25	ABL1	P00519	Hs.431048	27	ABL2	P42684	Hs.591465	1fpu_BA	1fpu_A	539.62	649	0.048753	0.831464	0.544331	7.73565	0.427189	9.6108	0	0	0	1.392	0	0	0	3.47995	0	0	2.48571	0	4.35	0	2.175	0	0	0	5.80013	3.48002	3	2	0	0	3	2	0	0	0	0	1	1
25	ABL1	P00519	Hs.431048	27	ABL2	P42684	Hs.591465	2g2i_BA	2g2i_A	147.12	541	0.04088	0.271941	0.37972	7.81733	0.350481	7.99505	0	0	0	0.879121	7.61905	0	0	0	0	2.07792	5.71429	0	0	0	0	0	2.07792	5.71429	0	2.28571	3	2	0	0	3	2	0	0	0	0	1	1
25	ABL1	P00519	Hs.431048	27	ABL2	P42684	Hs.591465	2g2h_BA	2g2h_A	597.38	748	0.058346	0.798636	0.060212	16.9486	0.436172	8.34111	1.15384	0	0	1.05769	0	0	0	0	0.746609	1.26923	3.17313	0	1.58653	0	2.82054	1.26923	1.26923	4.23073	0	1.15384	3	2	0	0	3	2	0	0	0	0	1	1
25	ABL1	P00519	Hs.431048	27	ABL2	P42684	Hs.591465	2hz4_CA	2hz4_C	21.12	352	0.027291	0.06	0.414694	6.41207	0.058114	9.99785	0	0	0	0	0	0	0	0	0	2.15279	0	0	0	0	0	0	2.34848	17.2221	12.9169	1.98718	3	2	0	0	3	2	0	0	0	0	1	1
25	ABL1	P00519	Hs.431048	27	ABL2	P42684	Hs.591465	2hz4_BA	2hz4_B	127.25	452	0.035939	0.281527	0.310159	6.7938	0.228305	7.48377	0	0	0	0.922617	0	3.16329	5.53581	0	0	0	0	2.76785	0	0	0	0	0	5.53581	0	4.02596	3	2	0	0	3	2	0	0	0	0	1	1
25	ABL1	P00519	Hs.431048	27	ABL2	P42684	Hs.591465	2hyy_DC	2hyy_D	422.25	536	0.043705	0.78778	0.487139	10.8307	0.400457	12.4854	0	0	1.03947	0.361555	1.66314	0.923977	0	0	0	1.66316	3.32627	1.38595	1.38595	1.18796	2.07894	1.03947	1.66316	0	4.15797	2.07894	3	2	0	0	3	2	0	0	0	0	1	1
25	ABL1	P00519	Hs.431048	27	ABL2	P42684	Hs.591465	2hyy_DB	2hyy_D	141.12	481	0.03922	0.293389	0.40187	8.48129	0.338212	8.24886	0	0	0	0.763283	0	0	0	3.51106	0	0	3.51106	0	5.8518	0	2.19444	0	0	0	8.77794	4.38888	3	2	0	0	3	2	0	0	0	0	1	1
25	ABL1	P00519	Hs.431048	27	ABL2	P42684	Hs.591465	2hyy_CA	2hyy_C	543.5	1133	0.095074	0.4797	0.481233	10.3918	0.317318	13.2613	2.75292	0	0	0.36706	1.83531	0	3.05879	1.83531	0	2.03923	0	1.52939	0	1.31092	0	2.29412	0.834222	1.83531	0	2.29412	3	2	0	0	3	2	0	0	0	0	1	1
25	ABL1	P00519	Hs.431048	27	ABL2	P42684	Hs.591465	2hyy_BA	2hyy_A	285.88	368	0.030147	0.776848	0.472867	6.28421	0.120092	10.4891	0	0	0	0	0	0	0	5.09373	0	4.07498	0	0	0	2.9107	0	2.54686	2.03749	4.07498	0	2.03749	3	2	0	0	3	2	0	0	0	0	1	1
25	ABL1	P00519	Hs.431048	27	ABL2	P42684	Hs.591465	2hz0_BA	2hz0_B	420.88	958	0.078102	0.439332	0.29285	12.0991	0.261181	12.641	0	10.571	1.32143	1.32143	0	0	0	0	0	0	2.64286	0	2.64286	0	2.64286	1.32143	3.02043	1.51021	0	0	3	2	0	0	3	2	0	0	0	0	1	1
25	ABL1	P00519	Hs.431048	27	ABL2	P42684	Hs.591465	2hzi_BA	2hzi_B	810.63	1316	0.108055	0.61598	0.419019	18.5206	0.512236	15.0542	1.10714	0	1.10714	0.681318	2.21432	1.32857	4.42865	2.95236	0.260505	1.10715	2.21432	1.47618	0	0.632657	0	0	0.984119	5.90471	0	1.32857	3	2	0	0	3	2	0	0	0	0	1	1
25	ABL1	P00519	Hs.431048	27	ABL2	P42684	Hs.591465	2gqg_BA	2gqg_B	298.25	775	0.058398	0.384839	0.167136	14.1324	0.206608	10.0172	0	0	0	1.08667	0	0	0	6.79163	0	0	6.79163	0	3.0185	0	1.69791	0	1.23484	0	4.52775	2.71665	3	2	0	0	3	2	0	0	0	0	1	1
25	ABL1	P00519	Hs.431048	25	ABL1	P00519	Hs.431048	1opl_BA	1opl_B	97.62	463	0.026828	0.210842	0.531694	6.28608	0.314591	9.1774	0	0	0	0.774304	0	0	0	8.25921	0	0	6.19452	0	4.95556	0	1.90598	0	0	0	12.3884	3.09722	3	3	0	0	3	3	0	0	0	0	1	1
25	ABL1	P00519	Hs.431048	25	ABL1	P00519	Hs.431048	2e2b_BA	2e2b_B	52.25	354	0.027609	0.147599	0.298972	8.41953	0.287278	8.38371	0	0	0	0.85326	0	0	0	4.90619	0	0	3.92502	0	2.18055	0	2.80357	0	0	0	9.81239	4.90629	3	3	0	0	3	3	0	0	0	0	1	1
25	ABL1	P00519	Hs.431048	25	ABL1	P00519	Hs.431048	2g1t_DA	2g1t_D	2384.58	2579	0.189549	0.924614	0.319213	24.4558	0.326663	24.166	1.40832	0	1.56483	0.216667	2.81662	1.87779	0.469444	1.12666	0.352082	1.76043	2.11247	1.05626	0.352085	0.804764	0.938897	1.02424	1.68999	2.11247	0.938914	0.512119	3	3	0	0	3	3	0	0	0	0	1	1
25	ABL1	P00519	Hs.431048	25	ABL1	P00519	Hs.431048	2g1t_CA	2g1t_A	98.75	476	0.035459	0.207458	0.412215	8.50535	0.263893	10.6374	0	0	0	0.596296	0	0	0	4.02496	0	0	5.36653	0	4.60003	0	3.57775	0	0	0	8.05023	2.47693	3	3	0	0	3	3	0	0	0	0	1	1
25	ABL1	P00519	Hs.431048	25	ABL1	P00519	Hs.431048	2qoh_BA	2qoh_B	352.25	837	0.060251	0.420848	0.492353	8.43735	0.416354	9.59408	1.57408	0	0	0.544872	4.72224	0	0	3.54173	0.745612	2.17948	0	2.36112	0	2.02383	0	1.28788	0	3.54173	0	1.28788	3	3	0	0	3	3	0	0	0	0	1	1
25	ABL1	P00519	Hs.431048	25	ABL1	P00519	Hs.431048	1opj_BA	1opj_A	379.5	584	0.041249	0.649829	0.58541	6.35292	0.214287	11.9954	0	0	0	0.655557	7.0799	0	0	0	0	1.77001	3.53995	0	0	2.52857	0	0	3.54001	2.95003	0	1.77001	3	3	0	0	3	3	0	0	0	0	1	1
25	ABL1	P00519	Hs.431048	25	ABL1	P00519	Hs.431048	1iep_BA	1iep_A	56.62	357	0.026089	0.158599	0.19775	8.87034	0.177692	8.82799	0	0	0	1.01191	0	0	0	4.8571	0	0	3.46943	0	3.0357	0	0	0	0	0	8.09526	4.8571	3	3	0	0	3	3	0	0	0	0	1	1
25	ABL1	P00519	Hs.431048	25	ABL1	P00519	Hs.431048	1fpu_BA	1fpu_A	539.62	649	0.048753	0.831464	0.544331	7.73565	0.427189	9.6108	0	0	0	1.392	0	0	0	3.47995	0	0	2.48571	0	4.35	0	2.175	0	0	0	5.80013	3.48002	3	3	0	0	3	3	0	0	0	0	1	1
25	ABL1	P00519	Hs.431048	25	ABL1	P00519	Hs.431048	2g2i_BA	2g2i_A	147.12	541	0.04088	0.271941	0.37972	7.81733	0.350481	7.99505	0	0	0	0.879121	7.61905	0	0	0	0	2.07792	5.71429	0	0	0	0	0	2.07792	5.71429	0	2.28571	3	3	0	0	3	3	0	0	0	0	1	1
25	ABL1	P00519	Hs.431048	25	ABL1	P00519	Hs.431048	2g2h_BA	2g2h_A	597.38	748	0.058346	0.798636	0.060212	16.9486	0.436172	8.34111	1.15384	0	0	1.05769	0	0	0	0	0.746609	1.26923	3.17313	0	1.58653	0	2.82054	1.26923	1.26923	4.23073	0	1.15384	3	3	0	0	3	3	0	0	0	0	1	1
25	ABL1	P00519	Hs.431048	25	ABL1	P00519	Hs.431048	2hz4_CA	2hz4_C	21.12	352	0.027291	0.06	0.414694	6.41207	0.058114	9.99785	0	0	0	0	0	0	0	0	0	2.15279	0	0	0	0	0	0	2.34848	17.2221	12.9169	1.98718	3	3	0	0	3	3	0	0	0	0	1	1
25	ABL1	P00519	Hs.431048	25	ABL1	P00519	Hs.431048	2hz4_BA	2hz4_B	127.25	452	0.035939	0.281527	0.310159	6.7938	0.228305	7.48377	0	0	0	0.922617	0	3.16329	5.53581	0	0	0	0	2.76785	0	0	0	0	0	5.53581	0	4.02596	3	3	0	0	3	3	0	0	0	0	1	1
25	ABL1	P00519	Hs.431048	25	ABL1	P00519	Hs.431048	2hyy_DC	2hyy_D	422.25	536	0.043705	0.78778	0.487139	10.8307	0.400457	12.4854	0	0	1.03947	0.361555	1.66314	0.923977	0	0	0	1.66316	3.32627	1.38595	1.38595	1.18796	2.07894	1.03947	1.66316	0	4.15797	2.07894	3	3	0	0	3	3	0	0	0	0	1	1
25	ABL1	P00519	Hs.431048	25	ABL1	P00519	Hs.431048	2hyy_DB	2hyy_D	141.12	481	0.03922	0.293389	0.40187	8.48129	0.338212	8.24886	0	0	0	0.763283	0	0	0	3.51106	0	0	3.51106	0	5.8518	0	2.19444	0	0	0	8.77794	4.38888	3	3	0	0	3	3	0	0	0	0	1	1
25	ABL1	P00519	Hs.431048	25	ABL1	P00519	Hs.431048	2hyy_CA	2hyy_C	543.5	1133	0.095074	0.4797	0.481233	10.3918	0.317318	13.2613	2.75292	0	0	0.36706	1.83531	0	3.05879	1.83531	0	2.03923	0	1.52939	0	1.31092	0	2.29412	0.834222	1.83531	0	2.29412	3	3	0	0	3	3	0	0	0	0	1	1
25	ABL1	P00519	Hs.431048	25	ABL1	P00519	Hs.431048	2hyy_BA	2hyy_A	285.88	368	0.030147	0.776848	0.472867	6.28421	0.120092	10.4891	0	0	0	0	0	0	0	5.09373	0	4.07498	0	0	0	2.9107	0	2.54686	2.03749	4.07498	0	2.03749	3	3	0	0	3	3	0	0	0	0	1	1
25	ABL1	P00519	Hs.431048	25	ABL1	P00519	Hs.431048	2hz0_BA	2hz0_B	420.88	958	0.078102	0.439332	0.29285	12.0991	0.261181	12.641	0	10.571	1.32143	1.32143	0	0	0	0	0	0	2.64286	0	2.64286	0	2.64286	1.32143	3.02043	1.51021	0	0	3	3	0	0	3	3	0	0	0	0	1	1
25	ABL1	P00519	Hs.431048	25	ABL1	P00519	Hs.431048	2hzi_BA	2hzi_B	810.63	1316	0.108055	0.61598	0.419019	18.5206	0.512236	15.0542	1.10714	0	1.10714	0.681318	2.21432	1.32857	4.42865	2.95236	0.260505	1.10715	2.21432	1.47618	0	0.632657	0	0	0.984119	5.90471	0	1.32857	3	3	0	0	3	3	0	0	0	0	1	1
25	ABL1	P00519	Hs.431048	25	ABL1	P00519	Hs.431048	2gqg_BA	2gqg_B	298.25	775	0.058398	0.384839	0.167136	14.1324	0.206608	10.0172	0	0	0	1.08667	0	0	0	6.79163	0	0	6.79163	0	3.0185	0	1.69791	0	1.23484	0	4.52775	2.71665	3	3	0	0	3	3	0	0	0	0	1	1
27	ABL2	P42684	Hs.591465	27	ABL2	P42684	Hs.591465	1opl_BA	1opl_B	97.62	463	0.026828	0.210842	0.531694	6.28608	0.314591	9.1774	0	0	0	0.774304	0	0	0	8.25921	0	0	6.19452	0	4.95556	0	1.90598	0	0	0	12.3884	3.09722	2	2	0	0	2	2	0	0	0	0	1	1
27	ABL2	P42684	Hs.591465	27	ABL2	P42684	Hs.591465	2g1t_DA	2g1t_D	2384.58	2579	0.189549	0.924614	0.319213	24.4558	0.326663	24.166	1.40832	0	1.56483	0.216667	2.81662	1.87779	0.469444	1.12666	0.352082	1.76043	2.11247	1.05626	0.352085	0.804764	0.938897	1.02424	1.68999	2.11247	0.938914	0.512119	2	2	0	0	2	2	0	0	0	0	1	1
27	ABL2	P42684	Hs.591465	27	ABL2	P42684	Hs.591465	2g1t_CA	2g1t_A	98.75	476	0.035459	0.207458	0.412215	8.50535	0.263893	10.6374	0	0	0	0.596296	0	0	0	4.02496	0	0	5.36653	0	4.60003	0	3.57775	0	0	0	8.05023	2.47693	2	2	0	0	2	2	0	0	0	0	1	1
27	ABL2	P42684	Hs.591465	27	ABL2	P42684	Hs.591465	2qoh_BA	2qoh_B	352.25	837	0.060251	0.420848	0.492353	8.43735	0.416354	9.59408	1.57408	0	0	0.544872	4.72224	0	0	3.54173	0.745612	2.17948	0	2.36112	0	2.02383	0	1.28788	0	3.54173	0	1.28788	2	2	0	0	2	2	0	0	0	0	1	1
27	ABL2	P42684	Hs.591465	27	ABL2	P42684	Hs.591465	2e2b_BA	2e2b_B	52.25	354	0.027609	0.147599	0.298972	8.41953	0.287278	8.38371	0	0	0	0.85326	0	0	0	4.90619	0	0	3.92502	0	2.18055	0	2.80357	0	0	0	9.81239	4.90629	2	2	0	0	2	2	0	0	0	0	1	1
27	ABL2	P42684	Hs.591465	27	ABL2	P42684	Hs.591465	1opj_BA	1opj_A	379.5	584	0.041249	0.649829	0.58541	6.35292	0.214287	11.9954	0	0	0	0.655557	7.0799	0	0	0	0	1.77001	3.53995	0	0	2.52857	0	0	3.54001	2.95003	0	1.77001	2	2	0	0	2	2	0	0	0	0	1	1
27	ABL2	P42684	Hs.591465	27	ABL2	P42684	Hs.591465	1iep_BA	1iep_A	56.62	357	0.026089	0.158599	0.19775	8.87034	0.177692	8.82799	0	0	0	1.01191	0	0	0	4.8571	0	0	3.46943	0	3.0357	0	0	0	0	0	8.09526	4.8571	2	2	0	0	2	2	0	0	0	0	1	1
27	ABL2	P42684	Hs.591465	27	ABL2	P42684	Hs.591465	1fpu_BA	1fpu_A	539.62	649	0.048753	0.831464	0.544331	7.73565	0.427189	9.6108	0	0	0	1.392	0	0	0	3.47995	0	0	2.48571	0	4.35	0	2.175	0	0	0	5.80013	3.48002	2	2	0	0	2	2	0	0	0	0	1	1
27	ABL2	P42684	Hs.591465	27	ABL2	P42684	Hs.591465	2g2i_BA	2g2i_A	147.12	541	0.04088	0.271941	0.37972	7.81733	0.350481	7.99505	0	0	0	0.879121	7.61905	0	0	0	0	2.07792	5.71429	0	0	0	0	0	2.07792	5.71429	0	2.28571	2	2	0	0	2	2	0	0	0	0	1	1
27	ABL2	P42684	Hs.591465	27	ABL2	P42684	Hs.591465	2g2h_BA	2g2h_A	597.38	748	0.058346	0.798636	0.060212	16.9486	0.436172	8.34111	1.15384	0	0	1.05769	0	0	0	0	0.746609	1.26923	3.17313	0	1.58653	0	2.82054	1.26923	1.26923	4.23073	0	1.15384	2	2	0	0	2	2	0	0	0	0	1	1
27	ABL2	P42684	Hs.591465	27	ABL2	P42684	Hs.591465	2hz4_CA	2hz4_C	21.12	352	0.027291	0.06	0.414694	6.41207	0.058114	9.99785	0	0	0	0	0	0	0	0	0	2.15279	0	0	0	0	0	0	2.34848	17.2221	12.9169	1.98718	2	2	0	0	2	2	0	0	0	0	1	1
27	ABL2	P42684	Hs.591465	27	ABL2	P42684	Hs.591465	2hz4_BA	2hz4_B	127.25	452	0.035939	0.281527	0.310159	6.7938	0.228305	7.48377	0	0	0	0.922617	0	3.16329	5.53581	0	0	0	0	2.76785	0	0	0	0	0	5.53581	0	4.02596	2	2	0	0	2	2	0	0	0	0	1	1
27	ABL2	P42684	Hs.591465	27	ABL2	P42684	Hs.591465	2hyy_DC	2hyy_D	422.25	536	0.043705	0.78778	0.487139	10.8307	0.400457	12.4854	0	0	1.03947	0.361555	1.66314	0.923977	0	0	0	1.66316	3.32627	1.38595	1.38595	1.18796	2.07894	1.03947	1.66316	0	4.15797	2.07894	2	2	0	0	2	2	0	0	0	0	1	1
27	ABL2	P42684	Hs.591465	27	ABL2	P42684	Hs.591465	2hyy_DB	2hyy_D	141.12	481	0.03922	0.293389	0.40187	8.48129	0.338212	8.24886	0	0	0	0.763283	0	0	0	3.51106	0	0	3.51106	0	5.8518	0	2.19444	0	0	0	8.77794	4.38888	2	2	0	0	2	2	0	0	0	0	1	1
27	ABL2	P42684	Hs.591465	27	ABL2	P42684	Hs.591465	2hyy_CA	2hyy_C	543.5	1133	0.095074	0.4797	0.481233	10.3918	0.317318	13.2613	2.75292	0	0	0.36706	1.83531	0	3.05879	1.83531	0	2.03923	0	1.52939	0	1.31092	0	2.29412	0.834222	1.83531	0	2.29412	2	2	0	0	2	2	0	0	0	0	1	1
27	ABL2	P42684	Hs.591465	27	ABL2	P42684	Hs.591465	2hyy_BA	2hyy_A	285.88	368	0.030147	0.776848	0.472867	6.28421	0.120092	10.4891	0	0	0	0	0	0	0	5.09373	0	4.07498	0	0	0	2.9107	0	2.54686	2.03749	4.07498	0	2.03749	2	2	0	0	2	2	0	0	0	0	1	1
27	ABL2	P42684	Hs.591465	27	ABL2	P42684	Hs.591465	2hz0_BA	2hz0_B	420.88	958	0.078102	0.439332	0.29285	12.0991	0.261181	12.641	0	10.571	1.32143	1.32143	0	0	0	0	0	0	2.64286	0	2.64286	0	2.64286	1.32143	3.02043	1.51021	0	0	2	2	0	0	2	2	0	0	0	0	1	1
27	ABL2	P42684	Hs.591465	27	ABL2	P42684	Hs.591465	2hzi_BA	2hzi_B	810.63	1316	0.108055	0.61598	0.419019	18.5206	0.512236	15.0542	1.10714	0	1.10714	0.681318	2.21432	1.32857	4.42865	2.95236	0.260505	1.10715	2.21432	1.47618	0	0.632657	0	0	0.984119	5.90471	0	1.32857	2	2	0	0	2	2	0	0	0	0	1	1
27	ABL2	P42684	Hs.591465	27	ABL2	P42684	Hs.591465	2gqg_BA	2gqg_B	298.25	775	0.058398	0.384839	0.167136	14.1324	0.206608	10.0172	0	0	0	1.08667	0	0	0	6.79163	0	0	6.79163	0	3.0185	0	1.69791	0	1.23484	0	4.52775	2.71665	2	2	0	0	2	2	0	0	0	0	1	1
34	ACADM	P11310	Hs.445040	34	ACADM	P11310	Hs.445040	2a1t_DC	2a1t_D	1725.55	1872	0.114084	0.921768	0.336433	25.5795	0.419958	20.2576	0.897276	0	0.576816	0.504715	0.807547	1.00943	0	2.01887	0.48453	1.1012	2.0189	0.403773	0	0.672953	1.07674	1.34593	2.2024	2.69186	1.34588	2.42269	2	2	0	0	0	0	2	2	0	0	0	0
34	ACADM	P11310	Hs.445040	34	ACADM	P11310	Hs.445040	2a1t_DB	2a1t_B	618	736	0.045426	0.839674	0.305152	12.6657	0.534659	8.04542	0	0	0	0	1.83763	1.50349	8.26952	2.75641	0	3.67525	0	1.65383	0	1.27219	1.03365	0	1.3782	0	0	2.75641	2	2	0	0	0	0	2	2	0	0	0	0
34	ACADM	P11310	Hs.445040	34	ACADM	P11310	Hs.445040	2a1t_DA	2a1t_A	1500.1	1704	0.105446	0.88034	0.183153	24.0737	0.060102	23.4196	1.11979	0	0.479913	1.11979	2.68748	0.305396	0	0.610793	0.26875	0.67187	0.959826	0	0	2.23958	1.91965	2.23958	0.516828	0	2.23966	4.03122	2	2	0	0	0	0	2	2	0	0	0	0
34	ACADM	P11310	Hs.445040	34	ACADM	P11310	Hs.445040	2a1t_CB	2a1t_B	1266.3	1318	0.081348	0.960774	0.131488	18.8937	0.102775	17.6626	0	0	1.70636	0.99537	5.3087	1.08585	0	0	0	0	1.99074	0	0	1.83761	1.49305	2.98605	0.99537	0	3.98162	0	2	2	0	0	0	0	2	2	0	0	0	0
34	ACADM	P11310	Hs.445040	34	ACADM	P11310	Hs.445040	2a1t_CA	2a1t_A	575.26	530	0.032797	1.0854	0.366863	11.036	0.570684	7.3044	0	0	0	0	0	1.62878	8.95865	3.25756	0	3.58331	0	1.99076	0	1.49305	1.27977	0	1.37821	0	0	3.58331	2	2	0	0	0	0	2	2	0	0	0	0
34	ACADM	P11310	Hs.445040	34	ACADM	P11310	Hs.445040	2a1t_BA	2a1t_A	1795.7	1832	0.113366	0.980186	0.216671	29.8452	0.365662	21.262	1.49305	0	1.02381	0.447916	0.716661	0.814391	0	1.62878	0.43	0.716661	1.53572	0.796305	0	0.597222	1.27977	1.79167	1.92949	2.86664	1.19449	2.14998	2	2	0	0	0	0	2	2	0	0	0	0
34	ACADM	P11310	Hs.445040	34	ACADM	P11310	Hs.445040	1t9g_DC	1t9g_D	1852.18	1525	0.093421	1.21454	0.291113	21.2237	0.326604	18.792	1.45228	0	0.691555	0.372377	1.21022	0.841899	0	2.64051	0.193636	0.968189	2.42046	0.484095	0.440084	0.440084	0.907675	1.93638	2.01705	1.93638	1.61358	1.93638	2	2	0	0	0	0	2	2	0	0	0	0
34	ACADM	P11310	Hs.445040	34	ACADM	P11310	Hs.445040	1t9g_DB	1t9g_B	501.5	454	0.028288	1.10463	0.124019	11.3231	0.471978	5.67658	0	0	0	0	3.33334	0	14.9997	5.45454	0	2.72727	0	0	0	2.49999	0	0	2.30768	0	0	0	2	2	0	0	0	0	2	2	0	0	0	0
34	ACADM	P11310	Hs.445040	34	ACADM	P11310	Hs.445040	1t9g_DA	1t9g_A	1431.63	1629	0.101445	0.87884	0.340256	17.9601	0.335073	18.0976	0	0	1.22319	0.764493	5.09662	0.833995	0	0	0.366958	1.01932	1.31057	0	0	1.66797	1.31055	3.66952	0.764493	0	3.05797	1.52899	2	2	0	0	0	0	2	2	0	0	0	0
34	ACADM	P11310	Hs.445040	34	ACADM	P11310	Hs.445040	1t9g_CB	1t9g_C	1645.1	1609	0.095831	1.02244	0.467551	14.7297	0.362238	17.5971	0.956512	0	1.36647	0.708536	4.78256	0.415881	0	0.869565	0	0.869565	1.59419	0	0	1.59422	1.19566	3.82613	0.797108	0	3.18849	1.59419	2	2	0	0	0	0	2	2	0	0	0	0
34	ACADM	P11310	Hs.445040	34	ACADM	P11310	Hs.445040	1t9g_CA	1t9g_A	376.88	305	0.018994	1.23567	0.556634	5.31567	0.613648	4.5466	0	0	0	0	0	1.19887	13.187	4.79543	0	5.86111	0	0	0	2.39771	0	0	2.19792	0	0	0	2	2	0	0	0	0	2	2	0	0	0	0
34	ACADM	P11310	Hs.445040	34	ACADM	P11310	Hs.445040	1t9g_BA	1t9g_B	1757.12	1832	0.11415	0.959127	0.449572	20.911	0.363292	23.6267	0.867768	0	0.979017	0.553359	0.707073	1.06061	0	1.44628	0.636362	0.578512	1.59093	0.318182	0	0.530302	0.84848	2.38632	1.71328	3.18175	1.06059	3.18175	2	2	0	0	0	0	2	2	0	0	0	0
34	ACADM	P11310	Hs.445040	34	ACADM	P11310	Hs.445040	1ege_DC	1ege_D	1701.68	1809	0.111839	0.940674	0.019832	33.5435	0.306178	18.3092	0.952384	0	0.989007	0.342856	1.07143	0.974025	0	2.14286	0.342856	1.42858	1.2245	0.857144	0	1.16883	0.803576	3.21422	1.78571	1.42859	1.42854	1.2245	2	2	0	0	0	0	2	2	0	0	0	0
34	ACADM	P11310	Hs.445040	34	ACADM	P11310	Hs.445040	1ege_DB	1ege_D	528.5	610	0.037713	0.866393	0.173866	11.5012	0.416297	8.00521	0	0	0	0	2.38638	0.867768	9.54526	3.81819	0	4.24244	0	0	0	1.73554	1.19319	0	1.59091	0	0	2.7273	2	2	0	0	0	0	2	2	0	0	0	0
34	ACADM	P11310	Hs.445040	34	ACADM	P11310	Hs.445040	1ege_DA	1ege_A	1425	1560	0.093391	0.913462	0.260952	17.4785	0.376165	13.7721	0	0	0.847064	0.977379	5.64701	0.605043	0	0	0	1.41175	1.81515	0	0	2.11763	1.58824	2.54119	1.05882	0	4.23526	0	2	2	0	0	0	0	2	2	0	0	0	0
34	ACADM	P11310	Hs.445040	34	ACADM	P11310	Hs.445040	1ege_CB	1ege_C	1675.2	1899	0.115189	0.882148	0.349456	19.2686	0.218516	22.7881	0	0	0.872733	1.007	3.9273	0.623378	0	0.59504	0	1.78512	0.935077	0	0	2.1818	1.3091	3.27264	1.0909	0	2.1818	1.0909	2	2	0	0	0	0	2	2	0	0	0	0
34	ACADM	P11310	Hs.445040	34	ACADM	P11310	Hs.445040	1ege_BA	1ege_B	2260.68	2137	0.128302	1.05788	0.509736	20.3248	0.431466	23.3135	1.68253	0	1.00952	0.363427	0.605712	1.00952	0	1.37662	0.50476	0.825971	1.51428	0.673013	0	0.75714	1.00952	1.81714	2.01904	2.42285	1.00952	2.01904	2	2	0	0	0	0	2	2	0	0	0	0
34	ACADM	P11310	Hs.445040	34	ACADM	P11310	Hs.445040	1egd_DC	1egd_D	2820.72	2675	0.158801	1.05448	0.39636	26.6633	0.477029	21.7285	1.37715	0	1.10665	0.371832	0.56338	1.07778	0	1.97183	0.61972	0.929568	1.32797	0.929568	0	0.516436	0.968313	1.54928	1.80753	2.65595	1.03289	1.54928	2	2	0	0	0	0	2	2	0	0	0	0
34	ACADM	P11310	Hs.445040	34	ACADM	P11310	Hs.445040	1egd_DB	1egd_D	550.5	590	0.035025	0.933051	0.310049	12.8393	0.571887	7.11191	0	0	0	0	0	1.59421	9.16657	3.33333	0	3.66663	0	1.83332	0	1.52779	1.14584	0	1.52779	0	0	3.05552	2	2	0	0	0	0	2	2	0	0	0	0
34	ACADM	P11310	Hs.445040	34	ACADM	P11310	Hs.445040	1egd_DA	1egd_A	1446.12	1692	0.101787	0.854681	0.366191	16.441	0.305451	17.9804	0	0	1.26785	0.739584	4.9305	0.806821	0	0.887507	0	0.9861	1.26785	0	0	1.36538	1.18333	3.55003	1.47917	0	2.95823	1.77501	2	2	0	0	0	0	2	2	0	0	0	0
34	ACADM	P11310	Hs.445040	34	ACADM	P11310	Hs.445040	1egd_CB	1egd_B	1975.2	1937	0.114277	1.01972	0.429552	16.5054	0.122474	25.1266	0.600548	0	0.943726	1.05697	3.00274	0.300277	0	0.6606	0	1.2011	1.10101	0	0	2.03263	1.65153	2.20201	0.600548	0	2.20209	3.9636	2	2	0	0	0	0	2	2	0	0	0	0
34	ACADM	P11310	Hs.445040	34	ACADM	P11310	Hs.445040	1egd_CA	1egd_C	560.38	779	0.046689	0.719358	0.020626	17.8859	0.450409	6.95345	0	0	0	0	1.80342	1.62307	8.1151	3.24618	0	3.24618	0	1.62309	0	1.35257	1.15934	0	1.35257	0	0	2.70513	2	2	0	0	0	0	2	2	0	0	0	0
34	ACADM	P11310	Hs.445040	34	ACADM	P11310	Hs.445040	1egd_BA	1egd_A	1976.8	1967	0.11833	1.00498	0.361466	24.4909	0.241463	25.6234	0.717174	0	1.12698	0.493056	0.438267	1.25506	0	1.97224	0.473333	0.876533	1.12698	0.394447	0	0.606836	1.31481	1.57779	1.97222	2.62963	1.31477	2.36668	2	2	0	0	0	0	2	2	0	0	0	0
34	ACADM	P11310	Hs.445040	34	ACADM	P11310	Hs.445040	1egc_DC	1egc_D	2203.3	1829	0.109318	1.20465	0.282289	24.672	0.329313	22.3784	1.05392	0	1.29714	0.337255	0.843131	1.10939	0	1.91621	0.337255	0.843131	1.20449	0.843131	0.383243	0.351307	1.40524	1.40523	2.10784	2.10784	1.40528	1.40523	2	2	0	0	0	0	2	2	0	0	0	0
34	ACADM	P11310	Hs.445040	34	ACADM	P11310	Hs.445040	1egc_DA	1egc_D	1737.5	1715	0.102504	1.01312	0.418904	16.5028	0.403889	16.685	1.32716	0	1.22507	0.637037	3.98145	0.838208	0	0.723903	0	0.79629	1.13757	0	0	1.99074	1.06174	2.65432	1.32716	0	2.65441	1.32716	2	2	0	0	0	0	2	2	0	0	0	0
34	ACADM	P11310	Hs.445040	34	ACADM	P11310	Hs.445040	1egc_CB	1egc_B	1570.6	2050	0.11996	0.766146	0.593846	13.9779	0.316439	23.463	0	0	0.477416	1.43225	3.58065	0.311359	0	0	0	2.14839	1.02303	0	0	2.3871	2.23791	2.3871	0	0	2.38701	2.86445	2	2	0	0	0	0	2	2	0	0	0	0
34	ACADM	P11310	Hs.445040	34	ACADM	P11310	Hs.445040	1egc_CA	1egc_C	370.75	302	0.017768	1.22765	0.412229	5.79755	0.491277	4.82586	0	0	0	0	5	0	27.4997	5	0	0	0	0	0	0	0	0	4.58337	0	0	0	2	2	0	0	0	0	2	2	0	0	0	0
34	ACADM	P11310	Hs.445040	34	ACADM	P11310	Hs.445040	1egc_BA	1egc_B	2269.5	2084	0.12195	1.08901	0.524935	19.2186	0.409899	23.1678	0.649123	0	1.03859	0.623156	0.778948	1.01601	0	1.77032	0.467367	0.778948	1.66915	0.389474	0	0.649123	1.21711	1.29825	2.09715	2.22553	1.2982	2.33679	2	2	0	0	0	0	2	2	0	0	0	0
34	ACADM	P11310	Hs.445040	34	ACADM	P11310	Hs.445040	1udy_DC	1udy_C	1749.2	1847	0.115387	0.947049	0.410286	22.0894	0.32943	25.1004	1.16111	0	1.05555	0.464445	1.10581	0.61926	0	1.80618	0.368608	0.430043	2.90274	0.552907	0.351849	0.645065	1.13834	1.10581	2.08404	3.87039	1.29013	1.65872	2	2	0	0	0	0	2	2	0	0	0	0
34	ACADM	P11310	Hs.445040	34	ACADM	P11310	Hs.445040	1udy_DB	1udy_D	687.5	558	0.034336	1.23208	0.557924	7.22316	0.272946	11.852	0	0	0	0	2.50002	1.59091	8.74982	1.16666	0	1.94445	0	2.50002	0	1.45833	0.972225	0	1.34615	5.83322	0	2.18751	2	2	0	0	0	0	2	2	0	0	0	0
34	ACADM	P11310	Hs.445040	34	ACADM	P11310	Hs.445040	1udy_DA	1udy_D	627.75	1223	0.075257	0.513287	0.22027	13.4571	0.242725	12.3673	0	0	0	0.555557	4.28576	0.681818	0	0.999994	0	5.00002	0	0	0	2.49999	0.833336	2.14288	1.15384	0	4.9999	0	2	2	0	0	0	0	2	2	0	0	0	0
34	ACADM	P11310	Hs.445040	34	ACADM	P11310	Hs.445040	1udy_CB	1udy_C	1022.2	1664	0.103955	0.614303	0.395651	18.3683	0.502465	15.1209	0.720688	0	0.655167	1.15311	2.0591	0.576553	0	0.480462	0	2.40231	0	0	0	2.40231	1.69573	2.0591	0.554376	0	2.40231	2.0591	2	2	0	0	0	0	2	2	0	0	0	0
34	ACADM	P11310	Hs.445040	34	ACADM	P11310	Hs.445040	1udy_CA	1udy_C	560.5	550	0.03436	1.01909	0.485324	6.50292	0.143407	10.8221	0	0	0	0	2.71427	0.760001	9.50038	1.26667	0.904766	2.11112	0	0	0	1.58334	1.11764	0	1.46154	6.33336	0	2.71427	2	2	0	0	0	0	2	2	0	0	0	0
34	ACADM	P11310	Hs.445040	34	ACADM	P11310	Hs.445040	1udy_BA	1udy_A	2359.2	1753	0.108585	1.34581	0.401003	21.0714	0.393108	21.1885	0.763637	0	1.38843	0.293705	1.09092	0.830038	0	1.78181	0.520661	0.424244	1.90905	1.09092	0.347107	0.636362	1.00479	1.09092	2.22727	3.81811	1.2727	1.63638	2	2	0	0	0	0	2	2	0	0	0	0
34	ACADM	P11310	Hs.445040	34	ACADM	P11310	Hs.445040	3mde_BA	3mde_B	1975.2	1992	0.123757	0.991566	0.423568	23.8838	0.512004	19.0087	1.10526	0	1.33971	0.442104	1.05264	0.92105	0	1.47368	0.502392	0.409358	1.47365	0.526321	0.334928	0.614034	1.30032	1.05264	1.9838	3.68414	1.22805	1.57896	2	2	0	0	0	0	2	2	0	0	0	0
34	ACADM	P11310	Hs.445040	34	ACADM	P11310	Hs.445040	3mdd_BA	3mdd_B	2527.82	2187	0.134238	1.15584	0.580327	20.2303	0.487261	23.908	1.72501	0	1.56818	0.600001	0.985727	1.05	0	1.725	0.470455	0.383336	1.72497	0.492863	0	0.265384	1.14999	1.14998	1.725	2.29996	1.14998	0.985727	2	2	0	0	0	0	2	2	0	0	0	0
41	ACCN2	P78348	Hs.274361	41	ACCN2	P78348	Hs.274361	2qts_FE	2qts_F	601.38	728	0.034065	0.826071	0.326591	11.724	0.199813	12.7181	0	8.9332	1.24074	1.65433	0	0	0	2.23336	0.971013	1.17543	0	2.03029	0	0	1.59523	0	0	2.97779	0	0	1	1	0	0	1	1	0	0	0	0	0	0
41	ACCN2	P78348	Hs.274361	41	ACCN2	P78348	Hs.274361	2qts_FD	2qts_D	867	600	0.027712	1.445	0.237596	13.5319	0.257363	12.6956	0.885616	0	1.67801	1.77124	2.27729	0	0	0	0	1.77123	0	1.44921	0	1.13864	0	1.44921	0.937711	1.06274	0	2.27729	1	1	0	0	1	1	0	0	0	0	0	0
41	ACCN2	P78348	Hs.274361	41	ACCN2	P78348	Hs.274361	2qts_ED	2qts_E	737	662	0.030285	1.11329	0.47744	12.3118	0.377821	14.6076	0	0	2.325	1.99287	0.996433	0	0	0	0	1.46843	0	1.16249	0	0.996433	0.996433	1.07308	1.86001	1.74374	0	1.99287	1	1	0	0	1	1	0	0	0	0	0	0
41	ACCN2	P78348	Hs.274361	41	ACCN2	P78348	Hs.274361	2qts_EA	2qts_E	381.75	927	0.042408	0.411812	0.412444	11.099	0.304162	13.0703	1.02573	2.73534	0.911767	1.17227	3.51682	0.781511	0	0	1.31294	0.863782	0	1.36764	1.26244	2.34455	0	0	1.09413	0	0	0	1	1	0	0	1	1	0	0	0	0	0	0
41	ACCN2	P78348	Hs.274361	41	ACCN2	P78348	Hs.274361	2qts_CB	2qts_C	2402.5	1482	0.068758	1.62112	0.43765	22.3466	0.563649	16.8902	0.666667	0	1.41667	1.46913	1.3077	0	1.88896	1.25927	0	1.78947	0	1.03031	1.88887	1.3077	0.404759	0.472218	1.13333	1.51111	0	1.51111	1	1	0	0	1	1	0	0	0	0	0	0
41	ACCN2	P78348	Hs.274361	41	ACCN2	P78348	Hs.274361	2qts_CA	2qts_A	2228.67	1643	0.073522	1.35646	0.523411	18.6389	0.494791	19.1273	0.385155	0	1.72306	1.63691	0.935376	0.344611	2.18256	0	0.545633	1.37844	1.30951	0.595238	1.00732	1.40306	0.467688	0.545639	1.22768	1.30953	0	1.74605	1	1	0	0	1	1	0	0	0	0	0	0
41	ACCN2	P78348	Hs.274361	41	ACCN2	P78348	Hs.274361	2qts_BA	2qts_B	1148.74	904	0.040162	1.27073	0.463283	13.4137	0.294498	17.5907	0.532569	0	2.01816	1.36946	1.36945	0	0	0	0	1.91725	1.9172	0.871481	0.737394	1.36945	0.684725	0.798859	0.599137	1.19827	0	2.55631	1	1	0	0	1	1	0	0	0	0	0	0
55	ACPP	P15309	Hs.433060	55	ACPP	P15309	Hs.433060	1nd6_DC	1nd6_C	794.62	466	0.030416	1.70519	0.457022	9.53071	0.541721	8.02545	6.46663	0	0	0	0	0	0	3.88003	0	1.49232	7.76006	0	2.04211	1.49232	0	0	1.76364	0	4.8499	0	4	4	0	0	0	0	4	4	0	0	0	0
55	ACPP	P15309	Hs.433060	55	ACPP	P15309	Hs.433060	1nd6_DB	1nd6_B	378	780	0.050048	0.484615	0.367607	9.10626	0.20509	11.3761	4.43178	0	0	0	0	0	0	3.54546	2.95454	0	0	0	0.933013	1.36363	0	1.36363	1.47728	0	0	3.22316	4	4	0	0	0	0	4	4	0	0	0	0
55	ACPP	P15309	Hs.433060	55	ACPP	P15309	Hs.433060	1nd6_DA	1nd6_D	638.75	939	0.061578	0.680245	0.395448	12.2118	0.284213	14.4462	0	0	1.58334	0.97436	2.53331	0	0	0	0	1.80953	0	1.58334	0.666667	1.05555	2.81484	1.05555	0	2.53331	3.16661	1.15151	4	4	0	0	0	0	4	4	0	0	0	0
55	ACPP	P15309	Hs.433060	55	ACPP	P15309	Hs.433060	1nd6_CA	1nd6_A	110.62	266	0.017637	0.415865	0.638176	4.28906	0.44583	6.55487	0	0	0	0	9.49992	0	0	9.49992	0	0	0	0	0	0	0	3.65385	4.31816	0	0	0	4	4	0	0	0	0	4	4	0	0	0	0
55	ACPP	P15309	Hs.433060	55	ACPP	P15309	Hs.433060	1nd6_BA	1nd6_B	712.38	494	0.031697	1.44206	0.409685	10.4143	0.451108	9.57565	4.43178	0	0	0	0	0	0	3.54546	0	1.26623	7.09092	0	1.86603	1.36363	0	0	1.47728	3.54546	4.43178	0	4	4	0	0	0	0	4	4	0	0	0	0
55	ACPP	P15309	Hs.433060	55	ACPP	P15309	Hs.433060	1nd5_DC	1nd5_C	726	1149	0.075005	0.631854	0.439185	14.0723	0.195803	18.4149	2.09787	0	0	0.645485	1.39855	0	0	5.03473	0	1.93644	1.39855	1.19877	1.25869	0.64548	1.52569	1.19876	0	0	2.79711	1.67828	4	4	0	0	0	0	4	4	0	0	0	0
55	ACPP	P15309	Hs.433060	55	ACPP	P15309	Hs.433060	1nd5_DB	1nd5_B	695.5	1215	0.076434	0.572428	0.442507	11.5611	0.069546	18.2846	2.48746	0	0	0.956733	3.1093	0	0	2.48746	2.7639	0.88839	0	0	0.654608	0.88839	0	0.88839	0.88839	0	0	2.26138	4	4	0	0	0	0	4	4	0	0	0	0
55	ACPP	P15309	Hs.433060	55	ACPP	P15309	Hs.433060	1nd5_DA	1nd5_A	501.74	915	0.059792	0.54835	0.252669	12.3964	0.09677	14.466	0	0	1.82693	0.562131	2.92305	0	0	0	0	1.12426	0	2.08792	0.811964	1.21795	1.32866	1.04396	0	5.84611	3.65378	1.46153	4	4	0	0	0	0	4	4	0	0	0	0
55	ACPP	P15309	Hs.433060	55	ACPP	P15309	Hs.433060	1nd5_CA	1nd5_C	179.38	360	0.0235	0.498278	0.11318	9.77675	0.210134	7.3773	6.03136	0	0	0	0	3.01561	0	4.82495	1.41912	1.85576	0	3.44647	0	1.85576	0	0	0	6.03136	0	0	4	4	0	0	0	0	4	4	0	0	0	0
55	ACPP	P15309	Hs.433060	55	ACPP	P15309	Hs.433060	1nd5_BA	1nd5_A	824.62	641	0.041887	1.28646	0.589663	8.35398	0.458722	11.01	5.75775	0	0	0.664336	0	0	0	3.45452	0	1.32867	6.90904	0	0.959594	1.43939	0	0	1.43939	0	4.31811	1.72726	4	4	0	0	0	0	4	4	0	0	0	0
55	ACPP	P15309	Hs.433060	55	ACPP	P15309	Hs.433060	2hpa_DC	2hpa_C	168.88	427	0.029597	0.395504	0.386538	6.83563	0.496997	5.45326	12.4665	0	0	0	0	0	0	0	0	5.75382	0	0	0	0	0	0	0	0	18.7003	3.39997	4	4	0	0	0	0	4	4	0	0	0	0
55	ACPP	P15309	Hs.433060	55	ACPP	P15309	Hs.433060	2hpa_DB	2hpa_B	1043.5	1725	0.119212	0.604928	0.490966	13.4934	0.143515	22.6205	2.48	0	0	0.572307	4.96001	0	0	1.86003	2.48	0.572312	0	0.929995	0.413334	1.14462	1.35272	0.572312	0.620001	0	0	2.70545	4	4	0	0	0	0	4	4	0	0	0	0
55	ACPP	P15309	Hs.433060	55	ACPP	P15309	Hs.433060	2hpa_DA	2hpa_D	197.5	669	0.045904	0.295217	0.287128	9.13535	0.126587	11.1926	0	0	2.3625	0.726924	3.78	0	0	0	0	1.35	0	2.3625	1.05	1.575	1.89	1.35	0	0	0	1.71818	4	4	0	0	0	0	4	4	0	0	0	0
55	ACPP	P15309	Hs.433060	55	ACPP	P15309	Hs.433060	2hpa_CA	2hpa_C	967.12	1656	0.114785	0.58401	0.330419	17.5574	0.463143	14.0545	2.71011	0	0	0.31271	5.42022	0	0	2.03264	2.71014	0.625416	0	1.0163	0.451689	0.625416	1.35508	0.580748	0.739125	0	0	2.9565	4	4	0	0	0	0	4	4	0	0	0	0
55	ACPP	P15309	Hs.433060	55	ACPP	P15309	Hs.433060	2hpa_BA	2hpa_A	998	673	0.046188	1.48291	0.573567	7.54213	0.188666	14.3383	6.20001	0	0	0.715384	0	0	0	0	0	1.43078	7.43992	0	2.06667	0	0	0	1.6909	0	9.29973	1.6909	4	4	0	0	0	0	4	4	0	0	0	0
55	ACPP	P15309	Hs.433060	55	ACPP	P15309	Hs.433060	1cvi_DC	1cvi_C	498.12	792	0.053283	0.628939	0.428029	10.6468	0.082016	17.0831	8.35579	0	0	0	0	0	0	2.50664	0	1.9282	7.51993	0	1.39259	1.04444	0	0	1.13939	2.50664	3.13327	1.13939	4	4	0	0	0	0	4	4	0	0	0	0
55	ACPP	P15309	Hs.433060	55	ACPP	P15309	Hs.433060	1cvi_DB	1cvi_B	1058.37	1509	0.101323	0.701372	0.489208	13.0089	0.228546	19.3348	2.86364	0	0	0.66084	3.43637	0	0	1.71818	1.90909	0.66084	0	1.07387	0.477273	1.43182	1.90909	0.66084	0.780993	0	0	2.14773	4	4	0	0	0	0	4	4	0	0	0	0
55	ACPP	P15309	Hs.433060	55	ACPP	P15309	Hs.433060	1cvi_DA	1cvi_D	222.62	662	0.044561	0.336284	0.329509	8.8806	0.305954	9.08788	0	0	2.35001	0.723076	3.75996	0	0	0	0	1.44615	0	2.35001	1.04444	1.56666	2.0889	1.44615	0	0	0	1.70908	4	4	0	0	0	0	4	4	0	0	0	0
55	ACPP	P15309	Hs.433060	55	ACPP	P15309	Hs.433060	1cvi_CA	1cvi_C	1096.74	1171	0.078781	0.936584	0.170878	18.6561	0.376593	13.0663	3.48158	0	0	0.803418	4.17774	0	0	2.08887	2.90123	0.803418	0	0	0.580245	0.870367	1.1605	0.803418	0	0	0	1.89898	4	4	0	0	0	0	4	4	0	0	0	0
55	ACPP	P15309	Hs.433060	55	ACPP	P15309	Hs.433060	1cvi_BA	1cvi_B	242.38	561	0.037669	0.43205	0.25209	12.8051	0.224956	11.7757	11.4546	0	0	0	0	0	0	3.43637	0	2.64336	3.43637	0	0.954546	1.43182	0	0	0	3.43637	4.29546	1.43182	4	4	0	0	0	0	4	4	0	0	0	0
58	ACTA1	P68133	Hs.1288	5216	PFN1	P07737	Hs.494691	2pbd_AP	2pbd_A	524.62	1008	0.066064	0.520456	0.335629	16.3532	0.221	16.5062	1.29096	0	0	0.729679	4.19553	1.39855	0	1.04891	0.524454	2.09782	1.19877	0	0	0	1.79813	0	1.19876	5.59422	0	2.51741	0	0	0	0	1	0	0	0	0	0	0	0
58	ACTA1	P68133	Hs.1288	5216	PFN1	P07737	Hs.494691	2pav_AP	2pav_A	1031.74	1159	0.077458	0.890198	0.617494	11.4084	0.366015	18.8906	1.3341	0	0	0.541374	3.11281	0.565981	3.11296	2.4903	0.778222	1.38352	1.03764	0.778222	1.13196	0	1.3341	0	0.389111	6.22582	0	2.07527	0	0	0	0	1	0	0	0	0	0	0	0
58	ACTA1	P68133	Hs.1288	5216	PFN1	P07737	Hs.494691	2btf_AP	2btf_A	1111.8	1157	0.073242	0.960933	0.504068	12.3822	0.12652	21.1188	1.44056	7.92368	0	0.720281	3.96164	0.495192	1.58461	1.98082	0.93213	2.37691	0.792303	1.32052	0.880348	0	1.0564	0	0.609465	3.16921	0	2.64105	0	0	0	0	1	0	0	0	0	0	0	0
58	ACTA1	P68133	Hs.1288	5216	PFN1	P07737	Hs.494691	1hlu_AP	1hlu_A	990	1250	0.074449	0.792	0.497101	12.2364	0.212057	19.0172	1.65517	7.17195	0	0.623688	2.39082	0.448276	1.79308	2.39082	0.843811	2.68962	0.796939	1.19541	1.59388	0.652033	0.956327	0	0	4.30353	0	2.39082	0	0	0	0	1	0	0	0	0	0	0	0
58	ACTA1	P68133	Hs.1288	2934	GSN	P06396	Hs.522373	1rgi_AG	1rgi_A	481.88	425	0.028232	1.13383	0.405394	8.05386	0.17094	10.9907	0	0	0	0	0	4.31816	0	2.96877	0	6.78573	0	0	0	0	1.69643	0	1.82692	0	0	2.37498	0	0	0	0	1	0	0	0	0	0	0	0
58	ACTA1	P68133	Hs.1288	2934	GSN	P06396	Hs.522373	1p8z_AG	1p8z_A	463.5	478	0.03153	0.969665	0.338307	9.47198	0.354231	8.6128	0	0	0	0	0	4.40909	0	2.69443	0	6.92866	0	0	0	0	1.73214	0	1.73214	0	0	2.42502	0	0	0	0	1	0	0	0	0	0	0	0
58	ACTA1	P68133	Hs.1288	2934	GSN	P06396	Hs.522373	1mdu_ED	1mdu_E	1214	1211	0.07856	1.00248	0.529564	13.1392	0.241683	20.9455	1.08242	0	0	0.344406	0	1.89422	1.51537	3.36754	0	3.24725	1.26281	0	0.841885	0	1.62363	0	0.505129	7.57714	0	1.89422	0	0	0	0	1	0	0	0	0	0	0	0
58	ACTA1	P68133	Hs.1288	2934	GSN	P06396	Hs.522373	1mdu_EA	1mdu_A	579.63	644	0.097134	0.900047	0.348395	11.5696	0.193405	14.0507	0	0	0	1.57694	1.57694	1.26154	0	0	0.788461	1.80219	0	0	1.57694	1.05128	0	0	6.30776	0	0	3.15388	0	0	0	0	1	0	0	0	0	0	0	0
58	ACTA1	P68133	Hs.1288	2934	GSN	P06396	Hs.522373	1mdu_BA	1mdu_B	2018.32	1429	0.092816	1.4124	0.458506	14.7694	0.088548	24.631	1.36175	0	0	0.552596	0	1.05913	2.11834	2.54196	0.373816	2.82439	1.05913	0.907834	1.15542	0.706098	0.907834	0	0	6.35502	6.35502	2.11829	0	0	0	0	1	0	0	0	0	0	0	0
58	ACTA1	P68133	Hs.1288	2934	GSN	P06396	Hs.522373	1esv_AS	1esv_A	486.25	903	0.062874	0.538483	0.35505	13.4887	0.313148	13.8723	1.41481	0	0	0.482324	7.07399	1.06111	0	1.17902	0.757941	1.06111	2.12222	0	0.96464	0	0	0	0.757941	7.07399	0	3.18334	0	0	0	0	1	0	0	0	0	0	0	0
58	ACTA1	P68133	Hs.1288	2934	GSN	P06396	Hs.522373	1eqy_AS	1eqy_A	712.75	807	0.053685	0.883209	0.466569	12.4306	0.379418	14.1261	1.34027	0	0	0	3.57408	2.14446	0	3.06353	0.670135	2.68054	1.53176	0	1.07223	0	0	0	0	7.14817	0	3.57408	0	0	0	0	1	0	0	0	0	0	0	0
58	ACTA1	P68133	Hs.1288	2934	GSN	P06396	Hs.522373	2ff6_AG	2ff6_A	262.25	619	0.042083	0.423667	0.370811	11.1992	0.127655	13.35	1.8	0	0	0	6.30001	1.14546	0	2.1	0.741177	3.15	1.8	0	1.14546	0	0	0	0	4.2	0	3.78	0	0	0	0	1	0	0	0	0	0	0	0
58	ACTA1	P68133	Hs.1288	2934	GSN	P06396	Hs.522373	2ff3_BA	2ff3_A	628.62	500	0.071317	1.25724	0.771157	1.92251	0.446469	4.6445	0	0	0	0	7.08331	0	9.44448	0	3.14816	0	0	0	0	0	0	0	0	0	0	0	0	0	0	0	1	0	0	0	0	0	0	0
58	ACTA1	P68133	Hs.1288	2934	GSN	P06396	Hs.522373	1h1v_AG	1h1v_A	299.12	531	0.033502	0.563315	0.353452	8.50156	0.424135	7.544	1.51112	0	0	0	0	3.23812	0	2.5185	0	5.66662	0	0	0	0	1.61906	0	1.41667	0	0	2.5185	0	0	0	0	1	0	0	0	0	0	0	0
58	ACTA1	P68133	Hs.1288	2934	GSN	P06396	Hs.522373	1t44_AG	1t44_A	2612.38	2115	0.143575	1.23517	0.392881	24.072	0.116763	34.9531	0.493509	0	0.435445	0.429135	0	1.85065	1.23375	1.41002	0.61688	2.11503	0.705011	1.05752	0.89728	0.616887	1.43939	0.822515	1.41002	3.29014	7.40282	0.822518	0	0	0	0	1	0	0	0	0	0	0	0
58	ACTA1	P68133	Hs.1288	2934	GSN	P06396	Hs.522373	1d4x_AG	1d4x_A	428.12	490	0.032076	0.873714	0.128067	12.2764	0.222312	9.40478	0	0	0	0	0	3.64288	0	4.24997	0	5.09996	0	0	0	0	1.96155	0	1.96155	0	0	2.83331	0	0	0	0	1	0	0	0	0	0	0	0
58	ACTA1	P68133	Hs.1288	2934	GSN	P06396	Hs.522373	1nmd_AG	1nmd_A	402.88	391	0.026657	1.03038	0.59113	5.51166	0.160346	10.963	0	0	0	0	0	1.98979	0	5.57143	0	6.19046	3.48211	0	0	0	0	0	2.14285	0	0	3.09523	0	0	0	0	1	0	0	0	0	0	0	0
58	ACTA1	P68133	Hs.1288	2934	GSN	P06396	Hs.522373	1nm1_AG	1nm1_A	594.38	754	0.051015	0.788302	0.449709	12.5573	0.404028	13.1819	1.45787	0	0	0.394841	3.15881	1.45787	0	3.1587	0.592262	3.55357	1.18452	0	1.05291	0	0.676868	0	0	4.73798	0	2.84287	0	0	0	0	1	0	0	0	0	0	0	0
58	ACTA1	P68133	Hs.1288	2934	GSN	P06396	Hs.522373	1nlv_AG	1nlv_A	505.75	897	0.061392	0.563824	0.190271	12.2578	0.326386	9.88832	2.79998	0	0.725924	0	4.35559	1.0889	0	0	0	1.63335	0	0	1.45186	3.26669	0	1.63333	0.933328	3.26669	6.53339	0	0	0	0	0	1	0	0	0	0	0	0	0
58	ACTA1	P68133	Hs.1288	2934	GSN	P06396	Hs.522373	1c0g_AS	1c0g_A	1855.85	1773	0.11353	1.04673	0.386149	16.9213	0.259962	20.0548	1.2668	0	0	0.492647	5.91191	0.788234	0.985286	2.36467	0.622293	2.14975	0.844535	0.844535	1.97059	0.985286	0.844535	0	0.909497	2.95596	0	1.97059	0	0	0	0	1	0	0	0	0	0	0	0
58	ACTA1	P68133	Hs.1288	2934	GSN	P06396	Hs.522373	1dej_AS	1dej_A	381.12	1306	0.083068	0.291822	0.544282	10.4064	0.423801	13.0811	2.7972	0	0.478469	0.727273	4.54545	0.649351	0	0	0.454545	0.826446	1.2987	0	1.0101	4.54545	0	1.81818	0.699301	2.27273	9.09091	0	0	0	0	0	1	0	0	0	0	0	0	0
58	ACTA1	P68133	Hs.1288	2934	GSN	P06396	Hs.522373	1c0f_AS	1c0f_A	629.24	946	0.060282	0.665159	0.504261	10.5824	0.2025	15.6765	1.63564	0	0	0	10.6316	0.708776	0	2.65789	0.590643	1.93303	1.51882	0	1.1813	1.51882	0.759398	0	0	5.31578	0	3.18947	0	0	0	0	1	0	0	0	0	0	0	0
58	ACTA1	P68133	Hs.1288	2934	GSN	P06396	Hs.522373	1yag_AG	1yag_A	340.38	480	0.030436	0.709125	0.058674	12.7406	0.342713	7.73841	0	0	0	0	0	3.6607	0	4.27088	0	5.6945	0	0	0	0	1.60156	0	2.32952	0	0	3.66075	0	0	0	0	1	0	0	0	0	0	0	0
58	ACTA1	P68133	Hs.1288	2934	GSN	P06396	Hs.522373	1yvn_AG	1yvn_A	835.88	937	0.060172	0.892081	0.418754	13.7093	0.280794	16.9225	0	8.99985	0	0.375	8.99985	1.2	1.28573	2.99995	0	3.00002	0.900003	0	0	0	0.599998	0.857145	0.818183	3.85719	0	2.25002	0	0	0	0	1	0	0	0	0	0	0	0
58	ACTA1	P68133	Hs.1288	7114	TMSB4X	P62328	Hs.522584	1t44_AG	1t44_A	2612.38	2115	0.143575	1.23517	0.392881	24.072	0.116763	34.9531	0.493509	0	0.435445	0.429135	0	1.85065	1.23375	1.41002	0.61688	2.11503	0.705011	1.05752	0.89728	0.616887	1.43939	0.822515	1.41002	3.29014	7.40282	0.822518	0	0	0	0	1	0	0	0	0	0	0	0
58	ACTA1	P68133	Hs.1288	2638	GC	P02774	Hs.418497	1ma9_BA	1ma9_A	1591.5	1272	0.058426	1.25118	0.164855	20.223	0.111323	19.4918	0.786108	2.82998	0	0.241881	3.7733	0	3.14436	0	0.269524	0.99298	0	2.35834	1.57223	2.0963	0	1.2172	0.898412	0	0	3.14451	2	0	0	0	1	1	1	0	0	0	1	0
58	ACTA1	P68133	Hs.1288	2638	GC	P02774	Hs.418497	1lot_BA	1lot_A	1040.75	1292	0.059158	0.805534	0.316569	18.4792	0.49468	13.6387	1.39999	4	0	0.504504	1.55552	1.16668	1.86668	9.33445	0	1.09804	0	1.16666	2.07407	3.1111	0.848479	1.28736	0.466664	0	0	1.33333	2	0	0	0	1	1	1	0	0	0	1	0
58	ACTA1	P68133	Hs.1288	2638	GC	P02774	Hs.418497	1kxp_AD	1kxp_A	611.38	713	0.048185	0.857475	0.348917	11.4196	0.253267	12.8913	0	0	0	0	15.5821	2.83331	0	1.73149	0	5.19437	2.2262	0	0	0	1.1131	0	2.07777	0	0	2.83331	2	0	0	0	1	1	1	0	0	0	1	0
59	ACTA2	P62736	Hs.500483	7114	TMSB4X	P62328	Hs.522584	1t44_AG	1t44_A	2612.38	2115	0.143575	1.23517	0.392881	24.072	0.116763	34.9531	0.493509	0	0.435445	0.429135	0	1.85065	1.23375	1.41002	0.61688	2.11503	0.705011	1.05752	0.89728	0.616887	1.43939	0.822515	1.41002	3.29014	7.40282	0.822518	0	0	0	0	0	0	0	0	0	0	0	0
59	ACTA2	P62736	Hs.500483	2638	GC	P02774	Hs.418497	1ma9_BA	1ma9_A	1591.5	1272	0.058426	1.25118	0.164855	20.223	0.111323	19.4918	0.786108	2.82998	0	0.241881	3.7733	0	3.14436	0	0.269524	0.99298	0	2.35834	1.57223	2.0963	0	1.2172	0.898412	0	0	3.14451	2	0	0	0	1	0	1	0	0	0	1	0
59	ACTA2	P62736	Hs.500483	2638	GC	P02774	Hs.418497	1lot_BA	1lot_A	1040.75	1292	0.059158	0.805534	0.316569	18.4792	0.49468	13.6387	1.39999	4	0	0.504504	1.55552	1.16668	1.86668	9.33445	0	1.09804	0	1.16666	2.07407	3.1111	0.848479	1.28736	0.466664	0	0	1.33333	2	0	0	0	1	0	1	0	0	0	1	0
59	ACTA2	P62736	Hs.500483	2638	GC	P02774	Hs.418497	1kxp_AD	1kxp_A	611.38	713	0.048185	0.857475	0.348917	11.4196	0.253267	12.8913	0	0	0	0	15.5821	2.83331	0	1.73149	0	5.19437	2.2262	0	0	0	1.1131	0	2.07777	0	0	2.83331	2	0	0	0	1	0	1	0	0	0	1	0
60	ACTB	P60709	Hs.520640	70	ACTC1	P68032	Hs.118127	2oan_DC	2oan_C	104.25	546	0.035874	0.190934	0.337682	7.89012	0.323355	8.05081	2.99999	0	0	0.847824	0	1.62501	0	0	0	2.43748	0	3.25002	0	0	1.39285	3.4412	0	0	0	0	0	0	0	0	0	0	0	0	0	0	0	0
60	ACTB	P60709	Hs.520640	70	ACTC1	P68032	Hs.118127	2oan_DB	2oan_B	576.38	908	0.059366	0.63478	0.444109	12.7973	0.300754	15.808	1.21429	8.49993	0	0.369566	0	0.708328	0	3.64283	0.500002	2.83331	2.12498	0	0	0	1.21429	0	0.607147	6.37495	4.24997	2.83331	0	0	0	0	0	0	0	0	0	0	0	0
60	ACTB	P60709	Hs.520640	70	ACTC1	P68032	Hs.118127	2oan_CB	2oan_C	269.25	427	0.028055	0.630562	0.513899	5.7313	0.061659	10.917	0	0	1.54761	2.42235	9.28548	0	0	0	0	3.48211	0	0	0	3.09523	1.98979	0	0	0	0	0	0	0	0	0	0	0	0	0	0	0	0	0
60	ACTB	P60709	Hs.520640	70	ACTC1	P68032	Hs.118127	2oan_BA	2oan_B	253	475	0.031056	0.532632	0.59895	4.80772	0.184778	9.75166	0	0	1.34211	2.21739	8.49993	0	0	0	1.50001	2.83331	0	0	0	2.83331	1.82144	0	0	0	0	0	0	0	0	0	0	0	0	0	0	0	0	0
60	ACTB	P60709	Hs.520640	70	ACTC1	P68032	Hs.118127	1ijj_BA	1ijj_B	538.25	1110	0.070665	0.48491	0.386635	8.62359	0.117425	12.2631	0	0	1.04412	0	0	2.36665	3.55003	0	1.10938	0	3.9444	0	1.61364	3.55003	1.26785	0	0	3.55003	0	0	0	0	0	0	0	0	0	0	0	0	0	0
60	ACTB	P60709	Hs.520640	70	ACTC1	P68032	Hs.118127	2q31_BA	2q31_A	671	622	0.04277	1.07878	0.419972	9.67	0.456716	8.72359	1.36296	0	0	1.85859	0	1.85857	0	0	1.46032	0	0	0	0	2.92067	1.85857	0	1.20262	0	0	2.27161	0	0	0	0	0	0	0	0	0	0	0	0
60	ACTB	P60709	Hs.520640	70	ACTC1	P68032	Hs.118127	2q1n_BA	2q1n_B	1486.18	1884	0.123025	0.788843	0.237773	25.7134	0.211507	25.4675	0.640679	0	1.0678	0.417834	0	2.32974	0.533899	0.640679	0.915255	2.40254	0.457628	0.457628	0.640679	0.457628	1.33475	1.47849	0.800848	2.13559	3.20339	1.0678	0	0	0	0	0	0	0	0	0	0	0	0
60	ACTB	P60709	Hs.520640	70	ACTC1	P68032	Hs.118127	2hmp_BA	2hmp_B	225.38	426	0.028668	0.529061	0.319454	8.91391	0.414852	7.66072	0	0	0	0	0	2.53248	0	3.48211	0	6.96422	0	0	0	0	1.98979	0	1.74108	0	0	3.09523	0	0	0	0	0	0	0	0	0	0	0	0
60	ACTB	P60709	Hs.520640	70	ACTC1	P68032	Hs.118127	1yxq_BA	1yxq_A	120	425	0.028491	0.282353	0.608655	5.51216	0.439344	7.88323	1.97959	0	1.63025	0	0	0	0	6.92859	3.69522	0	0	0	0	3.46429	0	0	0	0	0	0	0	0	0	0	0	0	0	0	0	0	0	0
60	ACTB	P60709	Hs.520640	70	ACTC1	P68032	Hs.118127	1rfq_BA	1rfq_A	784.62	853	0.053644	0.919836	0.243892	14.6668	0.173568	15.9955	1.22023	0	0	0.424431	2.4405	0	1.9524	2.66231	1.22023	1.08467	0	1.39457	1.77488	0	1.30158	0	0	4.881	0	1.9524	0	0	0	0	0	0	0	0	0	0	0	0
60	ACTB	P60709	Hs.520640	70	ACTC1	P68032	Hs.118127	1o1f_ZX	1o1f_Z	243.25	368	0.023344	0.661005	0.420958	7.38017	0.238659	8.66571	2.65384	0	1.8158	1.38	0	0	0	4.92863	0	0	0	0	3.45001	0	2.46428	0	0	0	0	0	0	0	0	0	0	0	0	0	0	0	0	0
60	ACTB	P60709	Hs.520640	70	ACTC1	P68032	Hs.118127	1o1f_YW	1o1f_Y	245	367	0.02321	0.667575	0.421175	7.37773	0.238626	8.66652	2.875	0	1.8158	1.38	0	0	0	4.31254	0	0	0	0	3.83336	0	2.29999	0	0	0	0	0	0	0	0	0	0	0	0	0	0	0	0	0
60	ACTB	P60709	Hs.520640	70	ACTC1	P68032	Hs.118127	1o1f_XV	1o1f_X	247	370	0.023507	0.667568	0.420995	7.37971	0.238581	8.66604	2.8472	0	1.79824	1.36667	0	0	0	4.881	0	0	0	0	3.4167	0	2.44047	0	0	0	0	0	0	0	0	0	0	0	0	0	0	0	0	0
60	ACTB	P60709	Hs.520640	70	ACTC1	P68032	Hs.118127	1o1f_W8	1o1f_W	247	366	0.0232	0.674863	0.421093	7.37844	0.238769	8.66473	2.86113	0	1.80702	1.37334	0	0	0	4.9047	0	0	0	0	3.43331	0	2.28887	0	0	0	0	0	0	0	0	0	0	0	0	0	0	0	0	0
60	ACTB	P60709	Hs.520640	70	ACTC1	P68032	Hs.118127	1o1f_V7	1o1f_V	247.25	369	0.023403	0.670054	0.420967	7.37976	0.238475	8.66681	2.65384	0	1.8158	1.38	0	0	0	4.31254	0	0	0	0	3.83336	0	2.46428	0	0	0	0	0	0	0	0	0	0	0	0	0	0	0	0	0
60	ACTB	P60709	Hs.520640	70	ACTC1	P68032	Hs.118127	1o1c_XV	1o1c_X	245.75	367	0.023348	0.669619	0.421047	7.37899	0.23868	8.6655	2.8472	0	1.79824	1.36667	0	0	0	4.27088	0	0	0	0	3.79633	0	2.44047	0	0	0	0	0	0	0	0	0	0	0	0	0	0	0	0	0
60	ACTB	P60709	Hs.520640	70	ACTC1	P68032	Hs.118127	1o1c_W9	1o1c_W	244.88	368	0.023468	0.665435	0.421015	7.37913	0.238685	8.66453	2.81946	0	1.7807	1.35333	0	0	0	4.8333	0	0	0	0	3.75926	0	2.41665	0	0	0	0	0	0	0	0	0	0	0	0	0	0	0	0	0
60	ACTB	P60709	Hs.520640	70	ACTC1	P68032	Hs.118127	1o1c_V8	1o1c_V	243.5	366	0.023269	0.665301	0.42099	7.37911	0.238728	8.66442	2.8472	0	1.79824	1.36667	0	0	0	4.881	0	0	0	0	3.10603	0	2.44047	0	0	0	0	0	0	0	0	0	0	0	0	0	0	0	0	0
60	ACTB	P60709	Hs.520640	70	ACTC1	P68032	Hs.118127	1o1b_ZY	1o1b_Z	59.75	453	0.028786	0.131898	0.562149	5.98426	0.402629	8.00844	0	0	0	0	0	2.09183	0	3.66075	1.83035	0	0	0	0	2.9286	1.95237	2.09183	2.09183	0	0	0	0	0	0	0	0	0	0	0	0	0	0	0
60	ACTB	P60709	Hs.520640	70	ACTC1	P68032	Hs.118127	1o1b_ZX	1o1b_Z	245.38	362	0.023003	0.677845	0.421033	7.37864	0.238715	8.66301	2.8472	0	1.79824	1.36667	0	0	0	4.27088	0	0	0	0	3.79633	0	2.27777	0	0	0	0	0	0	0	0	0	0	0	0	0	0	0	0	0
60	ACTB	P60709	Hs.520640	70	ACTC1	P68032	Hs.118127	1o1b_Z1	1o1b_Z	858.75	651	0.041367	1.31912	0.454397	9.91717	0.139984	15.6124	2.8472	0	0	0	0	0.813488	0	2.84725	0	4.881	0	0	0	0	2.27777	0	0.813488	3.79633	0	3.4167	0	0	0	0	0	0	0	0	0	0	0	0
60	ACTB	P60709	Hs.520640	70	ACTC1	P68032	Hs.118127	1o1b_YW	1o1b_Y	247	368	0.023368	0.671196	0.421137	7.37721	0.238726	8.66291	2.64102	0	1.80702	1.37334	0	0	0	4.9047	0	0	0	0	3.43331	0	2.28887	0	0	0	0	0	0	0	0	0	0	0	0	0	0	0	0	0
60	ACTB	P60709	Hs.520640	70	ACTC1	P68032	Hs.118127	1o1b_XV	1o1b_X	244.75	368	0.023414	0.665082	0.421074	7.37849	0.238622	8.66474	2.8472	0	1.79824	1.36667	0	0	0	4.881	0	0	0	0	3.79633	0	2.44047	0	0	0	0	0	0	0	0	0	0	0	0	0	0	0	0	0
60	ACTB	P60709	Hs.520640	70	ACTC1	P68032	Hs.118127	1o1b_W9	1o1b_W	244.62	367	0.023353	0.66654	0.421209	7.37694	0.238687	8.66416	2.8472	0	1.79824	1.36667	0	0	0	4.27088	0	0	0	0	3.79633	0	2.44047	0	0	0	0	0	0	0	0	0	0	0	0	0	0	0	0	0
60	ACTB	P60709	Hs.520640	70	ACTC1	P68032	Hs.118127	1o1b_V8	1o1b_V	242.5	365	0.02317	0.664384	0.421048	7.37859	0.238717	8.66344	2.86113	0	1.80702	1.37334	0	0	0	4.9047	0	0	0	0	3.43331	0	2.28887	0	0	0	0	0	0	0	0	0	0	0	0	0	0	0	0	0
60	ACTB	P60709	Hs.520640	70	ACTC1	P68032	Hs.118127	1o18_V8	1o18_V	245.12	367	0.023327	0.667902	0.420706	7.38336	0.237334	8.68009	2.8472	0	1.79824	1.36667	0	0	0	4.881	0	0	0	0	3.4167	0	2.44047	0	0	0	0	0	0	0	0	0	0	0	0	0	0	0	0	0
60	ACTB	P60709	Hs.520640	70	ACTC1	P68032	Hs.118127	1m8q_1Z	1m8q_Z	858	659	0.041714	1.30197	0.454674	9.91794	0.140032	15.6208	2.86113	0	0	0	0	0.817462	0	3.2698	0	4.9047	0	0	0	0	2.28887	0	0.817462	3.81484	0	3.43331	0	0	0	0	0	0	0	0	0	0	0	0
60	ACTB	P60709	Hs.520640	70	ACTC1	P68032	Hs.118127	1m8q_ZY	1m8q_Z	61.12	452	0.028611	0.135221	0.562188	5.98656	0.402546	8.01351	0	0	0	0	0	2.10205	0	4.20403	1.83928	0	0	0	0	2.67533	1.96189	2.10205	2.10205	0	0	0	0	0	0	0	0	0	0	0	0	0	0	0
60	ACTB	P60709	Hs.520640	70	ACTC1	P68032	Hs.118127	1m8q_ZX	1m8q_Z	249.38	367	0.023231	0.67951	0.421034	7.37957	0.238548	8.66753	2.86113	0	1.80702	1.37334	0	0	0	4.9047	0	0	0	0	3.43331	0	2.28887	0	0	0	0	0	0	0	0	0	0	0	0	0	0	0	0	0
60	ACTB	P60709	Hs.520640	70	ACTC1	P68032	Hs.118127	1m8q_YW	1m8q_Y	249	369	0.023445	0.674797	0.421033	7.37942	0.23872	8.66554	2.8472	0	1.79824	1.36667	0	0	0	4.881	0	0	0	0	3.10603	0	2.44047	0	0	0	0	0	0	0	0	0	0	0	0	0	0	0	0	0
60	ACTB	P60709	Hs.520640	70	ACTC1	P68032	Hs.118127	1m8q_XV	1m8q_X	247.12	362	0.022965	0.682652	0.420961	7.38087	0.238716	8.66678	2.875	0	1.8158	1.38	0	0	0	4.31254	0	0	0	0	3.45001	0	2.46428	0	0	0	0	0	0	0	0	0	0	0	0	0	0	0	0	0
60	ACTB	P60709	Hs.520640	70	ACTC1	P68032	Hs.118127	1m8q_W9	1m8q_W	246.38	369	0.023499	0.667696	0.420903	7.38119	0.238699	8.66576	2.83331	0	1.78948	1.36	0	0	0	4.24997	0	0	0	0	3.77775	0	2.42859	0	0	0	0	0	0	0	0	0	0	0	0	0	0	0	0	0
60	ACTB	P60709	Hs.520640	70	ACTC1	P68032	Hs.118127	1m8q_V8	1m8q_V	246	367	0.023316	0.6703	0.420868	7.38146	0.238613	8.66686	2.86113	0	1.80702	1.37334	0	0	0	4.29166	0	0	0	0	3.43331	0	2.45239	0	0	0	0	0	0	0	0	0	0	0	0	0	0	0	0	0
60	ACTB	P60709	Hs.520640	70	ACTC1	P68032	Hs.118127	2gwk_BA	2gwk_A	438.75	618	0.040771	0.709951	0.277612	10.4651	0.123686	10.7191	0	0	0	0.699275	0	0	4.02091	4.59529	1.0052	0	2.29765	0	0	2.01041	1.14881	0	0	10.7223	16.0844	1.60835	0	0	0	0	0	0	0	0	0	0	0	0
60	ACTB	P60709	Hs.520640	70	ACTC1	P68032	Hs.118127	1lcu_BA	1lcu_A	165.38	614	0.038265	0.269349	0.402172	7.33429	0.122113	10.4909	0	0	0	0.975849	0	0	0	5.61111	1.40278	0	3.20639	0	0	2.80555	1.40278	0	0	0	22.4467	2.24444	0	0	0	0	0	0	0	0	0	0	0	0
60	ACTB	P60709	Hs.520640	5216	PFN1	P07737	Hs.494691	2btf_AP	2btf_A	1111.8	1157	0.073242	0.960933	0.504068	12.3822	0.12652	21.1188	1.44056	7.92368	0	0.720281	3.96164	0.495192	1.58461	1.98082	0.93213	2.37691	0.792303	1.32052	0.880348	0	1.0564	0	0.609465	3.16921	0	2.64105	0	0	0	0	0	0	0	0	0	0	0	0
60	ACTB	P60709	Hs.520640	5216	PFN1	P07737	Hs.494691	1hlu_AP	1hlu_A	990	1250	0.074449	0.792	0.497101	12.2364	0.212057	19.0172	1.65517	7.17195	0	0.623688	2.39082	0.448276	1.79308	2.39082	0.843811	2.68962	0.796939	1.19541	1.59388	0.652033	0.956327	0	0	4.30353	0	2.39082	0	0	0	0	0	0	0	0	0	0	0	0
60	ACTB	P60709	Hs.520640	5216	PFN1	P07737	Hs.494691	2pbd_AP	2pbd_A	524.62	1008	0.066064	0.520456	0.335629	16.3532	0.221	16.5062	1.29096	0	0	0.729679	4.19553	1.39855	0	1.04891	0.524454	2.09782	1.19877	0	0	0	1.79813	0	1.19876	5.59422	0	2.51741	0	0	0	0	0	0	0	0	0	0	0	0
60	ACTB	P60709	Hs.520640	5216	PFN1	P07737	Hs.494691	2pav_AP	2pav_A	1031.74	1159	0.077458	0.890198	0.617494	11.4084	0.366015	18.8906	1.3341	0	0	0.541374	3.11281	0.565981	3.11296	2.4903	0.778222	1.38352	1.03764	0.778222	1.13196	0	1.3341	0	0.389111	6.22582	0	2.07527	0	0	0	0	0	0	0	0	0	0	0	0
60	ACTB	P60709	Hs.520640	2934	GSN	P06396	Hs.522373	1d4x_AG	1d4x_A	428.12	490	0.032076	0.873714	0.128067	12.2764	0.222312	9.40478	0	0	0	0	0	3.64288	0	4.24997	0	5.09996	0	0	0	0	1.96155	0	1.96155	0	0	2.83331	0	0	0	0	0	0	0	0	0	0	0	0
60	ACTB	P60709	Hs.520640	2934	GSN	P06396	Hs.522373	1nmd_AG	1nmd_A	402.88	391	0.026657	1.03038	0.59113	5.51166	0.160346	10.963	0	0	0	0	0	1.98979	0	5.57143	0	6.19046	3.48211	0	0	0	0	0	2.14285	0	0	3.09523	0	0	0	0	0	0	0	0	0	0	0	0
60	ACTB	P60709	Hs.520640	2934	GSN	P06396	Hs.522373	1nm1_AG	1nm1_A	594.38	754	0.051015	0.788302	0.449709	12.5573	0.404028	13.1819	1.45787	0	0	0.394841	3.15881	1.45787	0	3.1587	0.592262	3.55357	1.18452	0	1.05291	0	0.676868	0	0	4.73798	0	2.84287	0	0	0	0	0	0	0	0	0	0	0	0
60	ACTB	P60709	Hs.520640	2934	GSN	P06396	Hs.522373	1nlv_AG	1nlv_A	505.75	897	0.061392	0.563824	0.190271	12.2578	0.326386	9.88832	2.79998	0	0.725924	0	4.35559	1.0889	0	0	0	1.63335	0	0	1.45186	3.26669	0	1.63333	0.933328	3.26669	6.53339	0	0	0	0	0	0	0	0	0	0	0	0	0
60	ACTB	P60709	Hs.520640	2934	GSN	P06396	Hs.522373	1rgi_AG	1rgi_A	481.88	425	0.028232	1.13383	0.405394	8.05386	0.17094	10.9907	0	0	0	0	0	4.31816	0	2.96877	0	6.78573	0	0	0	0	1.69643	0	1.82692	0	0	2.37498	0	0	0	0	0	0	0	0	0	0	0	0
60	ACTB	P60709	Hs.520640	2934	GSN	P06396	Hs.522373	1p8z_AG	1p8z_A	463.5	478	0.03153	0.969665	0.338307	9.47198	0.354231	8.6128	0	0	0	0	0	4.40909	0	2.69443	0	6.92866	0	0	0	0	1.73214	0	1.73214	0	0	2.42502	0	0	0	0	0	0	0	0	0	0	0	0
60	ACTB	P60709	Hs.520640	2934	GSN	P06396	Hs.522373	1mdu_ED	1mdu_E	1214	1211	0.07856	1.00248	0.529564	13.1392	0.241683	20.9455	1.08242	0	0	0.344406	0	1.89422	1.51537	3.36754	0	3.24725	1.26281	0	0.841885	0	1.62363	0	0.505129	7.57714	0	1.89422	0	0	0	0	0	0	0	0	0	0	0	0
60	ACTB	P60709	Hs.520640	2934	GSN	P06396	Hs.522373	1mdu_EA	1mdu_A	579.63	644	0.097134	0.900047	0.348395	11.5696	0.193405	14.0507	0	0	0	1.57694	1.57694	1.26154	0	0	0.788461	1.80219	0	0	1.57694	1.05128	0	0	6.30776	0	0	3.15388	0	0	0	0	0	0	0	0	0	0	0	0
60	ACTB	P60709	Hs.520640	2934	GSN	P06396	Hs.522373	1mdu_BA	1mdu_B	2018.32	1429	0.092816	1.4124	0.458506	14.7694	0.088548	24.631	1.36175	0	0	0.552596	0	1.05913	2.11834	2.54196	0.373816	2.82439	1.05913	0.907834	1.15542	0.706098	0.907834	0	0	6.35502	6.35502	2.11829	0	0	0	0	0	0	0	0	0	0	0	0
60	ACTB	P60709	Hs.520640	2934	GSN	P06396	Hs.522373	1esv_AS	1esv_A	486.25	903	0.062874	0.538483	0.35505	13.4887	0.313148	13.8723	1.41481	0	0	0.482324	7.07399	1.06111	0	1.17902	0.757941	1.06111	2.12222	0	0.96464	0	0	0	0.757941	7.07399	0	3.18334	0	0	0	0	0	0	0	0	0	0	0	0
60	ACTB	P60709	Hs.520640	2934	GSN	P06396	Hs.522373	1eqy_AS	1eqy_A	712.75	807	0.053685	0.883209	0.466569	12.4306	0.379418	14.1261	1.34027	0	0	0	3.57408	2.14446	0	3.06353	0.670135	2.68054	1.53176	0	1.07223	0	0	0	0	7.14817	0	3.57408	0	0	0	0	0	0	0	0	0	0	0	0
60	ACTB	P60709	Hs.520640	2934	GSN	P06396	Hs.522373	2ff6_AG	2ff6_A	262.25	619	0.042083	0.423667	0.370811	11.1992	0.127655	13.35	1.8	0	0	0	6.30001	1.14546	0	2.1	0.741177	3.15	1.8	0	1.14546	0	0	0	0	4.2	0	3.78	0	0	0	0	0	0	0	0	0	0	0	0
60	ACTB	P60709	Hs.520640	2934	GSN	P06396	Hs.522373	2ff3_BA	2ff3_A	628.62	500	0.071317	1.25724	0.771157	1.92251	0.446469	4.6445	0	0	0	0	7.08331	0	9.44448	0	3.14816	0	0	0	0	0	0	0	0	0	0	0	0	0	0	0	0	0	0	0	0	0	0	0
60	ACTB	P60709	Hs.520640	2934	GSN	P06396	Hs.522373	1h1v_AG	1h1v_A	299.12	531	0.033502	0.563315	0.353452	8.50156	0.424135	7.544	1.51112	0	0	0	0	3.23812	0	2.5185	0	5.66662	0	0	0	0	1.61906	0	1.41667	0	0	2.5185	0	0	0	0	0	0	0	0	0	0	0	0
60	ACTB	P60709	Hs.520640	2934	GSN	P06396	Hs.522373	1c0g_AS	1c0g_A	1855.85	1773	0.11353	1.04673	0.386149	16.9213	0.259962	20.0548	1.2668	0	0	0.492647	5.91191	0.788234	0.985286	2.36467	0.622293	2.14975	0.844535	0.844535	1.97059	0.985286	0.844535	0	0.909497	2.95596	0	1.97059	0	0	0	0	0	0	0	0	0	0	0	0
60	ACTB	P60709	Hs.520640	2934	GSN	P06396	Hs.522373	1t44_AG	1t44_A	2612.38	2115	0.143575	1.23517	0.392881	24.072	0.116763	34.9531	0.493509	0	0.435445	0.429135	0	1.85065	1.23375	1.41002	0.61688	2.11503	0.705011	1.05752	0.89728	0.616887	1.43939	0.822515	1.41002	3.29014	7.40282	0.822518	0	0	0	0	0	0	0	0	0	0	0	0
60	ACTB	P60709	Hs.520640	2934	GSN	P06396	Hs.522373	1dej_AS	1dej_A	381.12	1306	0.083068	0.291822	0.544282	10.4064	0.423801	13.0811	2.7972	0	0.478469	0.727273	4.54545	0.649351	0	0	0.454545	0.826446	1.2987	0	1.0101	4.54545	0	1.81818	0.699301	2.27273	9.09091	0	0	0	0	0	0	0	0	0	0	0	0	0
60	ACTB	P60709	Hs.520640	2934	GSN	P06396	Hs.522373	1c0f_AS	1c0f_A	629.24	946	0.060282	0.665159	0.504261	10.5824	0.2025	15.6765	1.63564	0	0	0	10.6316	0.708776	0	2.65789	0.590643	1.93303	1.51882	0	1.1813	1.51882	0.759398	0	0	5.31578	0	3.18947	0	0	0	0	0	0	0	0	0	0	0	0
60	ACTB	P60709	Hs.520640	2934	GSN	P06396	Hs.522373	1yag_AG	1yag_A	340.38	480	0.030436	0.709125	0.058674	12.7406	0.342713	7.73841	0	0	0	0	0	3.6607	0	4.27088	0	5.6945	0	0	0	0	1.60156	0	2.32952	0	0	3.66075	0	0	0	0	0	0	0	0	0	0	0	0
60	ACTB	P60709	Hs.520640	2934	GSN	P06396	Hs.522373	1yvn_AG	1yvn_A	835.88	937	0.060172	0.892081	0.418754	13.7093	0.280794	16.9225	0	8.99985	0	0.375	8.99985	1.2	1.28573	2.99995	0	3.00002	0.900003	0	0	0	0.599998	0.857145	0.818183	3.85719	0	2.25002	0	0	0	0	0	0	0	0	0	0	0	0
60	ACTB	P60709	Hs.520640	60	ACTB	P60709	Hs.520640	2oan_DC	2oan_C	104.25	546	0.035874	0.190934	0.337682	7.89012	0.323355	8.05081	2.99999	0	0	0.847824	0	1.62501	0	0	0	2.43748	0	3.25002	0	0	1.39285	3.4412	0	0	0	0	0	0	0	0	0	0	0	0	0	0	0	0
60	ACTB	P60709	Hs.520640	60	ACTB	P60709	Hs.520640	2oan_DB	2oan_B	576.38	908	0.059366	0.63478	0.444109	12.7973	0.300754	15.808	1.21429	8.49993	0	0.369566	0	0.708328	0	3.64283	0.500002	2.83331	2.12498	0	0	0	1.21429	0	0.607147	6.37495	4.24997	2.83331	0	0	0	0	0	0	0	0	0	0	0	0
60	ACTB	P60709	Hs.520640	60	ACTB	P60709	Hs.520640	2oan_CB	2oan_C	269.25	427	0.028055	0.630562	0.513899	5.7313	0.061659	10.917	0	0	1.54761	2.42235	9.28548	0	0	0	0	3.48211	0	0	0	3.09523	1.98979	0	0	0	0	0	0	0	0	0	0	0	0	0	0	0	0	0
60	ACTB	P60709	Hs.520640	60	ACTB	P60709	Hs.520640	2oan_BA	2oan_B	253	475	0.031056	0.532632	0.59895	4.80772	0.184778	9.75166	0	0	1.34211	2.21739	8.49993	0	0	0	1.50001	2.83331	0	0	0	2.83331	1.82144	0	0	0	0	0	0	0	0	0	0	0	0	0	0	0	0	0
60	ACTB	P60709	Hs.520640	60	ACTB	P60709	Hs.520640	1ijj_BA	1ijj_B	538.25	1110	0.070665	0.48491	0.386635	8.62359	0.117425	12.2631	0	0	1.04412	0	0	2.36665	3.55003	0	1.10938	0	3.9444	0	1.61364	3.55003	1.26785	0	0	3.55003	0	0	0	0	0	0	0	0	0	0	0	0	0	0
60	ACTB	P60709	Hs.520640	60	ACTB	P60709	Hs.520640	2q31_BA	2q31_A	671	622	0.04277	1.07878	0.419972	9.67	0.456716	8.72359	1.36296	0	0	1.85859	0	1.85857	0	0	1.46032	0	0	0	0	2.92067	1.85857	0	1.20262	0	0	2.27161	0	0	0	0	0	0	0	0	0	0	0	0
60	ACTB	P60709	Hs.520640	60	ACTB	P60709	Hs.520640	2q1n_BA	2q1n_B	1486.18	1884	0.123025	0.788843	0.237773	25.7134	0.211507	25.4675	0.640679	0	1.0678	0.417834	0	2.32974	0.533899	0.640679	0.915255	2.40254	0.457628	0.457628	0.640679	0.457628	1.33475	1.47849	0.800848	2.13559	3.20339	1.0678	0	0	0	0	0	0	0	0	0	0	0	0
60	ACTB	P60709	Hs.520640	60	ACTB	P60709	Hs.520640	2hmp_BA	2hmp_B	225.38	426	0.028668	0.529061	0.319454	8.91391	0.414852	7.66072	0	0	0	0	0	2.53248	0	3.48211	0	6.96422	0	0	0	0	1.98979	0	1.74108	0	0	3.09523	0	0	0	0	0	0	0	0	0	0	0	0
60	ACTB	P60709	Hs.520640	60	ACTB	P60709	Hs.520640	1yxq_BA	1yxq_A	120	425	0.028491	0.282353	0.608655	5.51216	0.439344	7.88323	1.97959	0	1.63025	0	0	0	0	6.92859	3.69522	0	0	0	0	3.46429	0	0	0	0	0	0	0	0	0	0	0	0	0	0	0	0	0	0
60	ACTB	P60709	Hs.520640	60	ACTB	P60709	Hs.520640	1rfq_BA	1rfq_A	784.62	853	0.053644	0.919836	0.243892	14.6668	0.173568	15.9955	1.22023	0	0	0.424431	2.4405	0	1.9524	2.66231	1.22023	1.08467	0	1.39457	1.77488	0	1.30158	0	0	4.881	0	1.9524	0	0	0	0	0	0	0	0	0	0	0	0
60	ACTB	P60709	Hs.520640	60	ACTB	P60709	Hs.520640	1o1f_ZX	1o1f_Z	243.25	368	0.023344	0.661005	0.420958	7.38017	0.238659	8.66571	2.65384	0	1.8158	1.38	0	0	0	4.92863	0	0	0	0	3.45001	0	2.46428	0	0	0	0	0	0	0	0	0	0	0	0	0	0	0	0	0
60	ACTB	P60709	Hs.520640	60	ACTB	P60709	Hs.520640	1o1f_YW	1o1f_Y	245	367	0.02321	0.667575	0.421175	7.37773	0.238626	8.66652	2.875	0	1.8158	1.38	0	0	0	4.31254	0	0	0	0	3.83336	0	2.29999	0	0	0	0	0	0	0	0	0	0	0	0	0	0	0	0	0
60	ACTB	P60709	Hs.520640	60	ACTB	P60709	Hs.520640	1o1f_XV	1o1f_X	247	370	0.023507	0.667568	0.420995	7.37971	0.238581	8.66604	2.8472	0	1.79824	1.36667	0	0	0	4.881	0	0	0	0	3.4167	0	2.44047	0	0	0	0	0	0	0	0	0	0	0	0	0	0	0	0	0
60	ACTB	P60709	Hs.520640	60	ACTB	P60709	Hs.520640	1o1f_W8	1o1f_W	247	366	0.0232	0.674863	0.421093	7.37844	0.238769	8.66473	2.86113	0	1.80702	1.37334	0	0	0	4.9047	0	0	0	0	3.43331	0	2.28887	0	0	0	0	0	0	0	0	0	0	0	0	0	0	0	0	0
60	ACTB	P60709	Hs.520640	60	ACTB	P60709	Hs.520640	1o1f_V7	1o1f_V	247.25	369	0.023403	0.670054	0.420967	7.37976	0.238475	8.66681	2.65384	0	1.8158	1.38	0	0	0	4.31254	0	0	0	0	3.83336	0	2.46428	0	0	0	0	0	0	0	0	0	0	0	0	0	0	0	0	0
60	ACTB	P60709	Hs.520640	60	ACTB	P60709	Hs.520640	1o1c_XV	1o1c_X	245.75	367	0.023348	0.669619	0.421047	7.37899	0.23868	8.6655	2.8472	0	1.79824	1.36667	0	0	0	4.27088	0	0	0	0	3.79633	0	2.44047	0	0	0	0	0	0	0	0	0	0	0	0	0	0	0	0	0
60	ACTB	P60709	Hs.520640	60	ACTB	P60709	Hs.520640	1o1c_W9	1o1c_W	244.88	368	0.023468	0.665435	0.421015	7.37913	0.238685	8.66453	2.81946	0	1.7807	1.35333	0	0	0	4.8333	0	0	0	0	3.75926	0	2.41665	0	0	0	0	0	0	0	0	0	0	0	0	0	0	0	0	0
60	ACTB	P60709	Hs.520640	60	ACTB	P60709	Hs.520640	1o1c_V8	1o1c_V	243.5	366	0.023269	0.665301	0.42099	7.37911	0.238728	8.66442	2.8472	0	1.79824	1.36667	0	0	0	4.881	0	0	0	0	3.10603	0	2.44047	0	0	0	0	0	0	0	0	0	0	0	0	0	0	0	0	0
60	ACTB	P60709	Hs.520640	60	ACTB	P60709	Hs.520640	1o1b_ZY	1o1b_Z	59.75	453	0.028786	0.131898	0.562149	5.98426	0.402629	8.00844	0	0	0	0	0	2.09183	0	3.66075	1.83035	0	0	0	0	2.9286	1.95237	2.09183	2.09183	0	0	0	0	0	0	0	0	0	0	0	0	0	0	0
60	ACTB	P60709	Hs.520640	60	ACTB	P60709	Hs.520640	1o1b_ZX	1o1b_Z	245.38	362	0.023003	0.677845	0.421033	7.37864	0.238715	8.66301	2.8472	0	1.79824	1.36667	0	0	0	4.27088	0	0	0	0	3.79633	0	2.27777	0	0	0	0	0	0	0	0	0	0	0	0	0	0	0	0	0
60	ACTB	P60709	Hs.520640	60	ACTB	P60709	Hs.520640	1o1b_Z1	1o1b_Z	858.75	651	0.041367	1.31912	0.454397	9.91717	0.139984	15.6124	2.8472	0	0	0	0	0.813488	0	2.84725	0	4.881	0	0	0	0	2.27777	0	0.813488	3.79633	0	3.4167	0	0	0	0	0	0	0	0	0	0	0	0
60	ACTB	P60709	Hs.520640	60	ACTB	P60709	Hs.520640	1o1b_YW	1o1b_Y	247	368	0.023368	0.671196	0.421137	7.37721	0.238726	8.66291	2.64102	0	1.80702	1.37334	0	0	0	4.9047	0	0	0	0	3.43331	0	2.28887	0	0	0	0	0	0	0	0	0	0	0	0	0	0	0	0	0
60	ACTB	P60709	Hs.520640	60	ACTB	P60709	Hs.520640	1o1b_XV	1o1b_X	244.75	368	0.023414	0.665082	0.421074	7.37849	0.238622	8.66474	2.8472	0	1.79824	1.36667	0	0	0	4.881	0	0	0	0	3.79633	0	2.44047	0	0	0	0	0	0	0	0	0	0	0	0	0	0	0	0	0
60	ACTB	P60709	Hs.520640	60	ACTB	P60709	Hs.520640	1o1b_W9	1o1b_W	244.62	367	0.023353	0.66654	0.421209	7.37694	0.238687	8.66416	2.8472	0	1.79824	1.36667	0	0	0	4.27088	0	0	0	0	3.79633	0	2.44047	0	0	0	0	0	0	0	0	0	0	0	0	0	0	0	0	0
60	ACTB	P60709	Hs.520640	60	ACTB	P60709	Hs.520640	1o1b_V8	1o1b_V	242.5	365	0.02317	0.664384	0.421048	7.37859	0.238717	8.66344	2.86113	0	1.80702	1.37334	0	0	0	4.9047	0	0	0	0	3.43331	0	2.28887	0	0	0	0	0	0	0	0	0	0	0	0	0	0	0	0	0
60	ACTB	P60709	Hs.520640	60	ACTB	P60709	Hs.520640	1o18_V8	1o18_V	245.12	367	0.023327	0.667902	0.420706	7.38336	0.237334	8.68009	2.8472	0	1.79824	1.36667	0	0	0	4.881	0	0	0	0	3.4167	0	2.44047	0	0	0	0	0	0	0	0	0	0	0	0	0	0	0	0	0
60	ACTB	P60709	Hs.520640	60	ACTB	P60709	Hs.520640	1m8q_1Z	1m8q_Z	858	659	0.041714	1.30197	0.454674	9.91794	0.140032	15.6208	2.86113	0	0	0	0	0.817462	0	3.2698	0	4.9047	0	0	0	0	2.28887	0	0.817462	3.81484	0	3.43331	0	0	0	0	0	0	0	0	0	0	0	0
60	ACTB	P60709	Hs.520640	60	ACTB	P60709	Hs.520640	1m8q_ZY	1m8q_Z	61.12	452	0.028611	0.135221	0.562188	5.98656	0.402546	8.01351	0	0	0	0	0	2.10205	0	4.20403	1.83928	0	0	0	0	2.67533	1.96189	2.10205	2.10205	0	0	0	0	0	0	0	0	0	0	0	0	0	0	0
60	ACTB	P60709	Hs.520640	60	ACTB	P60709	Hs.520640	1m8q_ZX	1m8q_Z	249.38	367	0.023231	0.67951	0.421034	7.37957	0.238548	8.66753	2.86113	0	1.80702	1.37334	0	0	0	4.9047	0	0	0	0	3.43331	0	2.28887	0	0	0	0	0	0	0	0	0	0	0	0	0	0	0	0	0
60	ACTB	P60709	Hs.520640	60	ACTB	P60709	Hs.520640	1m8q_YW	1m8q_Y	249	369	0.023445	0.674797	0.421033	7.37942	0.23872	8.66554	2.8472	0	1.79824	1.36667	0	0	0	4.881	0	0	0	0	3.10603	0	2.44047	0	0	0	0	0	0	0	0	0	0	0	0	0	0	0	0	0
60	ACTB	P60709	Hs.520640	60	ACTB	P60709	Hs.520640	1m8q_XV	1m8q_X	247.12	362	0.022965	0.682652	0.420961	7.38087	0.238716	8.66678	2.875	0	1.8158	1.38	0	0	0	4.31254	0	0	0	0	3.45001	0	2.46428	0	0	0	0	0	0	0	0	0	0	0	0	0	0	0	0	0
60	ACTB	P60709	Hs.520640	60	ACTB	P60709	Hs.520640	1m8q_W9	1m8q_W	246.38	369	0.023499	0.667696	0.420903	7.38119	0.238699	8.66576	2.83331	0	1.78948	1.36	0	0	0	4.24997	0	0	0	0	3.77775	0	2.42859	0	0	0	0	0	0	0	0	0	0	0	0	0	0	0	0	0
60	ACTB	P60709	Hs.520640	60	ACTB	P60709	Hs.520640	1m8q_V8	1m8q_V	246	367	0.023316	0.6703	0.420868	7.38146	0.238613	8.66686	2.86113	0	1.80702	1.37334	0	0	0	4.29166	0	0	0	0	3.43331	0	2.45239	0	0	0	0	0	0	0	0	0	0	0	0	0	0	0	0	0
60	ACTB	P60709	Hs.520640	60	ACTB	P60709	Hs.520640	2gwk_BA	2gwk_A	438.75	618	0.040771	0.709951	0.277612	10.4651	0.123686	10.7191	0	0	0	0.699275	0	0	4.02091	4.59529	1.0052	0	2.29765	0	0	2.01041	1.14881	0	0	10.7223	16.0844	1.60835	0	0	0	0	0	0	0	0	0	0	0	0
60	ACTB	P60709	Hs.520640	60	ACTB	P60709	Hs.520640	1lcu_BA	1lcu_A	165.38	614	0.038265	0.269349	0.402172	7.33429	0.122113	10.4909	0	0	0	0.975849	0	0	0	5.61111	1.40278	0	3.20639	0	0	2.80555	1.40278	0	0	0	22.4467	2.24444	0	0	0	0	0	0	0	0	0	0	0	0
60	ACTB	P60709	Hs.520640	71	ACTG1	P63261	Hs.514581	2oan_DC	2oan_C	104.25	546	0.035874	0.190934	0.337682	7.89012	0.323355	8.05081	2.99999	0	0	0.847824	0	1.62501	0	0	0	2.43748	0	3.25002	0	0	1.39285	3.4412	0	0	0	0	0	0	0	0	0	0	0	0	0	0	0	0
60	ACTB	P60709	Hs.520640	71	ACTG1	P63261	Hs.514581	2oan_DB	2oan_B	576.38	908	0.059366	0.63478	0.444109	12.7973	0.300754	15.808	1.21429	8.49993	0	0.369566	0	0.708328	0	3.64283	0.500002	2.83331	2.12498	0	0	0	1.21429	0	0.607147	6.37495	4.24997	2.83331	0	0	0	0	0	0	0	0	0	0	0	0
60	ACTB	P60709	Hs.520640	71	ACTG1	P63261	Hs.514581	2oan_CB	2oan_C	269.25	427	0.028055	0.630562	0.513899	5.7313	0.061659	10.917	0	0	1.54761	2.42235	9.28548	0	0	0	0	3.48211	0	0	0	3.09523	1.98979	0	0	0	0	0	0	0	0	0	0	0	0	0	0	0	0	0
60	ACTB	P60709	Hs.520640	71	ACTG1	P63261	Hs.514581	2oan_BA	2oan_B	253	475	0.031056	0.532632	0.59895	4.80772	0.184778	9.75166	0	0	1.34211	2.21739	8.49993	0	0	0	1.50001	2.83331	0	0	0	2.83331	1.82144	0	0	0	0	0	0	0	0	0	0	0	0	0	0	0	0	0
60	ACTB	P60709	Hs.520640	71	ACTG1	P63261	Hs.514581	1ijj_BA	1ijj_B	538.25	1110	0.070665	0.48491	0.386635	8.62359	0.117425	12.2631	0	0	1.04412	0	0	2.36665	3.55003	0	1.10938	0	3.9444	0	1.61364	3.55003	1.26785	0	0	3.55003	0	0	0	0	0	0	0	0	0	0	0	0	0	0
60	ACTB	P60709	Hs.520640	71	ACTG1	P63261	Hs.514581	2q31_BA	2q31_A	671	622	0.04277	1.07878	0.419972	9.67	0.456716	8.72359	1.36296	0	0	1.85859	0	1.85857	0	0	1.46032	0	0	0	0	2.92067	1.85857	0	1.20262	0	0	2.27161	0	0	0	0	0	0	0	0	0	0	0	0
60	ACTB	P60709	Hs.520640	71	ACTG1	P63261	Hs.514581	2q1n_BA	2q1n_B	1486.18	1884	0.123025	0.788843	0.237773	25.7134	0.211507	25.4675	0.640679	0	1.0678	0.417834	0	2.32974	0.533899	0.640679	0.915255	2.40254	0.457628	0.457628	0.640679	0.457628	1.33475	1.47849	0.800848	2.13559	3.20339	1.0678	0	0	0	0	0	0	0	0	0	0	0	0
60	ACTB	P60709	Hs.520640	71	ACTG1	P63261	Hs.514581	2hmp_BA	2hmp_B	225.38	426	0.028668	0.529061	0.319454	8.91391	0.414852	7.66072	0	0	0	0	0	2.53248	0	3.48211	0	6.96422	0	0	0	0	1.98979	0	1.74108	0	0	3.09523	0	0	0	0	0	0	0	0	0	0	0	0
60	ACTB	P60709	Hs.520640	71	ACTG1	P63261	Hs.514581	1yxq_BA	1yxq_A	120	425	0.028491	0.282353	0.608655	5.51216	0.439344	7.88323	1.97959	0	1.63025	0	0	0	0	6.92859	3.69522	0	0	0	0	3.46429	0	0	0	0	0	0	0	0	0	0	0	0	0	0	0	0	0	0
60	ACTB	P60709	Hs.520640	71	ACTG1	P63261	Hs.514581	1rfq_BA	1rfq_A	784.62	853	0.053644	0.919836	0.243892	14.6668	0.173568	15.9955	1.22023	0	0	0.424431	2.4405	0	1.9524	2.66231	1.22023	1.08467	0	1.39457	1.77488	0	1.30158	0	0	4.881	0	1.9524	0	0	0	0	0	0	0	0	0	0	0	0
60	ACTB	P60709	Hs.520640	71	ACTG1	P63261	Hs.514581	1o1f_ZX	1o1f_Z	243.25	368	0.023344	0.661005	0.420958	7.38017	0.238659	8.66571	2.65384	0	1.8158	1.38	0	0	0	4.92863	0	0	0	0	3.45001	0	2.46428	0	0	0	0	0	0	0	0	0	0	0	0	0	0	0	0	0
60	ACTB	P60709	Hs.520640	71	ACTG1	P63261	Hs.514581	1o1f_YW	1o1f_Y	245	367	0.02321	0.667575	0.421175	7.37773	0.238626	8.66652	2.875	0	1.8158	1.38	0	0	0	4.31254	0	0	0	0	3.83336	0	2.29999	0	0	0	0	0	0	0	0	0	0	0	0	0	0	0	0	0
60	ACTB	P60709	Hs.520640	71	ACTG1	P63261	Hs.514581	1o1f_XV	1o1f_X	247	370	0.023507	0.667568	0.420995	7.37971	0.238581	8.66604	2.8472	0	1.79824	1.36667	0	0	0	4.881	0	0	0	0	3.4167	0	2.44047	0	0	0	0	0	0	0	0	0	0	0	0	0	0	0	0	0
60	ACTB	P60709	Hs.520640	71	ACTG1	P63261	Hs.514581	1o1f_W8	1o1f_W	247	366	0.0232	0.674863	0.421093	7.37844	0.238769	8.66473	2.86113	0	1.80702	1.37334	0	0	0	4.9047	0	0	0	0	3.43331	0	2.28887	0	0	0	0	0	0	0	0	0	0	0	0	0	0	0	0	0
60	ACTB	P60709	Hs.520640	71	ACTG1	P63261	Hs.514581	1o1f_V7	1o1f_V	247.25	369	0.023403	0.670054	0.420967	7.37976	0.238475	8.66681	2.65384	0	1.8158	1.38	0	0	0	4.31254	0	0	0	0	3.83336	0	2.46428	0	0	0	0	0	0	0	0	0	0	0	0	0	0	0	0	0
60	ACTB	P60709	Hs.520640	71	ACTG1	P63261	Hs.514581	1o1c_XV	1o1c_X	245.75	367	0.023348	0.669619	0.421047	7.37899	0.23868	8.6655	2.8472	0	1.79824	1.36667	0	0	0	4.27088	0	0	0	0	3.79633	0	2.44047	0	0	0	0	0	0	0	0	0	0	0	0	0	0	0	0	0
60	ACTB	P60709	Hs.520640	71	ACTG1	P63261	Hs.514581	1o1c_W9	1o1c_W	244.88	368	0.023468	0.665435	0.421015	7.37913	0.238685	8.66453	2.81946	0	1.7807	1.35333	0	0	0	4.8333	0	0	0	0	3.75926	0	2.41665	0	0	0	0	0	0	0	0	0	0	0	0	0	0	0	0	0
60	ACTB	P60709	Hs.520640	71	ACTG1	P63261	Hs.514581	1o1c_V8	1o1c_V	243.5	366	0.023269	0.665301	0.42099	7.37911	0.238728	8.66442	2.8472	0	1.79824	1.36667	0	0	0	4.881	0	0	0	0	3.10603	0	2.44047	0	0	0	0	0	0	0	0	0	0	0	0	0	0	0	0	0
60	ACTB	P60709	Hs.520640	71	ACTG1	P63261	Hs.514581	1o1b_ZY	1o1b_Z	59.75	453	0.028786	0.131898	0.562149	5.98426	0.402629	8.00844	0	0	0	0	0	2.09183	0	3.66075	1.83035	0	0	0	0	2.9286	1.95237	2.09183	2.09183	0	0	0	0	0	0	0	0	0	0	0	0	0	0	0
60	ACTB	P60709	Hs.520640	71	ACTG1	P63261	Hs.514581	1o1b_ZX	1o1b_Z	245.38	362	0.023003	0.677845	0.421033	7.37864	0.238715	8.66301	2.8472	0	1.79824	1.36667	0	0	0	4.27088	0	0	0	0	3.79633	0	2.27777	0	0	0	0	0	0	0	0	0	0	0	0	0	0	0	0	0
60	ACTB	P60709	Hs.520640	71	ACTG1	P63261	Hs.514581	1o1b_Z1	1o1b_Z	858.75	651	0.041367	1.31912	0.454397	9.91717	0.139984	15.6124	2.8472	0	0	0	0	0.813488	0	2.84725	0	4.881	0	0	0	0	2.27777	0	0.813488	3.79633	0	3.4167	0	0	0	0	0	0	0	0	0	0	0	0
60	ACTB	P60709	Hs.520640	71	ACTG1	P63261	Hs.514581	1o1b_YW	1o1b_Y	247	368	0.023368	0.671196	0.421137	7.37721	0.238726	8.66291	2.64102	0	1.80702	1.37334	0	0	0	4.9047	0	0	0	0	3.43331	0	2.28887	0	0	0	0	0	0	0	0	0	0	0	0	0	0	0	0	0
60	ACTB	P60709	Hs.520640	71	ACTG1	P63261	Hs.514581	1o1b_XV	1o1b_X	244.75	368	0.023414	0.665082	0.421074	7.37849	0.238622	8.66474	2.8472	0	1.79824	1.36667	0	0	0	4.881	0	0	0	0	3.79633	0	2.44047	0	0	0	0	0	0	0	0	0	0	0	0	0	0	0	0	0
60	ACTB	P60709	Hs.520640	71	ACTG1	P63261	Hs.514581	1o1b_W9	1o1b_W	244.62	367	0.023353	0.66654	0.421209	7.37694	0.238687	8.66416	2.8472	0	1.79824	1.36667	0	0	0	4.27088	0	0	0	0	3.79633	0	2.44047	0	0	0	0	0	0	0	0	0	0	0	0	0	0	0	0	0
60	ACTB	P60709	Hs.520640	71	ACTG1	P63261	Hs.514581	1o1b_V8	1o1b_V	242.5	365	0.02317	0.664384	0.421048	7.37859	0.238717	8.66344	2.86113	0	1.80702	1.37334	0	0	0	4.9047	0	0	0	0	3.43331	0	2.28887	0	0	0	0	0	0	0	0	0	0	0	0	0	0	0	0	0
60	ACTB	P60709	Hs.520640	71	ACTG1	P63261	Hs.514581	1o18_V8	1o18_V	245.12	367	0.023327	0.667902	0.420706	7.38336	0.237334	8.68009	2.8472	0	1.79824	1.36667	0	0	0	4.881	0	0	0	0	3.4167	0	2.44047	0	0	0	0	0	0	0	0	0	0	0	0	0	0	0	0	0
60	ACTB	P60709	Hs.520640	71	ACTG1	P63261	Hs.514581	1m8q_1Z	1m8q_Z	858	659	0.041714	1.30197	0.454674	9.91794	0.140032	15.6208	2.86113	0	0	0	0	0.817462	0	3.2698	0	4.9047	0	0	0	0	2.28887	0	0.817462	3.81484	0	3.43331	0	0	0	0	0	0	0	0	0	0	0	0
60	ACTB	P60709	Hs.520640	71	ACTG1	P63261	Hs.514581	1m8q_ZY	1m8q_Z	61.12	452	0.028611	0.135221	0.562188	5.98656	0.402546	8.01351	0	0	0	0	0	2.10205	0	4.20403	1.83928	0	0	0	0	2.67533	1.96189	2.10205	2.10205	0	0	0	0	0	0	0	0	0	0	0	0	0	0	0
60	ACTB	P60709	Hs.520640	71	ACTG1	P63261	Hs.514581	1m8q_ZX	1m8q_Z	249.38	367	0.023231	0.67951	0.421034	7.37957	0.238548	8.66753	2.86113	0	1.80702	1.37334	0	0	0	4.9047	0	0	0	0	3.43331	0	2.28887	0	0	0	0	0	0	0	0	0	0	0	0	0	0	0	0	0
60	ACTB	P60709	Hs.520640	71	ACTG1	P63261	Hs.514581	1m8q_YW	1m8q_Y	249	369	0.023445	0.674797	0.421033	7.37942	0.23872	8.66554	2.8472	0	1.79824	1.36667	0	0	0	4.881	0	0	0	0	3.10603	0	2.44047	0	0	0	0	0	0	0	0	0	0	0	0	0	0	0	0	0
60	ACTB	P60709	Hs.520640	71	ACTG1	P63261	Hs.514581	1m8q_XV	1m8q_X	247.12	362	0.022965	0.682652	0.420961	7.38087	0.238716	8.66678	2.875	0	1.8158	1.38	0	0	0	4.31254	0	0	0	0	3.45001	0	2.46428	0	0	0	0	0	0	0	0	0	0	0	0	0	0	0	0	0
60	ACTB	P60709	Hs.520640	71	ACTG1	P63261	Hs.514581	1m8q_W9	1m8q_W	246.38	369	0.023499	0.667696	0.420903	7.38119	0.238699	8.66576	2.83331	0	1.78948	1.36	0	0	0	4.24997	0	0	0	0	3.77775	0	2.42859	0	0	0	0	0	0	0	0	0	0	0	0	0	0	0	0	0
60	ACTB	P60709	Hs.520640	71	ACTG1	P63261	Hs.514581	1m8q_V8	1m8q_V	246	367	0.023316	0.6703	0.420868	7.38146	0.238613	8.66686	2.86113	0	1.80702	1.37334	0	0	0	4.29166	0	0	0	0	3.43331	0	2.45239	0	0	0	0	0	0	0	0	0	0	0	0	0	0	0	0	0
60	ACTB	P60709	Hs.520640	71	ACTG1	P63261	Hs.514581	2gwk_BA	2gwk_A	438.75	618	0.040771	0.709951	0.277612	10.4651	0.123686	10.7191	0	0	0	0.699275	0	0	4.02091	4.59529	1.0052	0	2.29765	0	0	2.01041	1.14881	0	0	10.7223	16.0844	1.60835	0	0	0	0	0	0	0	0	0	0	0	0
60	ACTB	P60709	Hs.520640	71	ACTG1	P63261	Hs.514581	1lcu_BA	1lcu_A	165.38	614	0.038265	0.269349	0.402172	7.33429	0.122113	10.4909	0	0	0	0.975849	0	0	0	5.61111	1.40278	0	3.20639	0	0	2.80555	1.40278	0	0	0	22.4467	2.24444	0	0	0	0	0	0	0	0	0	0	0	0
70	ACTC1	P68032	Hs.118127	7454	WAS	P42768	Hs.2157	2a3z_AC	2a3z_A	370.5	442	0.027566	0.838235	0.527445	7.62319	0.581699	6.71124	0	0	0	0	0	1.91428	0	0	0	7.17857	3.19048	0	0	0	1.91428	0	1.91428	0	0	2.87144	1	0	0	0	0	0	1	0	0	0	0	0
70	ACTC1	P68032	Hs.118127	7456	WIPF1	O43516	Hs.591641	2a41_AC	2a41_A	803.25	847	0.052674	0.948347	0.36716	14.6605	0.361741	14.7049	1.40136	0	0	0.817459	9.80926	0.613094	2.45244	1.40134	0	2.80269	1.08996	0	0	0	0.653964	0	0.613094	4.9048	0	3.67857	0	0	0	0	0	0	0	0	0	0	0	0
70	ACTC1	P68032	Hs.118127	2638	GC	P02774	Hs.418497	1ma9_BA	1ma9_A	1591.5	1272	0.058426	1.25118	0.164855	20.223	0.111323	19.4918	0.786108	2.82998	0	0.241881	3.7733	0	3.14436	0	0.269524	0.99298	0	2.35834	1.57223	2.0963	0	1.2172	0.898412	0	0	3.14451	2	0	0	0	1	0	1	0	0	0	1	0
70	ACTC1	P68032	Hs.118127	2638	GC	P02774	Hs.418497	1lot_BA	1lot_A	1040.75	1292	0.059158	0.805534	0.316569	18.4792	0.49468	13.6387	1.39999	4	0	0.504504	1.55552	1.16668	1.86668	9.33445	0	1.09804	0	1.16666	2.07407	3.1111	0.848479	1.28736	0.466664	0	0	1.33333	2	0	0	0	1	0	1	0	0	0	1	0
70	ACTC1	P68032	Hs.118127	2638	GC	P02774	Hs.418497	1kxp_AD	1kxp_A	611.38	713	0.048185	0.857475	0.348917	11.4196	0.253267	12.8913	0	0	0	0	15.5821	2.83331	0	1.73149	0	5.19437	2.2262	0	0	0	1.1131	0	2.07777	0	0	2.83331	2	0	0	0	1	0	1	0	0	0	1	0
71	ACTG1	P63261	Hs.514581	7114	TMSB4X	P62328	Hs.522584	1t44_AG	1t44_A	2612.38	2115	0.143575	1.23517	0.392881	24.072	0.116763	34.9531	0.493509	0	0.435445	0.429135	0	1.85065	1.23375	1.41002	0.61688	2.11503	0.705011	1.05752	0.89728	0.616887	1.43939	0.822515	1.41002	3.29014	7.40282	0.822518	0	0	0	0	0	0	0	0	0	0	0	0
71	ACTG1	P63261	Hs.514581	71	ACTG1	P63261	Hs.514581	2oan_DC	2oan_C	104.25	546	0.035874	0.190934	0.337682	7.89012	0.323355	8.05081	2.99999	0	0	0.847824	0	1.62501	0	0	0	2.43748	0	3.25002	0	0	1.39285	3.4412	0	0	0	0	0	0	0	0	0	0	0	0	0	0	0	0
71	ACTG1	P63261	Hs.514581	71	ACTG1	P63261	Hs.514581	2oan_DB	2oan_B	576.38	908	0.059366	0.63478	0.444109	12.7973	0.300754	15.808	1.21429	8.49993	0	0.369566	0	0.708328	0	3.64283	0.500002	2.83331	2.12498	0	0	0	1.21429	0	0.607147	6.37495	4.24997	2.83331	0	0	0	0	0	0	0	0	0	0	0	0
71	ACTG1	P63261	Hs.514581	71	ACTG1	P63261	Hs.514581	2oan_CB	2oan_C	269.25	427	0.028055	0.630562	0.513899	5.7313	0.061659	10.917	0	0	1.54761	2.42235	9.28548	0	0	0	0	3.48211	0	0	0	3.09523	1.98979	0	0	0	0	0	0	0	0	0	0	0	0	0	0	0	0	0
71	ACTG1	P63261	Hs.514581	71	ACTG1	P63261	Hs.514581	2oan_BA	2oan_B	253	475	0.031056	0.532632	0.59895	4.80772	0.184778	9.75166	0	0	1.34211	2.21739	8.49993	0	0	0	1.50001	2.83331	0	0	0	2.83331	1.82144	0	0	0	0	0	0	0	0	0	0	0	0	0	0	0	0	0
71	ACTG1	P63261	Hs.514581	71	ACTG1	P63261	Hs.514581	2q31_BA	2q31_A	671	622	0.04277	1.07878	0.419972	9.67	0.456716	8.72359	1.36296	0	0	1.85859	0	1.85857	0	0	1.46032	0	0	0	0	2.92067	1.85857	0	1.20262	0	0	2.27161	0	0	0	0	0	0	0	0	0	0	0	0
71	ACTG1	P63261	Hs.514581	71	ACTG1	P63261	Hs.514581	2q1n_BA	2q1n_B	1486.18	1884	0.123025	0.788843	0.237773	25.7134	0.211507	25.4675	0.640679	0	1.0678	0.417834	0	2.32974	0.533899	0.640679	0.915255	2.40254	0.457628	0.457628	0.640679	0.457628	1.33475	1.47849	0.800848	2.13559	3.20339	1.0678	0	0	0	0	0	0	0	0	0	0	0	0
71	ACTG1	P63261	Hs.514581	71	ACTG1	P63261	Hs.514581	2hmp_BA	2hmp_B	225.38	426	0.028668	0.529061	0.319454	8.91391	0.414852	7.66072	0	0	0	0	0	2.53248	0	3.48211	0	6.96422	0	0	0	0	1.98979	0	1.74108	0	0	3.09523	0	0	0	0	0	0	0	0	0	0	0	0
71	ACTG1	P63261	Hs.514581	71	ACTG1	P63261	Hs.514581	1yxq_BA	1yxq_A	120	425	0.028491	0.282353	0.608655	5.51216	0.439344	7.88323	1.97959	0	1.63025	0	0	0	0	6.92859	3.69522	0	0	0	0	3.46429	0	0	0	0	0	0	0	0	0	0	0	0	0	0	0	0	0	0
71	ACTG1	P63261	Hs.514581	71	ACTG1	P63261	Hs.514581	1rfq_BA	1rfq_A	784.62	853	0.053644	0.919836	0.243892	14.6668	0.173568	15.9955	1.22023	0	0	0.424431	2.4405	0	1.9524	2.66231	1.22023	1.08467	0	1.39457	1.77488	0	1.30158	0	0	4.881	0	1.9524	0	0	0	0	0	0	0	0	0	0	0	0
71	ACTG1	P63261	Hs.514581	71	ACTG1	P63261	Hs.514581	1o1f_ZX	1o1f_Z	243.25	368	0.023344	0.661005	0.420958	7.38017	0.238659	8.66571	2.65384	0	1.8158	1.38	0	0	0	4.92863	0	0	0	0	3.45001	0	2.46428	0	0	0	0	0	0	0	0	0	0	0	0	0	0	0	0	0
71	ACTG1	P63261	Hs.514581	71	ACTG1	P63261	Hs.514581	1o1f_YW	1o1f_Y	245	367	0.02321	0.667575	0.421175	7.37773	0.238626	8.66652	2.875	0	1.8158	1.38	0	0	0	4.31254	0	0	0	0	3.83336	0	2.29999	0	0	0	0	0	0	0	0	0	0	0	0	0	0	0	0	0
71	ACTG1	P63261	Hs.514581	71	ACTG1	P63261	Hs.514581	1o1f_XV	1o1f_X	247	370	0.023507	0.667568	0.420995	7.37971	0.238581	8.66604	2.8472	0	1.79824	1.36667	0	0	0	4.881	0	0	0	0	3.4167	0	2.44047	0	0	0	0	0	0	0	0	0	0	0	0	0	0	0	0	0
71	ACTG1	P63261	Hs.514581	71	ACTG1	P63261	Hs.514581	1o1f_W8	1o1f_W	247	366	0.0232	0.674863	0.421093	7.37844	0.238769	8.66473	2.86113	0	1.80702	1.37334	0	0	0	4.9047	0	0	0	0	3.43331	0	2.28887	0	0	0	0	0	0	0	0	0	0	0	0	0	0	0	0	0
71	ACTG1	P63261	Hs.514581	71	ACTG1	P63261	Hs.514581	1o1f_V7	1o1f_V	247.25	369	0.023403	0.670054	0.420967	7.37976	0.238475	8.66681	2.65384	0	1.8158	1.38	0	0	0	4.31254	0	0	0	0	3.83336	0	2.46428	0	0	0	0	0	0	0	0	0	0	0	0	0	0	0	0	0
71	ACTG1	P63261	Hs.514581	71	ACTG1	P63261	Hs.514581	1o1c_XV	1o1c_X	245.75	367	0.023348	0.669619	0.421047	7.37899	0.23868	8.6655	2.8472	0	1.79824	1.36667	0	0	0	4.27088	0	0	0	0	3.79633	0	2.44047	0	0	0	0	0	0	0	0	0	0	0	0	0	0	0	0	0
71	ACTG1	P63261	Hs.514581	71	ACTG1	P63261	Hs.514581	1o1c_W9	1o1c_W	244.88	368	0.023468	0.665435	0.421015	7.37913	0.238685	8.66453	2.81946	0	1.7807	1.35333	0	0	0	4.8333	0	0	0	0	3.75926	0	2.41665	0	0	0	0	0	0	0	0	0	0	0	0	0	0	0	0	0
71	ACTG1	P63261	Hs.514581	71	ACTG1	P63261	Hs.514581	1o1c_V8	1o1c_V	243.5	366	0.023269	0.665301	0.42099	7.37911	0.238728	8.66442	2.8472	0	1.79824	1.36667	0	0	0	4.881	0	0	0	0	3.10603	0	2.44047	0	0	0	0	0	0	0	0	0	0	0	0	0	0	0	0	0
71	ACTG1	P63261	Hs.514581	71	ACTG1	P63261	Hs.514581	1o1b_ZY	1o1b_Z	59.75	453	0.028786	0.131898	0.562149	5.98426	0.402629	8.00844	0	0	0	0	0	2.09183	0	3.66075	1.83035	0	0	0	0	2.9286	1.95237	2.09183	2.09183	0	0	0	0	0	0	0	0	0	0	0	0	0	0	0
71	ACTG1	P63261	Hs.514581	71	ACTG1	P63261	Hs.514581	1o1b_ZX	1o1b_Z	245.38	362	0.023003	0.677845	0.421033	7.37864	0.238715	8.66301	2.8472	0	1.79824	1.36667	0	0	0	4.27088	0	0	0	0	3.79633	0	2.27777	0	0	0	0	0	0	0	0	0	0	0	0	0	0	0	0	0
71	ACTG1	P63261	Hs.514581	71	ACTG1	P63261	Hs.514581	1o1b_Z1	1o1b_Z	858.75	651	0.041367	1.31912	0.454397	9.91717	0.139984	15.6124	2.8472	0	0	0	0	0.813488	0	2.84725	0	4.881	0	0	0	0	2.27777	0	0.813488	3.79633	0	3.4167	0	0	0	0	0	0	0	0	0	0	0	0
71	ACTG1	P63261	Hs.514581	71	ACTG1	P63261	Hs.514581	1o1b_YW	1o1b_Y	247	368	0.023368	0.671196	0.421137	7.37721	0.238726	8.66291	2.64102	0	1.80702	1.37334	0	0	0	4.9047	0	0	0	0	3.43331	0	2.28887	0	0	0	0	0	0	0	0	0	0	0	0	0	0	0	0	0
71	ACTG1	P63261	Hs.514581	71	ACTG1	P63261	Hs.514581	1o1b_XV	1o1b_X	244.75	368	0.023414	0.665082	0.421074	7.37849	0.238622	8.66474	2.8472	0	1.79824	1.36667	0	0	0	4.881	0	0	0	0	3.79633	0	2.44047	0	0	0	0	0	0	0	0	0	0	0	0	0	0	0	0	0
71	ACTG1	P63261	Hs.514581	71	ACTG1	P63261	Hs.514581	1o1b_W9	1o1b_W	244.62	367	0.023353	0.66654	0.421209	7.37694	0.238687	8.66416	2.8472	0	1.79824	1.36667	0	0	0	4.27088	0	0	0	0	3.79633	0	2.44047	0	0	0	0	0	0	0	0	0	0	0	0	0	0	0	0	0
71	ACTG1	P63261	Hs.514581	71	ACTG1	P63261	Hs.514581	1o1b_V8	1o1b_V	242.5	365	0.02317	0.664384	0.421048	7.37859	0.238717	8.66344	2.86113	0	1.80702	1.37334	0	0	0	4.9047	0	0	0	0	3.43331	0	2.28887	0	0	0	0	0	0	0	0	0	0	0	0	0	0	0	0	0
71	ACTG1	P63261	Hs.514581	71	ACTG1	P63261	Hs.514581	1o18_V8	1o18_V	245.12	367	0.023327	0.667902	0.420706	7.38336	0.237334	8.68009	2.8472	0	1.79824	1.36667	0	0	0	4.881	0	0	0	0	3.4167	0	2.44047	0	0	0	0	0	0	0	0	0	0	0	0	0	0	0	0	0
71	ACTG1	P63261	Hs.514581	71	ACTG1	P63261	Hs.514581	1m8q_1Z	1m8q_Z	858	659	0.041714	1.30197	0.454674	9.91794	0.140032	15.6208	2.86113	0	0	0	0	0.817462	0	3.2698	0	4.9047	0	0	0	0	2.28887	0	0.817462	3.81484	0	3.43331	0	0	0	0	0	0	0	0	0	0	0	0
71	ACTG1	P63261	Hs.514581	71	ACTG1	P63261	Hs.514581	1m8q_ZY	1m8q_Z	61.12	452	0.028611	0.135221	0.562188	5.98656	0.402546	8.01351	0	0	0	0	0	2.10205	0	4.20403	1.83928	0	0	0	0	2.67533	1.96189	2.10205	2.10205	0	0	0	0	0	0	0	0	0	0	0	0	0	0	0
71	ACTG1	P63261	Hs.514581	71	ACTG1	P63261	Hs.514581	1m8q_ZX	1m8q_Z	249.38	367	0.023231	0.67951	0.421034	7.37957	0.238548	8.66753	2.86113	0	1.80702	1.37334	0	0	0	4.9047	0	0	0	0	3.43331	0	2.28887	0	0	0	0	0	0	0	0	0	0	0	0	0	0	0	0	0
71	ACTG1	P63261	Hs.514581	71	ACTG1	P63261	Hs.514581	1m8q_YW	1m8q_Y	249	369	0.023445	0.674797	0.421033	7.37942	0.23872	8.66554	2.8472	0	1.79824	1.36667	0	0	0	4.881	0	0	0	0	3.10603	0	2.44047	0	0	0	0	0	0	0	0	0	0	0	0	0	0	0	0	0
71	ACTG1	P63261	Hs.514581	71	ACTG1	P63261	Hs.514581	1m8q_XV	1m8q_X	247.12	362	0.022965	0.682652	0.420961	7.38087	0.238716	8.66678	2.875	0	1.8158	1.38	0	0	0	4.31254	0	0	0	0	3.45001	0	2.46428	0	0	0	0	0	0	0	0	0	0	0	0	0	0	0	0	0
71	ACTG1	P63261	Hs.514581	71	ACTG1	P63261	Hs.514581	1m8q_W9	1m8q_W	246.38	369	0.023499	0.667696	0.420903	7.38119	0.238699	8.66576	2.83331	0	1.78948	1.36	0	0	0	4.24997	0	0	0	0	3.77775	0	2.42859	0	0	0	0	0	0	0	0	0	0	0	0	0	0	0	0	0
71	ACTG1	P63261	Hs.514581	71	ACTG1	P63261	Hs.514581	1m8q_V8	1m8q_V	246	367	0.023316	0.6703	0.420868	7.38146	0.238613	8.66686	2.86113	0	1.80702	1.37334	0	0	0	4.29166	0	0	0	0	3.43331	0	2.45239	0	0	0	0	0	0	0	0	0	0	0	0	0	0	0	0	0
71	ACTG1	P63261	Hs.514581	71	ACTG1	P63261	Hs.514581	1ijj_BA	1ijj_B	538.25	1110	0.070665	0.48491	0.386635	8.62359	0.117425	12.2631	0	0	1.04412	0	0	2.36665	3.55003	0	1.10938	0	3.9444	0	1.61364	3.55003	1.26785	0	0	3.55003	0	0	0	0	0	0	0	0	0	0	0	0	0	0
71	ACTG1	P63261	Hs.514581	71	ACTG1	P63261	Hs.514581	2gwk_BA	2gwk_A	438.75	618	0.040771	0.709951	0.277612	10.4651	0.123686	10.7191	0	0	0	0.699275	0	0	4.02091	4.59529	1.0052	0	2.29765	0	0	2.01041	1.14881	0	0	10.7223	16.0844	1.60835	0	0	0	0	0	0	0	0	0	0	0	0
71	ACTG1	P63261	Hs.514581	71	ACTG1	P63261	Hs.514581	1lcu_BA	1lcu_A	165.38	614	0.038265	0.269349	0.402172	7.33429	0.122113	10.4909	0	0	0	0.975849	0	0	0	5.61111	1.40278	0	3.20639	0	0	2.80555	1.40278	0	0	0	22.4467	2.24444	0	0	0	0	0	0	0	0	0	0	0	0
81	ACTN4	O43707	Hs.270291	89	ACTN3	Q08043	Hs.445037	1wku_BA	1wku_A	144.75	337	0.031646	0.429525	0.397221	6.22642	0.390109	6.22791	0	0	1.63095	1.63095	11.4163	0	0	0	1.14167	0	0	2.53705	0	0	1.90278	0	0	0	0	0	0	0	0	0	0	0	0	0	0	0	0	0
87	ACTN1	P12814	Hs.509765	87	ACTN1	P12814	Hs.509765	1sjj_BA	1sjj_A	2064.43	1879	0.036284	1.09868	0.535298	14.9185	0.389617	19.1605	1.13527	6.18162	0.349866	0.234719	0	0	2.47243	1.61243	1.81794	1.39072	0	1.42638	2.41864	0.370855	1.57812	0.639411	0.975933	1.85426	0	1.42636	0	0	0	0	0	0	0	0	0	0	0	0
87	ACTN1	P12814	Hs.509765	87	ACTN1	P12814	Hs.509765	1wku_BA	1wku_A	144.75	337	0.031646	0.429525	0.397221	6.22642	0.390109	6.22791	0	0	1.63095	1.63095	11.4163	0	0	0	1.14167	0	0	2.53705	0	0	1.90278	0	0	0	0	0	0	0	0	0	0	0	0	0	0	0	0	0
88	ACTN2	P35609	Hs.498178	89	ACTN3	Q08043	Hs.445037	1wku_BA	1wku_A	144.75	337	0.031646	0.429525	0.397221	6.22642	0.390109	6.22791	0	0	1.63095	1.63095	11.4163	0	0	0	1.14167	0	0	2.53705	0	0	1.90278	0	0	0	0	0	0	0	0	0	0	0	0	0	0	0	0	0
89	ACTN3	Q08043	Hs.445037	89	ACTN3	Q08043	Hs.445037	1wku_BA	1wku_A	144.75	337	0.031646	0.429525	0.397221	6.22642	0.390109	6.22791	0	0	1.63095	1.63095	11.4163	0	0	0	1.14167	0	0	2.53705	0	0	1.90278	0	0	0	0	0	0	0	0	0	0	0	0	0	0	0	0	0
92	ACVR2A	P27037	Hs.470174	655	BMP7	P18075	Hs.473163	1lx5_BA	1lx5_B	874	744	0.116051	1.17473	0.409898	10.1284	0.138906	13.0825	0	23.6658	0.739584	0.657405	1.47917	0	0	1.18333	1.69047	0	0	1.18333	0	0	1.18333	0	0	0	0	0	0	0	0	0	0	0	0	0	0	0	0	0
93	ACVR2B	Q13705	Hs.174273	3624	INHBA	P08476	Hs.583348	1nyu_CD	1nyu_C	100.62	437	0.074446	0.230252	0.230104	8.86666	0.124237	9.12049	9.00001	0	0	0.750001	2.25	0	0	0	0	0	0	0	4.5	0	0	0	1.8	3	0	4.5	0	0	0	0	0	0	0	0	0	0	0	0
93	ACVR2B	Q13705	Hs.174273	3624	INHBA	P08476	Hs.583348	1nyu_AB	1nyu_A	345.87	635	0.102967	0.544677	0.516085	8.24311	0.484369	8.77788	0	14.3999	3.59997	1.10769	0	0	0	0	0	2.40001	0	0	0	0	1.2	0	0	0	3.59997	0	0	0	0	0	0	0	0	0	0	0	0	0
93	ACVR2B	Q13705	Hs.174273	3624	INHBA	P08476	Hs.583348	1nys_CD	1nys_D	102.88	212	0.042707	0.485283	0.658326	3.52666	0.234007	7.83719	10.6667	0	0	0	0	0	0	0	0	3.55556	21.3333	0	2.66667	0	0	1.77778	0	0	0	0	0	0	0	0	0	0	0	0	0	0	0	0
93	ACVR2B	Q13705	Hs.174273	3624	INHBA	P08476	Hs.583348	1nys_AB	1nys_B	159.88	490	0.08291	0.326286	0.129326	8.00724	0.341974	5.34699	0	0	3.00001	0	0	0	0	0	0	0	0	0	0	5.99995	0	0	0	0	8.99993	4.49996	0	0	0	0	0	0	0	0	0	0	0	0
93	ACVR2B	Q13705	Hs.174273	3624	INHBA	P08476	Hs.583348	1s4y_CD	1s4y_C	303.38	792	0.121194	0.383056	0.403287	10.2708	0.449968	9.40909	0	13.2724	3.31815	1.10606	0	0	6.63618	0	0	2.21211	0	0	0	0	0.948056	0	0	0	3.31821	0	0	0	0	0	0	0	0	0	0	0	0	0
93	ACVR2B	Q13705	Hs.174273	3624	INHBA	P08476	Hs.583348	1s4y_AB	1s4y_A	396.12	627	0.096864	0.63177	0.45615	9.36926	0.474061	9.05894	0	5.40739	4.05552	1.35185	0	0	0	0	0	2.7037	0	0	0	0	0	0	0	0	4.05559	0	0	0	0	0	0	0	0	0	0	0	0	0
95	ACY1	Q03154	Hs.334707	95	ACY1	Q03154	Hs.334707	1q7l_CA	1q7l_A	3516.38	2567	0.227591	1.36984	0.330237	19.9191	0.216536	23.0775	1.17117	1.75671	1.17117	0.878378	2.00773	1.17117	0.585584	1.17117	0	1.40539	7.02731	1.75671	0	1.00386	0.292792	1.17117	0.585584	1.27765	1.17117	1.75677	1	1	0	0	1	1	0	0	0	0	1	1
95	ACY1	Q03154	Hs.334707	95	ACY1	Q03154	Hs.334707	1q7l_CD	1q7l_D	3092.79	3222	0.440947	0.959898	0.254453	23.2199	0.101302	26.3092	0.712501	0	0.380003	0.949992	1.89999	1.89999	0	1.89999	1.89999	0.76	1.26666	1.89999	1.05556	0	0.814288	1.26666	0.633328	0.380003	1.89999	0.949992	1	1	0	0	1	1	0	0	0	0	1	1
95	ACY1	Q03154	Hs.334707	95	ACY1	Q03154	Hs.334707	1q7l_CB	1q7l_B	2180.55	2598	0.34502	0.839319	0.362994	18.2953	0.130576	24.9452	0.25817	0	0.387257	1.16176	3.48536	2.32351	0	2.32357	2.32357	0.929414	1.54901	1.16176	0.77451	0	0.663863	1.16176	0.774503	0.929414	1.16179	1.16179	1	1	0	0	1	1	0	0	0	0	1	1
95	ACY1	Q03154	Hs.334707	95	ACY1	Q03154	Hs.334707	1q7l_AD	1q7l_D	3092.79	3222	0.440947	0.959898	0.254453	23.2199	0.101302	26.3092	0.712501	0	0.380003	0.949992	1.89999	1.89999	0	1.89999	1.89999	0.76	1.26666	1.89999	1.05556	0	0.814288	1.26666	0.633328	0.380003	1.89999	0.949992	1	1	0	0	1	1	0	0	0	0	1	1
95	ACY1	Q03154	Hs.334707	95	ACY1	Q03154	Hs.334707	1q7l_AB	1q7l_A	3516.38	2567	0.227591	1.36984	0.330237	19.9191	0.216536	23.0775	1.17117	1.75671	1.17117	0.878378	2.00773	1.17117	0.585584	1.17117	0	1.40539	7.02731	1.75671	0	1.00386	0.292792	1.17117	0.585584	1.27765	1.17117	1.75677	1	1	0	0	1	1	0	0	0	0	1	1
95	ACY1	Q03154	Hs.334707	95	ACY1	Q03154	Hs.334707	1q7l_DB	1q7l_D	3092.79	3222	0.440947	0.959898	0.254453	23.2199	0.101302	26.3092	0.712501	0	0.380003	0.949992	1.89999	1.89999	0	1.89999	1.89999	0.76	1.26666	1.89999	1.05556	0	0.814288	1.26666	0.633328	0.380003	1.89999	0.949992	1	1	0	0	1	1	0	0	0	0	1	1
100	ADA	P00813	Hs.255479	1803	DPP4	P27487	Hs.368912	2bgn_HD	2bgn_D	388.25	865	0.029449	0.448844	0.289022	13.3464	0.383258	11.3804	3.77449	15.0984	0.838778	0	0	0	0	4.11771	0	2.38388	0	0.754903	1.74209	2.15688	0.943622	0	0.666088	1.61763	3.23526	0	6	4	0	0	4	1	5	0	2	0	0	0
100	ADA	P00813	Hs.255479	1803	DPP4	P27487	Hs.368912	2bgn_GC	2bgn_G	513.12	394	0.028559	1.30234	0.559967	6.2451	0.289954	9.9779	3.59181	0	1.3233	1.04762	0	0	0	0	1.14286	0	0	0	0	0	2.09523	0	0	0	0	10.0572	6	4	0	0	4	1	5	0	2	0	0	0
100	ADA	P00813	Hs.255479	1803	DPP4	P27487	Hs.368912	2bgn_FA	2bgn_A	425.75	694	0.023722	0.613473	0.406837	12.0362	0.514673	9.83882	2.10557	16.8435	0.935804	0	0	0	0	4.5939	0	1.32982	0	0.842219	2.10557	2.52669	1.09855	0	0.743135	2.29695	3.60946	0	6	4	0	0	4	1	5	0	2	0	0	0
100	ADA	P00813	Hs.255479	1803	DPP4	P27487	Hs.368912	2bgn_EB	2bgn_E	423.5	465	0.034043	0.910753	0.408395	8.26635	0.491492	7.05521	0	0	1.54385	1.22222	0	0	0	0	1.27536	0	0	0	0	0	4.88888	0	0	0	0	5.86669	6	4	0	0	4	1	5	0	2	0	0	0
100	ADA	P00813	Hs.255479	1803	DPP4	P27487	Hs.368912	1w1i_HD	1w1i_D	363.75	656	0.023052	0.554497	0.414899	10.5963	0.470652	9.54059	5.38575	8.97569	0.997355	0	0	0	0	4.89606	0	0	0	0.928572	2.24406	2.83458	1.17081	0	0.816019	2.24406	4.48813	0	6	4	0	0	4	1	5	0	2	0	0	0
100	ADA	P00813	Hs.255479	1803	DPP4	P27487	Hs.368912	1w1i_GC	1w1i_C	321.62	462	0.016248	0.696147	0.23667	10.6377	0.216414	9.90711	6.28338	10.4716	1.16358	0	0	0	0	2.85603	0	1.74538	0	1.04722	2.61808	1.74538	0	0	0.952022	2.61808	5.23615	0	6	4	0	0	4	1	5	0	2	0	0	0
100	ADA	P00813	Hs.255479	1803	DPP4	P27487	Hs.368912	1w1i_FA	1w1i_A	457.88	539	0.018926	0.849499	0.309666	11.0254	0.372963	9.7735	2.90769	19.3834	1.07692	0	0	0	0	5.28663	0	1.61539	0	0.969232	2.23666	1.45385	1.26421	0	0.881115	0	4.84616	0	6	4	0	0	4	1	5	0	2	0	0	0
100	ADA	P00813	Hs.255479	1803	DPP4	P27487	Hs.368912	1w1i_EB	1w1i_B	495.38	699	0.024627	0.708698	0.480598	9.36475	0.348133	11.6217	4.71253	15.7075	0.841513	0	0	0	0	4.28405	0	1.30904	0	0.785413	1.96356	2.48026	1.02446	0	0.714016	1.96356	3.92711	0	6	4	0	0	4	1	5	0	2	0	0	0
108	ADCY2	Q08462	Hs.481545	111	ADCY5	O95622	Hs.593293	2gvz_BA	2gvz_A	379.63	1300	0.127915	0.292023	0.26601	12.0065	0.238125	12.055	0	0	0	0	2.65909	2.12728	1.51948	2.65909	1.32955	2.65909	2.12728	0	0	0	0	0	0	2.65909	5.31819	2.65909	0	0	0	0	0	0	0	0	0	0	0	0
108	ADCY2	Q08462	Hs.481545	111	ADCY5	O95622	Hs.593293	2gvd_BA	2gvd_A	374.62	918	0.090203	0.408083	0.365274	7.99324	0.310454	8.67665	0	0	1.09091	0	0	2.72726	0	0	3.1169	1.36363	0	0	0	2.7273	1.21212	0	0	3.63636	10.9089	0	0	0	0	0	0	0	0	0	0	0	0	0
108	ADCY2	Q08462	Hs.481545	111	ADCY5	O95622	Hs.593293	1u0h_BA	1u0h_A	252.12	950	0.09631	0.265389	0.380584	7.87092	0.244007	9.25489	0	0	1.32955	0	0	3.03896	0	0	2.65909	1.32955	0	0	0	2.65909	1.18182	0	0	5.31819	10.6364	0	0	0	0	0	0	0	0	0	0	0	0	0
108	ADCY2	Q08462	Hs.481545	111	ADCY5	O95622	Hs.593293	1tl7_BA	1tl7_A	179.38	977	0.099349	0.183603	0.141179	10.8553	0.12322	10.3162	0	0	0	0	0	1.62856	1.89999	5.69995	1.42501	2.85002	0	0	0	0	0	0	0	5.69995	5.69995	2.84998	0	0	0	0	0	0	0	0	0	0	0	0
108	ADCY2	Q08462	Hs.481545	111	ADCY5	O95622	Hs.593293	1cs4_BA	1cs4_A	358	1140	0.110755	0.314035	0.344867	11.0606	0.229202	12.8254	0	0	0	0	3.00003	1.49999	1.7143	2.39998	1.49999	2.66667	0	0	0	0	0	0	0	5.99988	5.99988	3.00003	0	0	0	0	0	0	0	0	0	0	0	0
108	ADCY2	Q08462	Hs.481545	111	ADCY5	O95622	Hs.593293	1cjv_BA	1cjv_A	151.62	931	0.092133	0.162857	0.057872	11.3581	0.149869	9.65238	0	0	0	0	0	1.84126	2.14815	2.57781	1.6111	3.2222	0	0	0	0	0	0	0	4.29631	6.44459	3.2222	0	0	0	0	0	0	0	0	0	0	0	0
108	ADCY2	Q08462	Hs.481545	111	ADCY5	O95622	Hs.593293	1cju_BA	1cju_A	421.25	1110	0.107777	0.379505	0.145029	13.8266	0.244519	11.402	0	0	0	0	2.97504	1.69999	1.98334	2.37999	1.4875	2.37999	0	0	0	0	0	0	0	3.96668	5.9499	2.97504	0	0	0	0	0	0	0	0	0	0	0	0
108	ADCY2	Q08462	Hs.481545	111	ADCY5	O95622	Hs.593293	1cjt_BA	1cjt_A	313.87	978	0.096279	0.32093	0.644419	7.06928	0.459243	10.5502	0	0	1.26041	0	0	1.44048	1.68055	2.01668	2.52082	0.916668	0	0	0	2.52082	1.12037	0	0	3.36116	10.0833	0	0	0	0	0	0	0	0	0	0	0	0	0
108	ADCY2	Q08462	Hs.481545	111	ADCY5	O95622	Hs.593293	1cjk_BA	1cjk_B	207.5	976	0.093148	0.212602	0.494924	8.8285	0.293256	12.0542	2.05002	0	0.931817	0	0	0.931817	0	4.10004	1.46429	0	0	0	0	4.10004	0	0	0	3.4167	10.2501	1.28124	0	0	0	0	0	0	0	0	0	0	0	0
108	ADCY2	Q08462	Hs.481545	111	ADCY5	O95622	Hs.593293	1azs_BA	1azs_A	326.88	487	0.047764	0.671211	0.239708	10.0706	0.355634	8.10125	0	0	0	0	4.17858	0	0	8.35715	2.08929	1.85715	0	0	0	4.17858	2.08929	0	0	0	0	0	0	0	0	0	0	0	0	0	0	0	0	0
108	ADCY2	Q08462	Hs.481545	111	ADCY5	O95622	Hs.593293	1cul_BA	1cul_A	331	1106	0.108177	0.299277	0.304735	11.083	0.244197	11.7916	0	0	0	0	2.95003	1.68572	1.68572	2.35999	1.47499	2.94998	0	0	0	0	0	0	0	5.90005	5.90005	2.95003	0	0	0	0	0	0	0	0	0	0	0	0
108	ADCY2	Q08462	Hs.481545	2778	GNAS	P63092	Hs.125898	2gvz_BC	2gvz_C	770.38	1050	0.068146	0.733695	0.427399	12.5693	0.157457	18.2491	0.880377	9.68382	0.421053	0	9.68382	0	3.22814	6.45628	0	2.76695	0	0.691729	0	0.880377	0.461155	1.07602	2.07519	1.07602	9.68382	0	0	0	0	0	0	0	0	0	0	0	0	0
108	ADCY2	Q08462	Hs.481545	2778	GNAS	P63092	Hs.125898	2gvd_BC	2gvd_C	943.76	1082	0.069551	0.872237	0.656977	8.11537	0.319502	16.0836	0	0	0.55652	0	4.26667	0	4.26667	6.4001	0	1.59999	0	0.914282	0	0	1.74546	0	2.95386	1.28001	12.8008	0	0	0	0	0	0	0	0	0	0	0	0	0
108	ADCY2	Q08462	Hs.481545	2778	GNAS	P63092	Hs.125898	1u0h_BC	1u0h_B	682.87	574	0.058811	1.18967	0.548468	8.70898	0.497741	9.68409	2.99998	0	0	3.33333	0	0	5	2.5	0	1.87499	0	0	0	0	2.99998	1.66667	0	0	0	0	0	0	0	0	0	0	0	0	0	0	0	0
108	ADCY2	Q08462	Hs.481545	2778	GNAS	P63092	Hs.125898	1tl7_BC	1tl7_B	650.76	558	0.056307	1.16624	0.554664	6.89573	0.146314	13.1502	0	0	1.38636	3.38891	0	0	5.08337	2.17857	0	1.90624	0	0	0	0	3.04997	1.69446	0	0	0	0	0	0	0	0	0	0	0	0	0	0	0	0
108	ADCY2	Q08462	Hs.481545	2778	GNAS	P63092	Hs.125898	1cs4_BC	1cs4_C	771.12	996	0.062871	0.774217	0.581558	9.79557	0.385001	14.3907	0	0	0.611803	0	4.69061	0	0	9.38121	0	3.51787	0	1.0051	0	0	1.22361	1.5635	2.0102	1.27921	14.0718	0	0	0	0	0	0	0	0	0	0	0	0	0
108	ADCY2	Q08462	Hs.481545	2778	GNAS	P63092	Hs.125898	1cjv_BC	1cjv_C	715.88	1247	0.078099	0.574082	0.534009	11.4245	0.287994	17.3396	0	9.80008	0.426087	0	6.53339	0	2.45002	6.53339	0	3.67503	0	0.699996	0	0.816673	1.27826	0	2.26152	0.890916	9.80008	0	0	0	0	0	0	0	0	0	0	0	0	0
108	ADCY2	Q08462	Hs.481545	2778	GNAS	P63092	Hs.125898	1cju_BC	1cju_C	81.75	471	0.029081	0.173567	0.457781	8.49124	0.38988	9.51741	0	0	1.08696	0	8.33333	0	0	16.6667	0	2.77778	0	1.66667	0	0	0	0	0	2.27273	25	0	0	0	0	0	0	0	0	0	0	0	0	0
108	ADCY2	Q08462	Hs.481545	2778	GNAS	P63092	Hs.125898	1cjt_BC	1cjt_C	442	905	0.056879	0.488398	0.429393	9.51098	0.192144	13.387	0	0	0.762846	0	5.8485	0	0	11.697	0	2.19317	0	1.34964	0	0	1.52569	0	1.46212	1.75456	17.5466	0	0	0	0	0	0	0	0	0	0	0	0	0
108	ADCY2	Q08462	Hs.481545	2778	GNAS	P63092	Hs.125898	1cjk_BC	1cjk_B	576	402	0.038366	1.43284	0.618765	4.05023	0.192798	8.57549	0	10.2501	0	4.55554	6.8334	0	0	0	0	2.27777	0	0	0	0	4.10004	0	0	0	0	0	0	0	0	0	0	0	0	0	0	0	0	0
108	ADCY2	Q08462	Hs.481545	2778	GNAS	P63092	Hs.125898	1azs_BC	1azs_C	743.75	1122	0.068885	0.662879	0.42792	13.4393	0.263345	17.1116	0.852807	0	0.407868	0	2.34519	1.56349	6.25414	6.25414	0	2.34525	9.38121	0.625398	0	0.781742	0.815737	1.04233	1.70561	0.852807	9.38121	1.17262	0	0	0	0	0	0	0	0	0	0	0	0
108	ADCY2	Q08462	Hs.481545	2778	GNAS	P63092	Hs.125898	1cul_BC	1cul_C	331.88	621	0.039192	0.534428	0.03143	13.0235	0.327227	8.60504	0	0	0	0	5.96986	0	0	11.9397	1.27922	2.55844	0	1.27922	0	0	1.55732	1.79092	0	0	35.8192	0	0	0	0	0	0	0	0	0	0	0	0	0
111	ADCY5	O95622	Hs.593293	2778	GNAS	P63092	Hs.125898	2gvz_AC	2gvz_A	379.63	1300	0.127915	0.292023	0.26601	12.0065	0.238125	12.055	0	0	0	0	2.65909	2.12728	1.51948	2.65909	1.32955	2.65909	2.12728	0	0	0	0	0	0	2.65909	5.31819	2.65909	0	0	0	0	0	0	0	0	0	0	0	0
111	ADCY5	O95622	Hs.593293	2778	GNAS	P63092	Hs.125898	2gvd_AC	2gvd_C	943.76	1082	0.069551	0.872237	0.656977	8.11537	0.319502	16.0836	0	0	0.55652	0	4.26667	0	4.26667	6.4001	0	1.59999	0	0.914282	0	0	1.74546	0	2.95386	1.28001	12.8008	0	0	0	0	0	0	0	0	0	0	0	0	0
111	ADCY5	O95622	Hs.593293	2778	GNAS	P63092	Hs.125898	1u0h_AC	1u0h_C	393.25	849	0.055126	0.463192	0.46626	8.83527	0.332636	11.0464	0	0	0.82174	0	4.72501	0	0	12.6	0	2.7	0	1.45385	0	0	1.71818	0	1.45385	0	18.9	0	0	0	0	0	0	0	0	0	0	0	0	0
111	ADCY5	O95622	Hs.593293	2778	GNAS	P63092	Hs.125898	1cs4_AC	1cs4_C	771.12	996	0.062871	0.774217	0.581558	9.79557	0.385001	14.3907	0	0	0.611803	0	4.69061	0	0	9.38121	0	3.51787	0	1.0051	0	0	1.22361	1.5635	2.0102	1.27921	14.0718	0	0	0	0	0	0	0	0	0	0	0	0	0
111	ADCY5	O95622	Hs.593293	2778	GNAS	P63092	Hs.125898	1tl7_AC	1tl7_C	339.38	880	0.056866	0.385659	0.288072	12.3346	0.303842	11.999	0	6.92876	0.602483	0	0	4.61902	3.46421	0	0	0	0	1.97959	0	0	1.25974	3.07935	0.989795	0	13.8562	2.30951	0	0	0	0	0	0	0	0	0	0	0	0
111	ADCY5	O95622	Hs.593293	2778	GNAS	P63092	Hs.125898	1cul_AC	1cul_C	220.62	501	0.031619	0.440359	0.401061	8.62816	0.336867	9.51296	0	0	1.07065	0	8.20856	0	0	16.4171	0	3.51786	0	1.75893	0	0	0	0	0	2.23862	24.6257	0	0	0	0	0	0	0	0	0	0	0	0	0
111	ADCY5	O95622	Hs.593293	2778	GNAS	P63092	Hs.125898	1cjv_AC	1cjv_C	715.88	1247	0.078099	0.574082	0.534009	11.4245	0.287994	17.3396	0	9.80008	0.426087	0	6.53339	0	2.45002	6.53339	0	3.67503	0	0.699996	0	0.816673	1.27826	0	2.26152	0.890916	9.80008	0	0	0	0	0	0	0	0	0	0	0	0	0
111	ADCY5	O95622	Hs.593293	2778	GNAS	P63092	Hs.125898	1cju_AC	1cju_C	81.75	471	0.029081	0.173567	0.457781	8.49124	0.38988	9.51741	0	0	1.08696	0	8.33333	0	0	16.6667	0	2.77778	0	1.66667	0	0	0	0	0	2.27273	25	0	0	0	0	0	0	0	0	0	0	0	0	0
111	ADCY5	O95622	Hs.593293	2778	GNAS	P63092	Hs.125898	1cjt_AC	1cjt_C	442	905	0.056879	0.488398	0.429393	9.51098	0.192144	13.387	0	0	0.762846	0	5.8485	0	0	11.697	0	2.19317	0	1.34964	0	0	1.52569	0	1.46212	1.75456	17.5466	0	0	0	0	0	0	0	0	0	0	0	0	0
111	ADCY5	O95622	Hs.593293	2778	GNAS	P63092	Hs.125898	1cjk_AC	1cjk_C	177.5	557	0.034622	0.318671	0.265149	7.84366	0.084684	9.46475	0	22.1117	0.961352	0	5.52764	0	0	0	0	5.52778	0	1.70084	0	1.70084	0.961352	0	0	2.4568	0	0	0	0	0	0	0	0	0	0	0	0	0	0
111	ADCY5	O95622	Hs.593293	2778	GNAS	P63092	Hs.125898	1azs_AC	1azs_C	743.75	1122	0.068885	0.662879	0.42792	13.4393	0.263345	17.1116	0.852807	0	0.407868	0	2.34519	1.56349	6.25414	6.25414	0	2.34525	9.38121	0.625398	0	0.781742	0.815737	1.04233	1.70561	0.852807	9.38121	1.17262	0	0	0	0	0	0	0	0	0	0	0	0
112	ADCY6	O43306	Hs.650733	2778	GNAS	P63092	Hs.125898	2gvz_AC	2gvz_A	379.63	1300	0.127915	0.292023	0.26601	12.0065	0.238125	12.055	0	0	0	0	2.65909	2.12728	1.51948	2.65909	1.32955	2.65909	2.12728	0	0	0	0	0	0	2.65909	5.31819	2.65909	0	0	0	0	0	0	0	0	0	0	0	0
112	ADCY6	O43306	Hs.650733	2778	GNAS	P63092	Hs.125898	2gvd_AC	2gvd_C	943.76	1082	0.069551	0.872237	0.656977	8.11537	0.319502	16.0836	0	0	0.55652	0	4.26667	0	4.26667	6.4001	0	1.59999	0	0.914282	0	0	1.74546	0	2.95386	1.28001	12.8008	0	0	0	0	0	0	0	0	0	0	0	0	0
112	ADCY6	O43306	Hs.650733	2778	GNAS	P63092	Hs.125898	1u0h_AC	1u0h_C	393.25	849	0.055126	0.463192	0.46626	8.83527	0.332636	11.0464	0	0	0.82174	0	4.72501	0	0	12.6	0	2.7	0	1.45385	0	0	1.71818	0	1.45385	0	18.9	0	0	0	0	0	0	0	0	0	0	0	0	0
112	ADCY6	O43306	Hs.650733	2778	GNAS	P63092	Hs.125898	1cs4_AC	1cs4_C	771.12	996	0.062871	0.774217	0.581558	9.79557	0.385001	14.3907	0	0	0.611803	0	4.69061	0	0	9.38121	0	3.51787	0	1.0051	0	0	1.22361	1.5635	2.0102	1.27921	14.0718	0	0	0	0	0	0	0	0	0	0	0	0	0
112	ADCY6	O43306	Hs.650733	2778	GNAS	P63092	Hs.125898	1tl7_AC	1tl7_C	339.38	880	0.056866	0.385659	0.288072	12.3346	0.303842	11.999	0	6.92876	0.602483	0	0	4.61902	3.46421	0	0	0	0	1.97959	0	0	1.25974	3.07935	0.989795	0	13.8562	2.30951	0	0	0	0	0	0	0	0	0	0	0	0
112	ADCY6	O43306	Hs.650733	2778	GNAS	P63092	Hs.125898	1cul_AC	1cul_C	220.62	501	0.031619	0.440359	0.401061	8.62816	0.336867	9.51296	0	0	1.07065	0	8.20856	0	0	16.4171	0	3.51786	0	1.75893	0	0	0	0	0	2.23862	24.6257	0	0	0	0	0	0	0	0	0	0	0	0	0
112	ADCY6	O43306	Hs.650733	2778	GNAS	P63092	Hs.125898	1cjv_AC	1cjv_C	715.88	1247	0.078099	0.574082	0.534009	11.4245	0.287994	17.3396	0	9.80008	0.426087	0	6.53339	0	2.45002	6.53339	0	3.67503	0	0.699996	0	0.816673	1.27826	0	2.26152	0.890916	9.80008	0	0	0	0	0	0	0	0	0	0	0	0	0
112	ADCY6	O43306	Hs.650733	2778	GNAS	P63092	Hs.125898	1cju_AC	1cju_C	81.75	471	0.029081	0.173567	0.457781	8.49124	0.38988	9.51741	0	0	1.08696	0	8.33333	0	0	16.6667	0	2.77778	0	1.66667	0	0	0	0	0	2.27273	25	0	0	0	0	0	0	0	0	0	0	0	0	0
112	ADCY6	O43306	Hs.650733	2778	GNAS	P63092	Hs.125898	1cjt_AC	1cjt_C	442	905	0.056879	0.488398	0.429393	9.51098	0.192144	13.387	0	0	0.762846	0	5.8485	0	0	11.697	0	2.19317	0	1.34964	0	0	1.52569	0	1.46212	1.75456	17.5466	0	0	0	0	0	0	0	0	0	0	0	0	0
112	ADCY6	O43306	Hs.650733	2778	GNAS	P63092	Hs.125898	1cjk_AC	1cjk_C	177.5	557	0.034622	0.318671	0.265149	7.84366	0.084684	9.46475	0	22.1117	0.961352	0	5.52764	0	0	0	0	5.52778	0	1.70084	0	1.70084	0.961352	0	0	2.4568	0	0	0	0	0	0	0	0	0	0	0	0	0	0
112	ADCY6	O43306	Hs.650733	2778	GNAS	P63092	Hs.125898	1azs_AC	1azs_C	743.75	1122	0.068885	0.662879	0.42792	13.4393	0.263345	17.1116	0.852807	0	0.407868	0	2.34519	1.56349	6.25414	6.25414	0	2.34525	9.38121	0.625398	0	0.781742	0.815737	1.04233	1.70561	0.852807	9.38121	1.17262	0	0	0	0	0	0	0	0	0	0	0	0
126	ADH1C	P00326	Hs.4	126	ADH1C	P00326	Hs.4	1u3w_BA	1u3w_B	145.75	392	0.027266	0.371811	0.285595	8.74482	0.202317	9.3016	0	10.7781	3.59257	0	0	1.26797	10.7781	0	0	0	0	0	0	0	3.59257	0	3.91919	2.69445	0	0	4	4	0	0	2	2	2	2	0	0	1	1
126	ADH1C	P00326	Hs.4	126	ADH1C	P00326	Hs.4	1ht0_BA	1ht0_A	452.25	455	0.03128	0.993956	0.428413	6.40738	0.4082	6.37477	0	0	0	0	0	0	0	3.51787	0	4.32966	7.03557	2.81431	1.65547	4.69045	0	0	0	0	0	0	4	4	0	0	2	2	2	2	0	0	1	1
126	ADH1C	P00326	Hs.4	126	ADH1C	P00326	Hs.4	3hud_BA	3hud_B	480.75	551	0.037132	0.872505	0.357746	9.22037	0.244568	9.4427	0	0	0	0	0	0	0	3.14062	0	4.56821	5.02492	2.79167	1.47794	4.18746	0	0	0	0	12.5628	0	4	4	0	0	2	2	2	2	0	0	1	1
126	ADH1C	P00326	Hs.4	126	ADH1C	P00326	Hs.4	1u3v_BA	1u3v_A	530.38	519	0.035417	1.02193	0.006497	12.0609	0.384015	6.36007	0	0	0	0	0	0	0	4.10415	0	4.10415	6.15612	2.46252	1.44854	4.10415	0	0	0	0	12.3128	0	4	4	0	0	2	2	2	2	0	0	1	1
126	ADH1C	P00326	Hs.4	126	ADH1C	P00326	Hs.4	1u3u_BA	1u3u_B	3086.62	2424	0.167023	1.27336	0.268698	28.252	0.402659	21.51	0.599996	1.86668	0.933341	0	5.60004	1.48235	2.80002	2.00002	0.180645	2.03638	1.40001	0.840007	0.874996	1.12001	1.20001	1.40001	0.559997	1.78183	0	1.68001	4	4	0	0	2	2	2	2	0	0	1	1
126	ADH1C	P00326	Hs.4	126	ADH1C	P00326	Hs.4	1hsz_BA	1hsz_B	2603.33	1831	0.1271	1.42181	0.145461	28.9838	0.310858	21.2186	0.653058	3.04752	0.761905	0	6.09563	1.90477	3.04762	2.17689	0.101587	2.13335	0.761917	0.609528	0.952385	1.21903	1.30613	1.14285	0.609524	1.93938	0	0.609516	4	4	0	0	2	2	2	2	0	0	1	1
126	ADH1C	P00326	Hs.4	126	ADH1C	P00326	Hs.4	1hdx_BA	1hdx_B	329.38	401	0.027342	0.821397	0.360392	6.25884	0.076071	7.98269	0	0	0	0	0	0	0	0	0	5.4722	8.20816	3.64817	2.05209	6.56659	0	0	0	0	0	0	4	4	0	0	2	2	2	2	0	0	1	1
126	ADH1C	P00326	Hs.4	126	ADH1C	P00326	Hs.4	1deh_BA	1deh_B	3461.22	2478	0.171286	1.39678	0.232451	28.527	0.348311	24.1373	0.570463	1.77482	1.02391	0	7.98671	1.26102	2.66224	1.90154	0.257629	2.17812	1.33105	1.06487	0.665543	1.06485	1.14093	0.998314	1.02391	2.07058	0	1.06485	4	4	0	0	2	2	2	2	0	0	1	1
126	ADH1C	P00326	Hs.4	126	ADH1C	P00326	Hs.4	1hdy_BA	1hdy_B	30254.7	2613	0.177876	11.5785	0.374109	26.8237	0.274038	28.4425	0.542463	2.71233	0.417279	0.361642	4.0685	1.59548	2.03425	2.32482	0.262483	1.80822	1.35617	1.35617	0.79774	1.08491	0.90411	1.01712	0.581214	2.10957	0	1.08491	4	4	0	0	2	2	2	2	0	0	1	1
126	ADH1C	P00326	Hs.4	126	ADH1C	P00326	Hs.4	1hdz_BA	1hdz_A	382.5	518	0.036992	0.738417	0.017008	11.9669	0.56442	4.6419	0	0	0	0	0	0	0	4	0	4.80003	6.0001	2.40001	1.50001	4.79994	0	0	0	0	11.9996	0	4	4	0	0	2	2	2	2	0	0	1	1
126	ADH1C	P00326	Hs.4	126	ADH1C	P00326	Hs.4	1htb_BA	1htb_B	4149.91	2861	0.200955	1.45051	0.342611	29.8822	0.355118	28.2316	0.480295	2.24132	0.560349	0.448276	11.2073	1.36973	1.49422	1.92121	0.448276	2.01724	0.56034	1.12069	0.791079	0.896553	0.640402	0.56034	0.862065	2.03763	0	1.34483	4	4	0	0	2	2	2	2	0	0	1	1
126	ADH1C	P00326	Hs.4	126	ADH1C	P00326	Hs.4	1u3t_BA	1u3t_B	225.12	570	0.039033	0.394947	0.077455	14.4368	0.19778	8.37985	0	0	0	0	0	0	0	0	0	3.86536	7.17854	2.79167	1.39584	4.18746	0	2.51251	0	0	0	0	4	4	0	0	2	2	2	2	0	0	1	1
126	ADH1C	P00326	Hs.4	126	ADH1C	P00326	Hs.4	1hso_BA	1hso_B	240	456	0.030726	0.526316	0.438395	7.58536	0.177203	11.0767	0	5.02513	2.87142	0	0	2.87142	3.34997	0	0	0	0	0	0	0	4.01994	0	2.67999	2.23334	0	0	4	4	0	0	2	2	2	2	0	0	1	1
126	ADH1C	P00326	Hs.4	126	ADH1C	P00326	Hs.4	6adh_BA	6adh_A	3028.68	2422	0.163175	1.25049	0.419893	25.3208	0.370578	27.3054	0.210143	2.94209	0.980681	0.367752	5.88419	1.54844	2.20657	2.28824	0.294203	1.96135	0	1.17679	0.653784	0	1.83876	0.905245	0.840574	2.35363	0	0	4	4	0	0	2	2	2	2	0	0	1	1
126	ADH1C	P00326	Hs.4	126	ADH1C	P00326	Hs.4	3bto_DC	3bto_D	454.75	424	0.029005	1.07252	0.259656	6.57023	0.112864	7.77357	0	0	0	1.64705	0	0	0	0	1	3.11114	0	0	1.64705	0	0	2.54548	0	3.11114	14.0001	0	4	4	0	0	2	2	2	2	0	0	1	1
126	ADH1C	P00326	Hs.4	126	ADH1C	P00326	Hs.4	3bto_DA	3bto_D	2643.3	1679	0.114858	1.57433	0.305649	23.2468	0.168603	26.7454	0.241378	3.37934	1.03978	0	4.50578	1.90085	1.68967	2.95692	0.12069	2.25289	0	0	0.795129	0.965525	1.26725	1.22885	1.03978	1.87741	0	0	4	4	0	0	2	2	2	2	0	0	1	1
126	ADH1C	P00326	Hs.4	126	ADH1C	P00326	Hs.4	3bto_CB	3bto_C	2757.81	2312	0.156927	1.19282	0.360419	22.6469	0.080417	31.7737	0.197058	2.95596	1.47795	0.184743	5.91191	1.73876	1.47798	2.29903	0.203853	1.61231	0	0.492643	0.869378	0.844535	1.10846	1.34359	0.985292	1.97059	0	0	4	4	0	0	2	2	2	2	0	0	1	1
126	ADH1C	P00326	Hs.4	126	ADH1C	P00326	Hs.4	3bto_BA	3bto_B	331.25	593	0.04039	0.5586	0.470874	7.15345	0.094936	11.8984	2.84285	0	0	1.17059	9.95025	0	0	0	1.37241	0	3.97994	0	1.17059	0	0	0	0	2.21112	0	4.97488	4	4	0	0	2	2	2	2	0	0	1	1
126	ADH1C	P00326	Hs.4	126	ADH1C	P00326	Hs.4	2oxi_BA	2oxi_B	65.88	433	0.029476	0.152148	0.691564	3.76472	0.283166	8.73839	0	0	0	0	0	0	0	3.1746	0	7.14286	5.71429	4.7619	1.68067	4.08163	0	0	0	0	0	0	4	4	0	0	2	2	2	2	0	0	1	1
126	ADH1C	P00326	Hs.4	126	ADH1C	P00326	Hs.4	2ohx_BA	2ohx_B	753.25	886	0.060424	0.850169	0.399883	11.8115	0.310158	13.1126	0.781746	0	0.841878	0	0	1.36806	0	2.43211	0	2.73612	0	0	1.93138	1.56349	0	1.82407	0.781746	3.64817	0	0	4	4	0	0	2	2	2	2	0	0	1	1
126	ADH1C	P00326	Hs.4	126	ADH1C	P00326	Hs.4	2jhg_BA	2jhg_B	2575.95	1828	0.127201	1.40916	0.258791	25.0351	0.245795	23.0531	0.210582	2.10587	0.971912	0	4.73821	1.97421	1.57933	2.76389	0.112811	1.89525	0	0.526451	0.92904	0.902491	1.57936	1.31613	0.971912	2.10583	0	0	4	4	0	0	2	2	2	2	0	0	1	1
126	ADH1C	P00326	Hs.4	126	ADH1C	P00326	Hs.4	2jhf_BA	2jhf_B	103.38	473	0.031863	0.218562	0.506698	6.14446	0.414157	7.285	0	0	0	0	0	0	0	3.11114	0	5.60004	5.60004	5.60004	1.64705	4.00003	0	0	0	0	0	0	4	4	0	0	2	2	2	2	0	0	1	1
126	ADH1C	P00326	Hs.4	126	ADH1C	P00326	Hs.4	1p1r_DC	1p1r_D	115.62	450	0.030506	0.256933	0.687064	3.82886	0.305966	8.47638	0	0	0	0	0	0	0	3.15874	0	5.68574	5.68563	4.73806	1.77679	4.06121	0	0	0	0	0	0	4	4	0	0	2	2	2	2	0	0	1	1
126	ADH1C	P00326	Hs.4	126	ADH1C	P00326	Hs.4	1p1r_DB	1p1r_B	200.12	480	0.03278	0.416917	0.571156	4.79339	0.286358	7.97515	0	0	2.14285	0	0	0	0	0	1.98979	0	0	0	1.63867	0	3.48211	2.78572	0	3.09523	0	0	4	4	0	0	2	2	2	2	0	0	1	1
126	ADH1C	P00326	Hs.4	126	ADH1C	P00326	Hs.4	1p1r_CA	1p1r_C	148.12	447	0.030404	0.331365	0.499043	6.9844	0.244407	10.5259	2.99261	0	0	0	11.2222	0	0	0	1.60317	0	4.48897	0	1.32027	0	0	0	0	2.49385	0	5.61111	4	4	0	0	2	2	2	2	0	0	1	1
126	ADH1C	P00326	Hs.4	126	ADH1C	P00326	Hs.4	1p1r_BA	1p1r_B	2961.56	1760	0.120194	1.6827	0.19955	25.6726	0.150739	26.0003	0.220339	3.30522	1.01694	0.206569	4.40667	1.74976	1.65253	2.89192	0.118039	2.20338	0	0.661018	0.777671	0.472161	1.2394	0.991526	1.01694	2.20338	0	0	4	4	0	0	2	2	2	2	0	0	1	1
126	ADH1C	P00326	Hs.4	126	ADH1C	P00326	Hs.4	1n92_BA	1n92_B	103.38	447	0.030387	0.231275	0.502632	6.05977	0.415143	7.08203	0	0	0	0	0	0	0	3.15874	0	7.10714	5.68563	4.73806	1.67227	4.06121	0	0	0	0	0	0	4	4	0	0	2	2	2	2	0	0	1	1
126	ADH1C	P00326	Hs.4	126	ADH1C	P00326	Hs.4	1mg0_DC	1mg0_D	2697.91	1696	0.114363	1.59075	0.407303	22.8612	0.343984	25.2018	0.226757	2.1164	1.221	0	4.2328	1.98413	1.5873	2.46914	0.109469	2.1164	0	0.529101	0.933707	0.453515	1.19048	1.1544	1.13379	2.1164	0	0	4	4	0	0	2	2	2	2	0	0	1	1
126	ADH1C	P00326	Hs.4	126	ADH1C	P00326	Hs.4	1mg0_DA	1mg0_D	290.38	417	0.028119	0.696355	0.366184	7.75509	0.035077	11.4847	3.1746	0	0	0	7.40741	0	0	2.46914	1.53257	0	4.44444	0	0	0	0	0	0	2.46914	0	5.55556	4	4	0	0	2	2	2	2	0	0	1	1
126	ADH1C	P00326	Hs.4	126	ADH1C	P00326	Hs.4	1mg0_CB	1mg0_B	165.5	482	0.032605	0.343361	0.630672	5.04593	0.372538	8.5723	0	0	2.14285	0	0	0	0	0	1.98979	0	0	0	1.63867	0	3.48211	2.53248	0	3.09523	0	0	4	4	0	0	2	2	2	2	0	0	1	1
126	ADH1C	P00326	Hs.4	126	ADH1C	P00326	Hs.4	1mg0_BA	1mg0_B	3089.05	1922	0.130014	1.60721	0.396949	23.1349	0.222785	28.8334	0.211039	2.95466	1.13636	0	5.90933	1.8466	1.47726	2.29797	0.105519	2.29797	0.59091	0.59091	0.868989	0.844166	1.10794	1.07438	1.13636	1.96969	0	0	4	4	0	0	2	2	2	2	0	0	1	1
126	ADH1C	P00326	Hs.4	126	ADH1C	P00326	Hs.4	1ldy_DC	1ldy_D	155.12	401	0.027449	0.386833	0.30629	7.11289	0.08166	9.41548	0	0	0	1.53907	12.3128	0	0	0	0.849139	2.73613	0	0	1.44854	0	0	2.23862	0	2.73613	12.3128	0	4	4	0	0	2	2	2	2	0	0	1	1
126	ADH1C	P00326	Hs.4	126	ADH1C	P00326	Hs.4	1ldy_DA	1ldy_D	2710.66	1866	0.127729	1.45266	0.325936	22.2215	0.224251	25.5652	0.223356	3.12707	0.962147	0.195437	7.81768	1.75893	1.56346	2.43211	0.107827	2.08467	0	0.521162	0.735765	0.893424	1.17262	0.852807	1.11678	2.43211	0	0	4	4	0	0	2	2	2	2	0	0	1	1
126	ADH1C	P00326	Hs.4	126	ADH1C	P00326	Hs.4	1ldy_CB	1ldy_B	2810.67	1642	0.112412	1.71174	0.307435	23.3699	0.224361	25.385	0.228337	6.3937	1.2295	0	6.3937	2.13115	1.59835	2.13114	0.110232	2.13114	0	0.532791	0.752174	0.45668	1.19876	1.27869	1.14168	1.91803	0	0	4	4	0	0	2	2	2	2	0	0	1	1
126	ADH1C	P00326	Hs.4	126	ADH1C	P00326	Hs.4	1ldy_BA	1ldy_A	2883.72	2103	0.144249	1.37124	0.237202	26.7208	0.178029	27.3457	0.222221	6.22227	0.957258	0.194444	4.14818	1.94444	1.55557	2.07409	0.222222	2.07409	0	0.518523	0.915029	0.444448	1.16668	1.13132	1.03703	2.33335	0	0	4	4	0	0	2	2	2	2	0	0	1	1
126	ADH1C	P00326	Hs.4	126	ADH1C	P00326	Hs.4	1lde_DC	1lde_D	163.62	479	0.033032	0.341587	0.559379	4.95807	0.2467	8.45109	0	0	2.1868	0	0	0	0	0	1.89524	0	0	0	1.67227	0	3.55357	2.58443	0	3.15874	0	0	4	4	0	0	2	2	2	2	0	0	1	1
126	ADH1C	P00326	Hs.4	126	ADH1C	P00326	Hs.4	1lde_DA	1lde_D	3085.18	1711	0.117992	1.80314	0.286854	23.2244	0.184743	25.5461	0.23302	6.52475	1.00378	0	4.89356	2.03893	1.63111	2.53735	0.108743	1.77945	0	0.543711	0.7676	0.932081	1.22336	1.1863	0.932081	2.53735	0	0	4	4	0	0	2	2	2	2	0	0	1	1
126	ADH1C	P00326	Hs.4	126	ADH1C	P00326	Hs.4	1hld_BA	1hld_B	2289.8	2088	0.142877	1.09665	0.398973	23.3541	0.211838	30.0208	0.225446	6.31313	1.45674	0.185663	4.20847	1.38086	1.57812	2.10419	0.108836	1.43467	0	0.526041	0.928313	0.901798	1.57812	1.57812	1.12723	1.89375	0	0	4	4	0	0	2	2	2	2	0	0	1	1
126	ADH1C	P00326	Hs.4	126	ADH1C	P00326	Hs.4	1hf3_BA	1hf3_B	2733.32	1800	0.125156	1.51851	0.169034	29.2851	0.213362	24.9639	0.222221	6.22227	1.29631	0	6.22227	1.55555	1.55557	2.72224	0.111111	1.69698	0	1.03704	0.972218	0.444448	1.55557	1.41415	0.777774	2.07409	0	0	4	4	0	0	2	2	2	2	0	0	1	1
126	ADH1C	P00326	Hs.4	126	ADH1C	P00326	Hs.4	1heu_BA	1heu_A	80.5	460	0.030612	0.175	0.527583	5.83554	0.388597	7.51145	0	0	0	0	0	0	0	3.19048	0	6.38097	5.74277	4.78567	1.68908	4.10203	0	0	0	0	0	0	4	4	0	0	2	2	2	2	0	0	1	1
126	ADH1C	P00326	Hs.4	126	ADH1C	P00326	Hs.4	1het_BA	1het_A	2739.36	1878	0.126049	1.45866	0.317331	24.9382	0.271925	24.1414	0.213758	3.20635	1.23322	0.18861	2.40476	1.80357	1.60317	2.49385	0.110564	2.13759	0	0.534391	0.943049	0.916112	1.20238	1.06878	1.14512	2.13759	0	0	4	4	0	0	2	2	2	2	0	0	1	1
126	ADH1C	P00326	Hs.4	126	ADH1C	P00326	Hs.4	1bto_DC	1bto_D	283.75	402	0.027697	0.705846	0.29882	7.22007	0.18744	8.33129	0	0	0	1.5078	12.0621	0	0	0	0.804169	2.68056	0	0	1.41912	0	0	2.19318	0	3.01561	12.0621	0	4	4	0	0	2	2	2	2	0	0	1	1
126	ADH1C	P00326	Hs.4	126	ADH1C	P00326	Hs.4	1bto_DA	1bto_A	3018.58	2494	0.17244	1.21034	0.36445	25.2558	0.241246	30.1514	0.182331	5.10491	0.981786	0.15954	5.1054	1.75494	1.27629	1.98537	0.255263	1.98537	0	0.51053	1.05108	0.729333	1.5954	1.16029	0.981786	2.55264	0	0	4	4	0	0	2	2	2	2	0	0	1	1
126	ADH1C	P00326	Hs.4	126	ADH1C	P00326	Hs.4	1bto_CB	1bto_B	2850.7	1854	0.128021	1.53759	0.383606	24.3276	0.34498	25.8271	0.200828	2.81167	1.08139	0.175725	5.62334	2.06182	1.40577	2.18678	0.096951	2.18678	0	0.562323	0.826938	0.803323	1.05435	1.0224	1.17149	2.24929	0	0	4	4	0	0	2	2	2	2	0	0	1	1
126	ADH1C	P00326	Hs.4	126	ADH1C	P00326	Hs.4	1bto_BA	1bto_B	326.75	581	0.040119	0.562392	0.457474	7.34223	0.093025	11.9998	2.51948	0	0	1.10228	8.81842	0	0	1.95959	1.2163	0	3.5273	0	1.03743	0	0	0	0	1.76365	0	4.409	4	4	0	0	2	2	2	2	0	0	1	1
126	ADH1C	P00326	Hs.4	126	ADH1C	P00326	Hs.4	1adc_BA	1adc_A	187.88	591	0.040613	0.317902	0.397176	8.89957	0.204584	11.3746	1.20238	0	0	0.990201	5.61129	3.36669	0	1.87039	1.74138	0	0	3.36673	0	0	0	0	0	1.87039	0	0	4	4	0	0	2	2	2	2	0	0	1	1
126	ADH1C	P00326	Hs.4	126	ADH1C	P00326	Hs.4	1adb_BA	1adb_A	189.38	619	0.042619	0.305945	0.525859	8.81043	0.379111	11.4658	1.08791	0	0	1.01538	7.61539	3.04614	0	1.69229	1.57559	0	0	3.0461	0	0	0	0	0	3.8077	0	0	4	4	0	0	2	2	2	2	0	0	1	1
126	ADH1C	P00326	Hs.4	126	ADH1C	P00326	Hs.4	1axe_BA	1axe_B	2368.12	1862	0.127973	1.27181	0.240706	26.2859	0.316821	21.1373	0.225995	3.16384	0.973511	0	3.16384	1.58196	1.582	2.46084	0.112997	1.97745	0	0.63278	0.930568	0.903992	1.58196	1.72578	0.90398	2.37294	1.58192	0	4	4	0	0	2	2	2	2	0	0	1	1
126	ADH1C	P00326	Hs.4	126	ADH1C	P00326	Hs.4	1n8k_BA	1n8k_A	2824.62	2088	0.14206	1.35279	0.36266	21.7649	0.26411	23.779	0.202052	2.02057	0.932542	0.178281	6.06171	2.02052	1.51535	2.35728	0.108242	2.65193	1.21229	1.21229	0.713126	0.432967	1.13654	1.10209	1.08242	1.5154	0	0	4	4	0	0	2	2	2	2	0	0	1	1
126	ADH1C	P00326	Hs.4	126	ADH1C	P00326	Hs.4	1axg_DC	1axg_D	376.75	940	0.066202	0.400798	0.506649	10.387	0.454721	11.368	0.853333	0	0	0.752938	4.26667	2.95386	3.20005	0	1.32414	0	0	2.55997	0.800003	0	1.59999	0	0	3.19997	0	0	4	4	0	0	2	2	2	2	0	0	1	1
126	ADH1C	P00326	Hs.4	126	ADH1C	P00326	Hs.4	1axg_DA	1axg_A	351.25	692	0.048206	0.507587	0.338137	13.2895	0.320083	12.7562	2.18889	0	0	0	16.4171	0	0	0	1.69828	0	6.56659	0	0.965691	0	0	0	0	2.05209	0	4.10408	4	4	0	0	2	2	2	2	0	0	1	1
126	ADH1C	P00326	Hs.4	126	ADH1C	P00326	Hs.4	1axg_CB	1axg_B	593.12	640	0.044771	0.92675	0.303707	12.9529	0.334906	11.3955	1	15.0006	2.30768	1.76472	0	0	3.74997	1.87498	1.07143	0	3	0	0	2.14288	1.87498	0	0	0	0	0	4	4	0	0	2	2	2	2	0	0	1	1
126	ADH1C	P00326	Hs.4	126	ADH1C	P00326	Hs.4	1axg_BA	1axg_B	2803.62	1667	0.116614	1.68184	0.238726	25.9304	0.227588	24.4491	0.42623	6.3937	0.983602	0	6.3937	1.88044	1.59835	2.39752	0.114168	2.39752	0	0.639345	0.940217	0.91336	1.19876	1.06558	0.913347	1.99793	0	0	4	4	0	0	2	2	2	2	0	0	1	1
126	ADH1C	P00326	Hs.4	126	ADH1C	P00326	Hs.4	1ju9_BA	1ju9_A	642.38	1077	0.072277	0.596453	0.441103	12.6902	0.336777	14.9803	0	0	2.20878	0	0	0.844539	0	1.59524	0.495073	2.87144	2.87139	2.87139	0	2.05101	1.79464	1.19644	0	1.43572	7.17875	0	4	4	0	0	2	2	2	2	0	0	1	1
126	ADH1C	P00326	Hs.4	126	ADH1C	P00326	Hs.4	1a71_BA	1a71_B	3613.96	2985	0.20896	1.21071	0.32126	25.7413	0.23001	27.6829	0.349548	2.62169	1.00832	0.154213	3.93254	1.63852	1.31078	1.96622	0.374517	2.29393	0.524328	0.873869	0.771064	1.12357	1.31081	1.42998	0.806657	1.63852	1.31085	0.655391	4	4	0	0	2	2	2	2	0	0	1	1
126	ADH1C	P00326	Hs.4	126	ADH1C	P00326	Hs.4	1qv7_BA	1qv7_B	2817.23	1771	0.121618	1.59076	0.238596	25.1944	0.087503	27.8022	0.223728	2.23722	1.03259	0.197407	3.35582	1.67797	0.838984	2.61014	0.119855	2.01356	0	0.671174	0.789627	1.43824	1.67797	0.915247	1.39831	1.86439	0	0	4	4	0	0	2	2	2	2	0	0	1	1
126	ADH1C	P00326	Hs.4	126	ADH1C	P00326	Hs.4	1qv6_BA	1qv6_B	2821.98	1997	0.135647	1.41311	0.411545	23.7494	0.424824	22.8337	0.223214	2.08333	1.20192	0	4.16667	1.28676	0.78125	2.08333	0.107759	1.875	0	0.625	0.919118	1.33929	1.5625	1.42046	1.11607	2.43056	0	1.04167	4	4	0	0	2	2	2	2	0	0	1	1
126	ADH1C	P00326	Hs.4	126	ADH1C	P00326	Hs.4	1mgo_BA	1mgo_A	3190.6	3007	0.202328	1.06106	0.497765	24.5743	0.398762	28.5535	0.295057	1.57368	1.27103	0.138851	4.72103	1.66621	1.18026	1.83592	0.325582	1.71671	0.944168	0.944168	0.833104	0.674414	1.18023	1.28753	1.34883	1.57364	0	0.590129	4	4	0	0	2	2	2	2	0	0	1	1
126	ADH1C	P00326	Hs.4	126	ADH1C	P00326	Hs.4	1ee2_BA	1ee2_B	402.38	691	0.048039	0.582315	0.453567	9.46899	0.052459	16.3793	0.875557	0	0	0.938095	0	3.50223	0	1.45927	1.35862	1.31334	0	2.18888	0.820836	0	0	0	0	2.91854	0	0	4	4	0	0	2	2	2	2	0	0	1	1
128	ADH5	P11766	Hs.78989	128	ADH5	P11766	Hs.78989	1mc5_BA	1mc5_A	1077.75	1118	0.074673	0.963998	0.249079	15.6668	0.211141	14.8922	0.736259	3.19056	0	0.416149	0	1.30519	0	0	1.23502	3.19045	0	4.10203	0.736259	0	0	0.957148	2.20878	0	3.19056	0	5	5	0	0	1	1	4	4	0	0	1	1
128	ADH5	P11766	Hs.78989	128	ADH5	P11766	Hs.78989	2fze_BA	2fze_B	681.5	941	0.061879	0.72423	0.311285	13.7148	0.28054	12.829	0.867527	0	0	0.49034	0	1.53788	0	0	1.50371	1.6111	0	3.2222	0.867527	0	0	1.12778	2.41665	0	3.75934	0	5	5	0	0	1	1	4	4	0	0	1	1
128	ADH5	P11766	Hs.78989	128	ADH5	P11766	Hs.78989	1teh_BA	1teh_B	576.5	998	0.066224	0.577655	0.480943	11.4243	0.348012	14.3464	0.863254	0	0	0.510101	0	1.60318	0	0	1.44803	1.6032	0	3.20639	0.863254	0	0	1.12222	2.58976	0	3.74086	0	5	5	0	0	1	1	4	4	0	0	1	1
128	ADH5	P11766	Hs.78989	128	ADH5	P11766	Hs.78989	1mp0_BA	1mp0_A	683.75	880	0.05676	0.776989	0.303664	12.4616	0.244223	12.5874	1.01471	0	0	0.529412	0	1.66043	0	0	1.17837	1.52207	0	3.47904	0.936651	0	0	1.21765	2.43529	0	4.05875	0	5	5	0	0	1	1	4	4	0	0	1	1
128	ADH5	P11766	Hs.78989	128	ADH5	P11766	Hs.78989	1ma0_BA	1ma0_B	603.75	854	0.055519	0.706967	0.371803	11.4351	0.287846	12.3738	0.936651	0	0	0.529412	0	1.66043	0	0	1.21764	1.52207	0	3.47904	0.936651	0	0	1.21765	2.60924	0	4.05875	0	5	5	0	0	1	1	4	4	0	0	1	1
128	ADH5	P11766	Hs.78989	128	ADH5	P11766	Hs.78989	1m6w_BA	1m6w_B	696.5	937	0.061322	0.74333	0.283025	13.9455	0.263746	12.9566	0.884614	0	0	0.500001	0	1.56818	0	0	1.48388	1.43751	0	3.28576	0.884614	0	0	1.04546	2.46428	0	3.83327	0	5	5	0	0	1	1	4	4	0	0	1	1
128	ADH5	P11766	Hs.78989	128	ADH5	P11766	Hs.78989	1m6h_BA	1m6h_B	745.25	918	0.0603	0.811819	0.324498	13.7592	0.257575	13.6606	0.778194	0	0	0.473685	0	1.98087	0	0	1.45263	1.36185	0	3.11282	0.838056	0	0	1.08948	2.51417	0	3.63152	0	5	5	0	0	1	1	4	4	0	0	1	1
128	ADH5	P11766	Hs.78989	128	ADH5	P11766	Hs.78989	2fzw_BA	2fzw_B	573.25	857	0.055545	0.668903	0.202687	13.6083	0.201667	12.5753	0.941176	0	0	0	2.44711	2.2246	0	1.22353	1.22353	1.74789	0	3.49578	0.941176	0	0	0	2.62184	0	0	0	5	5	0	0	1	1	4	4	0	0	1	1
131	ADH7	P40394	Hs.389	131	ADH7	P40394	Hs.389	1d1s_DC	1d1s_C	3576.67	2414	0.163086	1.48164	0.442944	24.4996	0.391633	26.0929	0.26	10.4004	0.599997	0.162501	2.59998	1.8353	3.24997	1.62499	0.26	2.60003	0.649994	0.649994	0.557142	0	1.48573	1.04	0.650001	3.24997	0	0	4	4	0	0	1	1	3	3	0	0	1	1
131	ADH7	P40394	Hs.389	131	ADH7	P40394	Hs.389	1d1s_DB	1d1s_B	364.88	589	0.040863	0.619491	0.412698	11.1997	0.479499	9.91726	1.58332	0	0	0.931369	5.27794	0	0	2.26191	1.05555	2.26191	3.16664	0	0	3.95826	0	1.43939	0	2.26191	0	3.95826	4	4	0	0	1	1	3	3	0	0	1	1
131	ADH7	P40394	Hs.389	131	ADH7	P40394	Hs.389	1d1s_BA	1d1s_A	2836.87	2154	0.145678	1.31702	0.267314	26.4192	0.3806	19.8082	0	4.43284	0.909294	0.173836	2.21642	1.47761	2.21642	2.53302	0.285989	2.95523	1.26651	0.844339	0.591041	0	0.844339	1.18209	0.777687	2.29848	1.47761	0	4	4	0	0	1	1	3	3	0	0	1	1
131	ADH7	P40394	Hs.389	131	ADH7	P40394	Hs.389	1agn_DC	1agn_C	3898.97	2387	0.164055	1.63342	0.283069	24.2319	0.251284	24.8774	0.307939	4.61917	0.947501	0.192461	2.30947	1.64232	2.30947	2.63949	0.530923	1.3686	1.02645	0.384922	0.577383	0.769825	1.02645	0.769837	0.76984	3.07941	1.53972	0	4	4	0	0	1	1	3	3	0	0	1	1
131	ADH7	P40394	Hs.389	131	ADH7	P40394	Hs.389	1agn_DB	1agn_D	243.25	397	0.02719	0.61272	0.234811	10.0015	0.270489	9.52615	0	24.6257	1.89423	2.89707	0	0	0	0	0.794357	0	0	0	0	0	7.03571	2.46252	0	0	0	0	4	4	0	0	1	1	3	3	0	0	1	1
131	ADH7	P40394	Hs.389	131	ADH7	P40394	Hs.389	1agn_BA	1agn_A	393.38	653	0.045658	0.60242	0.435454	9.63302	0.63878	6.10173	0	0	0	0	0	1.07222	0	0	1.33103	4.2889	6.43335	0	1.28667	0	0	0	0	2.41249	9.64972	0	4	4	0	0	1	1	3	3	0	0	1	1
131	ADH7	P40394	Hs.389	131	ADH7	P40394	Hs.389	1d1t_DC	1d1t_C	3681.69	3121	0.212675	1.17965	0.346905	29.4972	0.342116	29.483	0.224138	8.96588	1.03448	0.149425	2.24136	1.45031	3.73554	1.49425	0.448276	2.24137	0.640402	0.84051	0.448276	0.56034	1.2808	1.01881	0.707803	2.52153	1.12073	0	4	4	0	0	1	1	3	3	0	0	1	1
131	ADH7	P40394	Hs.389	131	ADH7	P40394	Hs.389	1d1t_DB	1d1t_B	723.5	838	0.058454	0.863365	0.397713	12.0722	0.236998	15.2339	1.34287	0	1.03297	0.839289	8.95263	0.839289	0	0	1.29954	0	2.23809	0	0	3.35708	0	1.49207	0	1.67858	0	3.35708	4	4	0	0	1	1	3	3	0	0	1	1
131	ADH7	P40394	Hs.389	131	ADH7	P40394	Hs.389	1d1t_BA	1d1t_A	3137.98	2420	0.165008	1.29669	0.258195	26.0913	0.290169	23.9085	0	4.20003	0.700006	0.164705	2.10002	1.55555	4.6667	1.40001	0.466667	3.15002	0.933341	0.700006	0.373331	0.700006	1.20001	1.27274	0.589472	2.45002	1.40001	0	4	4	0	0	1	1	3	3	0	0	1	1
156	ADRBK1	P25098	Hs.83636	2776	GNAQ	P50148	Hs.269782	2bcj_AQ	2bcj_Q	557.12	360	0.024055	1.54756	0.50852	8.19184	0.315716	11.3925	2.04445	0	0	0.96842	6.13346	0	0	6.13328	0	1.83999	0	0	0	0	1.93684	0	1.83999	0	18.3993	0	1	0	0	0	1	0	0	0	0	0	1	0
160	AP2A1	O95782	Hs.467125	1175	AP2S1	P53680	Hs.119591	1gw5_AS	1gw5_A	290.12	451	0.019272	0.643282	0.605461	5.22506	0.357397	8.27965	2.88236	0	0	0	0	0	0	0	0	7.00001	0	2.22727	0	0	4.45454	0	0	0	0	0	0	0	0	0	0	0	0	0	0	0	0	0
161	AP2A2	O94973	Hs.19121	163	AP2B1	P63010	Hs.514819	1gw5_AB	1gw5_B	586.38	724	0.027255	0.809917	0.49383	11.3848	0.405646	12.953	3.03352	0	0	0.406931	4.17115	0	0	0	0.878115	0.98142	0	0	0.834217	1.04277	1.75623	0	1.96284	0	8.3423	1.66841	0	0	0	0	0	0	0	0	0	0	0	0
162	AP1B1	Q10567	Hs.368794	164	AP1G1	O43747	Hs.461253	1w63_LK	1w63_L	2324.48	1815	0.059386	1.2807	0.444237	17.4462	0.251387	22.7312	1.32594	0	0.942107	1.35606	0	1.98886	0	4.33943	1.16423	2.07536	0	0	0	0	2.51226	0.497223	0	1.59113	0	0	0	0	0	0	0	0	0	0	0	0	0	0
162	AP1B1	Q10567	Hs.368794	164	AP1G1	O43747	Hs.461253	1w63_LG	1w63_G	71.25	525	0.017733	0.135714	0.11669	9.65259	0.016019	10.3383	0	0	1.34073	1.03429	0	0	4.0222	0	0	1.39231	8.35375	0	0	0	0.978378	1.16775	0	2.26249	0	0	0	0	0	0	0	0	0	0	0	0	0	0
162	AP1B1	Q10567	Hs.368794	164	AP1G1	O43747	Hs.461253	1w63_JI	1w63_J	961.5	1311	0.042826	0.73341	0.361189	13.2181	0.279972	14.8984	1.24653	0	0	2.03977	3.7396	0	0	2.03975	0.547257	1.95108	0	1.12188	2.03978	0	1.18092	0	0	0	11.2188	1.72595	0	0	0	0	0	0	0	0	0	0	0	0
162	AP1B1	Q10567	Hs.368794	164	AP1G1	O43747	Hs.461253	1w63_JG	1w63_J	722.63	755	0.024664	0.957126	0.413918	14.1107	0.39024	14.5488	0.997228	3.58989	0	1.22386	2.99168	2.99168	0	4.8954	0	3.12173	2.56423	0.897505	0	0	0.944733	1.49584	0	1.12188	0	0	0	0	0	0	0	0	0	0	0	0	0	0
162	AP1B1	Q10567	Hs.368794	164	AP1G1	O43747	Hs.461253	1w63_JA	1w63_A	334.24	619	0.020981	0.539968	0.414364	9.40442	0.374757	10.0404	0	0	1.33704	0	7.22022	0	0	0	3.7345	0	0	1.444	0	0	0.975676	1.16451	0	5.15716	0	0	0	0	0	0	0	0	0	0	0	0	0	0
162	AP1B1	Q10567	Hs.368794	164	AP1G1	O43747	Hs.461253	1w63_HK	1w63_H	727.49	875	0.028559	0.831417	0.334837	17.375	0.4367	14.527	1.73913	3.13041	0	1.0672	2.60864	2.60864	0	4.69562	0	2.72211	2.23608	0.782602	0	0	1.64759	1.30434	0	0.978271	0	1.20402	0	0	0	0	0	0	0	0	0	0	0	0
162	AP1B1	Q10567	Hs.368794	164	AP1G1	O43747	Hs.461253	1w63_HI	1w63_H	532.5	410	0.013382	1.29878	0.419877	8.62514	0.385828	8.44785	0	0	2.77992	0	0	0	0	0	2.50871	0	7.34711	0	0	2.85714	0	0	2.23602	0	0	0	0	0	0	0	0	0	0	0	0	0	0	0
162	AP1B1	Q10567	Hs.368794	164	AP1G1	O43747	Hs.461253	1w63_HG	1w63_H	2101	1838	0.059991	1.14309	0.316186	21.4655	0.123553	24.2932	1.33333	0	0.972971	1.36364	0	1.99996	0	4.79996	1.17073	2.08695	0	0	0	0	2.5263	0.499998	0	1.50002	0	0	0	0	0	0	0	0	0	0	0	0	0	0
162	AP1B1	Q10567	Hs.368794	164	AP1G1	O43747	Hs.461253	1w63_FE	1w63_F	1056.12	1382	0.045037	0.764197	0.457375	12.1274	0.240586	16.9686	1.183	0	0	1.93583	3.54893	0	0	1.77452	1.03873	1.77452	0	1.0647	1.85166	0	1.12075	0	0	0	10.6468	1.63799	0	0	0	0	0	0	0	0	0	0	0	0
162	AP1B1	Q10567	Hs.368794	164	AP1G1	O43747	Hs.461253	1w63_FA	1w63_A	71.38	523	0.017727	0.136482	0.105412	9.77576	0.021687	10.3875	0	0	1.33704	1.03143	0	0	4.01107	0	0	1.33704	8.33079	0	0	0	0.975676	1.16451	0	2.57858	0	0	0	0	0	0	0	0	0	0	0	0	0	0
162	AP1B1	Q10567	Hs.368794	164	AP1G1	O43747	Hs.461253	1w63_DC	1w63_D	957.87	1303	0.042716	0.735127	0.343377	13.5873	0.305145	14.3784	1.23959	0	0	2.02841	3.71869	0	0	2.02843	0.544207	1.85937	0	1.11563	2.0284	0	1.17435	0	0	0	11.1567	1.8594	0	0	0	0	0	0	0	0	0	0	0	0
162	AP1B1	Q10567	Hs.368794	164	AP1G1	O43747	Hs.461253	1w63_DA	1w63_A	205.12	824	0.027929	0.248932	0.081565	14.5244	0.320734	9.69395	0	0	0.891361	0.687618	0	4.01111	5.34809	4.8133	0	0.891361	1.85129	0.962668	0	0	0	2.32902	0	0	0	1.71905	0	0	0	0	0	0	0	0	0	0	0	0
162	AP1B1	Q10567	Hs.368794	164	AP1G1	O43747	Hs.461253	1w63_BE	1w63_B	725.38	874	0.028572	0.829954	0.333604	17.4075	0.438297	14.4319	1.72464	3.10426	0	1.0583	2.58691	2.58691	0	4.23325	0	2.69942	2.21737	0.776093	0	0	1.63388	1.29348	0	1.03478	0	1.19397	0	0	0	0	0	0	0	0	0	0	0	0
162	AP1B1	Q10567	Hs.368794	164	AP1G1	O43747	Hs.461253	1w63_BC	1w63_B	534.88	415	0.013567	1.28887	0.414864	8.69934	0.377557	8.50795	0	0	2.75677	0	0	0	0	0	2.4878	0	7.28566	0	0	3	0	0	2.31817	0	0	0	0	0	0	0	0	0	0	0	0	0	0	0
162	AP1B1	Q10567	Hs.368794	164	AP1G1	O43747	Hs.461253	1w63_BA	1w63_B	2065.86	1774	0.057995	1.16452	0.256827	23.3289	0.299981	18.1542	1.36782	0	0.99814	1.39891	0	2.05169	0	4.47654	1.20101	2.14092	0	0	0	0	1.94375	0.51293	0	1.64137	0	0	0	0	0	0	0	0	0	0	0	0	0	0
163	AP2B1	P63010	Hs.514819	1175	AP2S1	P53680	Hs.119591	1gw5_BS	1gw5_B	903.38	1457	0.054849	0.620027	0.360841	12.416	0.348098	12.6596	0	0	0.704446	0.515445	10.5669	3.5223	0	4.22663	1.66842	0	0	0.81282	0	0	0	0.918843	2.48626	1.32084	0	2.11332	0	0	0	0	0	0	0	0	0	0	0	0
163	AP2B1	P63010	Hs.514819	1173	AP2M1	Q96CW1	Hs.518460	1gw5_BM	1gw5_M	3743.72	3900	0.178326	0.959928	0.075011	34.9768	0.273077	25.1955	0.53896	3.77279	1.3474	0	1.88639	0.685946	2.26367	2.40081	0.800276	1.02892	0.754558	0.754545	0.419187	0.580418	1.01573	1.46717	0.943168	1.25758	1.2576	1.25756	0	0	0	0	0	0	0	0	0	0	0	0
163	AP2B1	P63010	Hs.514819	26119	LDLRAP1	Q5SW96	Hs.590911	2g30_AP	2g30_A	111	567	0.050463	0.195767	0.553904	6.6598	0.20332	11.5384	2.17187	0	0	0	0	0	0	3.47502	0	2.89587	0	0	0	0	6.95004	0	0	0	8.68779	3.47502	0	0	0	0	0	0	0	0	0	0	0	0
163	AP2B1	P63010	Hs.514819	8907	AP1M1	Q9BXS5	Hs.71040	1w63_LV	1w63_V	1882.3	2061	0.091616	0.913295	0.520731	15.1549	0.283457	22.6372	0	0	1.16924	0.447057	0.76	1.08571	0.76	0.690915	0.786204	1.89999	3.04	2.02667	0	0.690915	1.19999	0.316665	2.07275	0.542853	1.52	3.04	0	0	0	0	0	0	0	0	0	0	0	0
163	AP2B1	P63010	Hs.514819	8907	AP1M1	Q9BXS5	Hs.71040	1w63_LP	1w63_L	329.75	866	0.028335	0.380774	0.40877	7.24893	0.129892	10.0959	0	0	0	1.01705	14.9165	7.45823	0	4.06822	1.09146	0	0	0	0	0	0	0	3.89129	0	0	0	0	0	0	0	0	0	0	0	0	0	0	0
163	AP2B1	P63010	Hs.514819	8907	AP1M1	Q9BXS5	Hs.71040	1w63_JR	1w63_R	1883.2	2060	0.091629	0.914175	0.301116	22.0987	0.356487	20.3375	0	0	1.16924	0.447057	0.76	1.08571	0.76	0.690915	0.786204	1.89999	3.04	2.17141	0	0.690915	1.19999	0.316665	2.07275	0.506666	1.52	3.04	0	0	0	0	0	0	0	0	0	0	0	0
163	AP2B1	P63010	Hs.514819	8907	AP1M1	Q9BXS5	Hs.71040	1w63_HR	1w63_H	320	864	0.0282	0.37037	0.369187	7.73484	0.160256	10.2299	0	0	0	1.02273	14.9997	7.49985	0	4.49996	1.09756	0	0	0	0	0	0	0	3.91304	0	0	0	0	0	0	0	0	0	0	0	0	0	0	0
163	AP2B1	P63010	Hs.514819	8907	AP1M1	Q9BXS5	Hs.71040	1w63_HP	1w63_P	1875	2032	0.090363	0.922736	0.416903	18.4374	0.248642	23.6765	0	0	1.16483	0.445378	0.75714	1.08164	0.75714	0.688319	0.783251	1.89286	3.02856	2.32965	0	0.688319	1.19549	0.315476	2.06496	0.50476	1.51428	3.02856	0	0	0	0	0	0	0	0	0	0	0	0
163	AP2B1	P63010	Hs.514819	8907	AP1M1	Q9BXS5	Hs.71040	1w63_FO	1w63_O	1876.8	2089	0.092663	0.89842	0.51618	15.2988	0.287444	22.5126	0	0	1.16924	0.447057	0.76	1.08571	0.76	0.76	0.786204	1.89999	3.04	2.17141	0	0.690915	1.19999	0.316665	1.89999	0.506666	1.52	3.04	0	0	0	0	0	0	0	0	0	0	0	0
163	AP2B1	P63010	Hs.514819	8907	AP1M1	Q9BXS5	Hs.71040	1w63_FM	1w63_F	319.88	867	0.028254	0.36895	0.37576	7.65454	0.136668	9.94509	0	0	0	1.02841	15.083	7.54148	0	3.77085	1.10366	0	0	0	0	0	0	0	3.93478	0	0	0	0	0	0	0	0	0	0	0	0	0	0	0
163	AP2B1	P63010	Hs.514819	8907	AP1M1	Q9BXS5	Hs.71040	1w63_DN	1w63_N	1854.5	2046	0.090982	0.906403	0.280788	22.7414	0.356382	20.3353	0	0	1.16045	0.443697	0.754281	1.07756	0.754281	0.754281	0.780299	1.88569	3.01721	2.15511	0	0.685709	1.19097	0.314286	2.26284	0.502859	1.5086	3.01713	0	0	0	0	0	0	0	0	0	0	0	0
163	AP2B1	P63010	Hs.514819	8907	AP1M1	Q9BXS5	Hs.71040	1w63_BN	1w63_B	322.25	865	0.028278	0.372543	0.410388	7.22975	0.159927	10.2206	0	0	0	1.01421	14.8748	7.43738	0	4.05686	1.08841	0	0	0	0	0	0	0	4.0568	0	0	0	0	0	0	0	0	0	0	0	0	0	0	0
163	AP2B1	P63010	Hs.514819	8907	AP1M1	Q9BXS5	Hs.71040	1w63_BM	1w63_M	1866.1	2058	0.091475	0.906754	0.425243	18.1739	0.251465	23.5938	0	0	1.16483	0.445378	0.75714	1.08164	0.75714	0.75714	0.783251	1.89286	3.02856	2.16327	0	0.688319	1.19549	0.315476	2.06496	0.50476	1.51428	3.02856	0	0	0	0	0	0	0	0	0	0	0	0
164	AP1G1	O43747	Hs.461253	1174	AP1S1	P61966	Hs.563509	1w63_KW	1w63_K	53.62	515	0.017432	0.104117	0.316184	7.91989	0.32827	7.26662	0	7.54148	0	0	18.1002	3.77085	0	0	1.56035	1.74039	0	0	0	0	1.22297	0	0	0	0	3.23215	0	0	0	0	0	0	0	0	0	0	0	0
164	AP1G1	O43747	Hs.461253	1174	AP1S1	P61966	Hs.563509	1w63_IX	1w63_I	391.5	595	0.020114	0.657983	0.437288	8.69555	0.358109	9.91903	0	5.76183	0	0	16.1335	3.66667	0	0	1.3908	1.49383	0	0	0	0	1.09009	0	2.12279	0	0	2.88099	0	0	0	0	0	0	0	0	0	0	0	0
164	AP1G1	O43747	Hs.461253	1174	AP1S1	P61966	Hs.563509	1w63_GQ	1w63_G	336.5	486	0.016416	0.692387	0.384715	8.83693	0.256733	10.6686	2.11697	0	0	0	8.04453	0	0	4.46911	0	0	0	4.82665	0	0	0	0	0	2.51388	0	5.74604	0	0	0	0	0	0	0	0	0	0	0	0
164	AP1G1	O43747	Hs.461253	1174	AP1S1	P61966	Hs.563509	1w63_EU	1w63_E	338.5	490	0.016606	0.690816	0.166509	11.9708	0.147242	9.71528	2.09941	0	0	0	7.97753	0	0	4.43203	0	0	0	4.78666	0	0	0	0	0	2.49307	0	5.69844	0	0	0	0	0	0	0	0	0	0	0	0
164	AP1G1	O43747	Hs.461253	1174	AP1S1	P61966	Hs.563509	1w63_CT	1w63_C	340.25	486	0.016428	0.700103	0.393158	8.71576	0.244403	10.6378	2.12279	0	0	0	8.06673	0	0	4.48155	0	0	0	4.83997	0	0	0	0	0	2.37255	0	5.76198	0	0	0	0	0	0	0	0	0	0	0	0
164	AP1G1	O43747	Hs.461253	1174	AP1S1	P61966	Hs.563509	1w63_AS	1w63_A	393.13	599	0.020303	0.656311	0.383619	9.52552	0.188828	10.0962	0	5.73003	0	0	16.0449	3.34259	0	0	1.38315	1.4856	0	0	0	0	1.08408	0	2.22842	0	0	2.86509	0	0	0	0	0	0	0	0	0	0	0	0
164	AP1G1	O43747	Hs.461253	8905	AP1S2	P56377	Hs.121592	1w63_KW	1w63_K	53.62	515	0.017432	0.104117	0.316184	7.91989	0.32827	7.26662	0	7.54148	0	0	18.1002	3.77085	0	0	1.56035	1.74039	0	0	0	0	1.22297	0	0	0	0	3.23215	0	0	0	0	0	0	0	0	0	0	0	0
164	AP1G1	O43747	Hs.461253	8905	AP1S2	P56377	Hs.121592	1w63_IX	1w63_I	391.5	595	0.020114	0.657983	0.437288	8.69555	0.358109	9.91903	0	5.76183	0	0	16.1335	3.66667	0	0	1.3908	1.49383	0	0	0	0	1.09009	0	2.12279	0	0	2.88099	0	0	0	0	0	0	0	0	0	0	0	0
164	AP1G1	O43747	Hs.461253	8905	AP1S2	P56377	Hs.121592	1w63_GQ	1w63_G	336.5	486	0.016416	0.692387	0.384715	8.83693	0.256733	10.6686	2.11697	0	0	0	8.04453	0	0	4.46911	0	0	0	4.82665	0	0	0	0	0	2.51388	0	5.74604	0	0	0	0	0	0	0	0	0	0	0	0
164	AP1G1	O43747	Hs.461253	8905	AP1S2	P56377	Hs.121592	1w63_EU	1w63_E	338.5	490	0.016606	0.690816	0.166509	11.9708	0.147242	9.71528	2.09941	0	0	0	7.97753	0	0	4.43203	0	0	0	4.78666	0	0	0	0	0	2.49307	0	5.69844	0	0	0	0	0	0	0	0	0	0	0	0
164	AP1G1	O43747	Hs.461253	8905	AP1S2	P56377	Hs.121592	1w63_CT	1w63_C	340.25	486	0.016428	0.700103	0.393158	8.71576	0.244403	10.6378	2.12279	0	0	0	8.06673	0	0	4.48155	0	0	0	4.83997	0	0	0	0	0	2.37255	0	5.76198	0	0	0	0	0	0	0	0	0	0	0	0
164	AP1G1	O43747	Hs.461253	8905	AP1S2	P56377	Hs.121592	1w63_AS	1w63_A	393.13	599	0.020303	0.656311	0.383619	9.52552	0.188828	10.0962	0	5.73003	0	0	16.0449	3.34259	0	0	1.38315	1.4856	0	0	0	0	1.08408	0	2.22842	0	0	2.86509	0	0	0	0	0	0	0	0	0	0	0	0
164	AP1G1	O43747	Hs.461253	164	AP1G1	O43747	Hs.461253	1w63_GA	1w63_A	191.62	1034	0.035047	0.185319	0.283602	13.8162	0.332464	12.8335	0	3.22315	0	2.57857	0	0	0	2.25624	0.778021	0.835651	0	0	1.73558	3.00835	0.609798	0.727819	0	1.61161	0	3.22323	0	0	0	0	0	0	0	0	0	0	0	0
164	AP1G1	O43747	Hs.461253	164	AP1G1	O43747	Hs.461253	1iu1_BA	1iu1_A	233.75	551	0.084821	0.424229	0.439929	9.7531	0.483069	8.91196	1.77083	0	0	1.77083	7.08316	0	0	0	0	1.18056	7.08316	2.02381	0	0.708334	2.36112	0	0.643938	1.41665	0	0	0	0	0	0	0	0	0	0	0	0	0	0
175	AGA	P20933	Hs.207776	175	AGA	P20933	Hs.207776	1apz_CA	1apz_A	989.37	1043	0.105867	0.948581	0.385708	12.6505	0.368825	12.9379	0	0	0.991662	1.23958	0	0	3.30557	0	0	2.20371	0	1.41665	2.20371	0	0	0.826392	0	0	4.9584	4.95825	0	0	0	0	0	0	0	0	0	0	0	0
175	AGA	P20933	Hs.207776	175	AGA	P20933	Hs.207776	1apz_CD	1apz_D	1812.12	1764	0.224199	1.02728	0.50544	16.3592	0.522134	15.6717	3.95833	0	0	0	2.37498	1.48437	0.742192	1.11328	0.371092	0	1.97916	0.593745	0	0	0	0.989582	0.809662	2.37498	0	1.48438	0	0	0	0	0	0	0	0	0	0	0	0
175	AGA	P20933	Hs.207776	175	AGA	P20933	Hs.207776	1apz_CB	1apz_B	551.75	1241	0.157009	0.444601	0.235731	14.1459	0.21711	13.8026	1.6	0	0.960006	0	1.92001	2.40001	0	0.600002	1.2	0	0	1.92001	1.19999	0	0.960006	0.8	1.30909	0.960006	0	0	0	0	0	0	0	0	0	0	0	0	0	0
175	AGA	P20933	Hs.207776	175	AGA	P20933	Hs.207776	1apz_AD	1apz_D	657.5	876	0.111337	0.750571	0.314985	11.9579	0.328326	11.6706	0	0	1.11764	0	1.11764	2.7941	0	0.698525	0.698525	0	0	2.23528	1.39707	0	1.11764	0.931371	1.52407	1.11764	0	0	0	0	0	0	0	0	0	0	0	0	0	0
175	AGA	P20933	Hs.207776	175	AGA	P20933	Hs.207776	1apz_AB	1apz_B	1172.3	1651	0.208882	0.710055	0.433771	15.4676	0.386862	16.6905	4.12903	0	0	0	1.23872	1.54839	0.774187	1.16129	0.387098	0	2.06452	0.619359	0.774187	0	0	0.516129	0.844577	3.09679	0	1.54838	0	0	0	0	0	0	0	0	0	0	0	0
175	AGA	P20933	Hs.207776	175	AGA	P20933	Hs.207776	1apy_CA	1apy_A	255.75	685	0.069487	0.373358	0.49025	5.56076	0.163033	8.9201	0	0	1.48749	0	0	0	0	7.43738	0	0	0	2.12498	1.65278	0	2.47918	1.23959	0	2.47918	3.7188	0	0	0	0	0	0	0	0	0	0	0	0	0
175	AGA	P20933	Hs.207776	175	AGA	P20933	Hs.207776	1apy_CD	1apy_C	423.13	1105	0.111774	0.382923	0.342462	12.7368	0.134043	14.883	3.3611	6.72219	0	0	2.24078	0.746915	0	0	1.34445	0	0	0.960321	0.746915	0	0	0.560183	1.34444	3.84129	2.24078	0	0	0	0	0	0	0	0	0	0	0	0	0
175	AGA	P20933	Hs.207776	175	AGA	P20933	Hs.207776	1apy_CB	1apy_B	398.5	788	0.09957	0.505711	0.323511	12.0089	0.290024	10.9016	0	0	1.18749	0	1.18749	3.39287	0	0.742183	0.742183	0	0	1.18749	1.48438	0	1.18749	0.989582	1.61932	1.18749	0	0	0	0	0	0	0	0	0	0	0	0	0	0
175	AGA	P20933	Hs.207776	175	AGA	P20933	Hs.207776	1apy_AD	1apy_D	496.62	806	0.101256	0.616154	0.219313	11.8096	0.05037	13.8567	0	0	1.20001	0	0	3.00001	0	0.750003	0.750003	0	0	1.20001	1.49999	0	1.20001	2	1.63637	1.20001	0	0	0	0	0	0	0	0	0	0	0	0	0	0
175	AGA	P20933	Hs.207776	175	AGA	P20933	Hs.207776	1apy_AB	1apy_A	782.76	1323	0.134206	0.591655	0.36517	13.0273	0.184893	15.9883	2.97501	5.9499	0	0.743749	1.98334	0.743749	0	0	1.18999	0.743749	0	0.849993	0.661113	0	0	0	1.18999	3.96668	2.97504	0	0	0	0	0	0	0	0	0	0	0	0	0
175	AGA	P20933	Hs.207776	175	AGA	P20933	Hs.207776	1apz_DB	1apz_B	95	345	0.043649	0.275362	0.296251	9.31208	0.338623	8.26983	0	0	0	0	2.40001	0	0	1.50001	0	11.9996	0	0	2.99998	2.40001	2.40001	0	0	2.40001	0	2.99998	0	0	0	0	0	0	0	0	0	0	0	0
175	AGA	P20933	Hs.207776	175	AGA	P20933	Hs.207776	1apy_DB	1apy_D	108.12	379	0.047613	0.285277	0.348738	8.67841	0.372267	8.28865	0	0	0	0	3.42854	0	0	1.71429	0	6.85725	0	0	0	2.74288	2.74288	0	0	2.74288	0	3.42854	0	0	0	0	0	0	0	0	0	0	0	0
176	AGC1	P16112	Hs.616395	7143	TNR	Q92752	Hs.434347	1tdq_BA	1tdq_A	546.62	939	0.061992	0.58213	0.633929	7.61311	0.421895	11.9074	1.70535	0	0	1.4361	0	1.81905	0	0	0	3.89798	0	0	0	1.36429	2.72857	0	1.09143	1.04945	0	0	0	0	0	0	0	0	0	0	0	0	0	0
191	AHCY	P23526	Hs.388004	191	AHCY	P23526	Hs.388004	1a7a_BA	1a7a_B	1003.75	1216	0.070374	0.825452	0.355149	13.1682	0.129282	16.5699	0.842304	0	2.19001	0.521431	3.65003	0	2.73748	0	0.811109	0.995461	0	0	0.730002	0	0.730002	5.47495	0.842304	0.995461	0	2.43333	3	3	0	0	0	0	3	3	0	0	0	0
191	AHCY	P23526	Hs.388004	191	AHCY	P23526	Hs.388004	2h5l_HG	2h5l_H	2759.7	2348	0.135378	1.17534	0.273224	29.3872	0.179629	27.561	0.23085	1.61587	1.29276	0.6156	1.61593	1.14067	3.23186	1.8468	0.598498	1.17524	1.3851	1.61593	0.23085	0.4617	0.248606	1.61596	2.35048	0.497213	0	1.3851	3	3	0	0	0	0	3	3	0	0	0	0
191	AHCY	P23526	Hs.388004	191	AHCY	P23526	Hs.388004	2h5l_HF	2h5l_F	619.25	591	0.034156	1.0478	0.616825	7.05934	0.341479	12.0283	1.75398	0	1.22777	1.16931	4.09264	1.44445	0	3.50796	0.909465	0	0	0	0	4.09264	1.88887	0	0	0	0	0	3	3	0	0	0	0	3	3	0	0	0	0
191	AHCY	P23526	Hs.388004	191	AHCY	P23526	Hs.388004	2h5l_HE	2h5l_E	71	383	0.022032	0.185379	0.320546	8.03485	0.069649	8.8767	2.27552	0	0	1.51701	0	1.87395	0	0	0	0	0	0	0	0	4.9011	0	0	2.45055	0	4.55104	3	3	0	0	0	0	3	3	0	0	0	0
191	AHCY	P23526	Hs.388004	191	AHCY	P23526	Hs.388004	2h5l_HA	2h5l_A	880	932	0.053693	0.944206	0.467766	11.044	0.292921	14.4583	1.98215	0	0	1.32142	2.3125	0.816172	0	0	1.02778	1.15625	5.94634	1.15625	0.991072	0	1.0673	0	1.26135	0	0	0	3	3	0	0	0	0	3	3	0	0	0	0
191	AHCY	P23526	Hs.388004	191	AHCY	P23526	Hs.388004	2h5l_GF	2h5l_G	72.12	384	0.022188	0.187813	0.361089	7.56176	0.037818	9.19527	2.26531	0	0	1.5102	0	1.86554	0	0	0	0	0	0	0	0	4.87908	0	0	2.64286	0	4.53055	3	3	0	0	0	0	3	3	0	0	0	0
191	AHCY	P23526	Hs.388004	191	AHCY	P23526	Hs.388004	2h5l_GE	2h5l_G	598.5	585	0.033801	1.02308	0.631121	6.80487	0.310676	12.6574	1.76191	0	1.23334	1.1746	4.11111	1.45097	0	3.52376	0.880953	0	0	0	0	4.11111	1.89742	0	0	0	0	0	3	3	0	0	0	0	3	3	0	0	0	0
191	AHCY	P23526	Hs.388004	191	AHCY	P23526	Hs.388004	2h5l_FE	2h5l_E	2459.6	2259	0.129947	1.0888	0.230164	26.5793	0.035167	31.9144	0.237741	3.32858	1.16493	0.633976	1.66417	1.17472	2.77361	1.90193	0.616364	1.10945	0.950964	1.94153	0.237741	0.475482	0.256027	1.6642	2.42064	0.512055	0	1.42644	3	3	0	0	0	0	3	3	0	0	0	0
191	AHCY	P23526	Hs.388004	191	AHCY	P23526	Hs.388004	2h5l_DC	2h5l_D	3376.12	2394	0.138182	1.41024	0.209658	31.951	0.181425	28.8442	0.226531	1.58572	1.26857	0.604079	1.58572	1.11932	3.7	1.81222	0.5873	1.15324	1.35916	1.58572	0.226531	0.528572	0.243954	1.58572	2.30647	0.487908	0	1.35916	3	3	0	0	0	0	3	3	0	0	0	0
191	AHCY	P23526	Hs.388004	191	AHCY	P23526	Hs.388004	2h5l_DB	2h5l_D	610.12	587	0.033882	1.03939	0.57958	7.72784	0.31075	12.5653	1.76191	0	1.23334	1.1746	4.11111	1.45097	0	3.52376	0.913577	0	0	0	0	4.11111	1.89742	0	0	0	0	0	3	3	0	0	0	0	3	3	0	0	0	0
191	AHCY	P23526	Hs.388004	191	AHCY	P23526	Hs.388004	2h5l_DA	2h5l_A	84.12	383	0.022065	0.219634	0.290511	8.7839	0.081323	9.55899	2.26531	0	0	1.5102	0	1.86554	0	0	0	0	0	0	0	0	4.87908	0	0	2.64286	0	4.53055	3	3	0	0	0	0	3	3	0	0	0	0
191	AHCY	P23526	Hs.388004	191	AHCY	P23526	Hs.388004	2h5l_CB	2h5l_C	71.75	383	0.022143	0.187337	0.270721	7.9962	0.073303	8.82279	2.24491	0	0	1.49659	0	1.84873	0	0	0	0	0	0	0	0	4.83516	0	0	2.61907	0	4.48982	3	3	0	0	0	0	3	3	0	0	0	0
191	AHCY	P23526	Hs.388004	191	AHCY	P23526	Hs.388004	2h5l_CA	2h5l_C	591.62	584	0.033763	1.01305	0.636906	6.69119	0.308683	12.6856	1.74604	0	1.22222	1.16402	4.07403	1.4379	0	3.49208	0.905352	0	0	0	0	4.07403	1.88034	0	0	0	0	0	3	3	0	0	0	0	3	3	0	0	0	0
191	AHCY	P23526	Hs.388004	191	AHCY	P23526	Hs.388004	2h5l_BA	2h5l_B	3347.68	2398	0.138365	1.39603	0.202154	32.3082	0.263669	24.6986	0.22878	3.20282	1.28116	0.610074	1.60147	1.13044	3.73676	1.83024	0.593129	1.16468	1.37268	1.33453	0.22878	0.533823	0.246375	1.60141	2.32937	0.49275	0	1.37268	3	3	0	0	0	0	3	3	0	0	0	0
191	AHCY	P23526	Hs.388004	191	AHCY	P23526	Hs.388004	1ky4_DC	1ky4_C	1666.22	1331	0.073447	1.25186	0.4068	15.3445	0.338005	16.9884	0	0	2.06087	0	1.71742	0	2.28984	0	1.58528	1.71739	0	0.736021	1.47204	0	0.686958	4.12175	0	1.8735	0	2.57611	3	3	0	0	0	0	3	3	0	0	0	0
191	AHCY	P23526	Hs.388004	191	AHCY	P23526	Hs.388004	1ky4_DB	1ky4_D	4447.6	2168	0.119232	2.05148	0.200422	27.6203	0.223077	26.0401	1.2412	8.06718	1.41186	0.550077	2.01696	1.41186	1.34464	0.896425	0.298808	1.00848	1.00849	1.15253	0.288133	0.448212	0.268927	4.03398	2.01696	0.733444	0	0.504244	3	3	0	0	0	0	3	3	0	0	0	0
191	AHCY	P23526	Hs.388004	191	AHCY	P23526	Hs.388004	1ky4_CB	1ky4_C	1236.13	609	0.033606	2.02977	0.524326	10.8949	0.415863	13.2229	3.64617	0	0	1.43636	0	0.790002	0	0	1.21538	1.31666	0	0	0	3.51108	1.05334	0	0	0	0	5.92505	3	3	0	0	0	0	3	3	0	0	0	0
191	AHCY	P23526	Hs.388004	191	AHCY	P23526	Hs.388004	1ky4_CA	1ky4_A	4366.3	2242	0.123547	1.9475	0.182373	28.266	0.28856	23.7511	1.19547	11.6569	1.16558	0.529806	1.94266	1.35984	1.29507	0.971319	0.287796	0.97131	0.971319	1.11007	0.277516	0.863381	0.518034	3.88525	1.94262	0.706401	0	0.48566	3	3	0	0	0	0	3	3	0	0	0	0
191	AHCY	P23526	Hs.388004	191	AHCY	P23526	Hs.388004	1ky4_BA	1ky4_A	1835.45	1498	0.082548	1.22527	0.275197	19.0977	0.324596	17.3632	0.675218	0	1.75556	0.39899	1.46299	0	1.9506	0	1.30041	1.46296	0	0.626981	1.25396	0.975301	0.585186	3.51112	0.73148	1.59594	0	2.19446	3	3	0	0	0	0	3	3	0	0	0	0
191	AHCY	P23526	Hs.388004	191	AHCY	P23526	Hs.388004	1k0u_HG	1k0u_G	1954.82	1543	0.089819	1.2669	0.39376	17.293	0.504957	13.3855	0.58995	0	1.65185	0.412963	2.75307	0.48584	1.37653	0	1.2236	0.688267	0	0.688267	1.10123	1.1799	0.635327	5.50614	0.688267	0.688267	0	3.5397	3	3	0	0	0	0	3	3	0	0	0	0
191	AHCY	P23526	Hs.388004	191	AHCY	P23526	Hs.388004	1k0u_HF	1k0u_F	400.25	541	0.031185	0.739834	0.275439	13.0329	0.330525	11.4077	1.23627	0	0	0.786711	5.76916	1.01809	2.88458	0	0	2.88463	0	1.44232	1.23627	0	0	0	1.44232	1.44232	0	2.47254	3	3	0	0	0	0	3	3	0	0	0	0
191	AHCY	P23526	Hs.388004	191	AHCY	P23526	Hs.388004	1k0u_HE	1k0u_H	64.12	377	0.021729	0.17008	0.174354	9.3569	0.409192	5.71281	2.27552	0	0	1.51701	0	1.87395	0	0	0	0	0	0	0	0	4.9011	0	0	2.65475	0	4.55104	3	3	0	0	0	0	3	3	0	0	0	0
191	AHCY	P23526	Hs.388004	191	AHCY	P23526	Hs.388004	1k0u_HA	1k0u_H	1952.72	1669	0.096196	1.16999	0.391182	24.0777	0.356225	23.8758	0.265477	7.43384	1.115	0.70794	1.23888	1.31177	3.0972	1.39377	0.412964	1.23888	1.59286	1.5486	0	0	0.285897	2.47776	3.0972	0.619441	0	0.530955	3	3	0	0	0	0	3	3	0	0	0	0
191	AHCY	P23526	Hs.388004	191	AHCY	P23526	Hs.388004	1k0u_GF	1k0u_G	71.38	386	0.022469	0.184922	0.259616	9.09417	0.221209	8.17173	2.27552	0	0	1.59286	0	1.87395	0	0	0	0	0	0	0	0	4.9011	0	0	2.65475	0	4.55104	3	3	0	0	0	0	3	3	0	0	0	0
191	AHCY	P23526	Hs.388004	191	AHCY	P23526	Hs.388004	1k0u_GE	1k0u_E	788.38	972	0.056816	0.811091	0.367223	17.3103	0.453926	13.4757	1.44156	10.0898	1.00909	0.480517	0	0.59358	1.68182	0	1.12121	1.68182	1.44154	0.84091	0.72078	2.88307	0.776218	0	0.84091	0.84091	2.52273	0	3	3	0	0	0	0	3	3	0	0	0	0
191	AHCY	P23526	Hs.388004	191	AHCY	P23526	Hs.388004	1k0u_FE	1k0u_E	2297.2	2154	0.125906	1.06648	0.693742	13.1876	0.555875	18.9867	0.368771	5.16222	1.80698	0.245846	0.860466	1.21477	1.72093	1.47506	0.573642	0.430233	0.737531	1.2907	0.368771	0.737531	0.79427	3.44174	2.15117	0.860466	0	2.21259	3	3	0	0	0	0	3	3	0	0	0	0
191	AHCY	P23526	Hs.388004	191	AHCY	P23526	Hs.388004	1k0u_DC	1k0u_D	3293.2	2680	0.156597	1.22881	0.24993	32.2375	0.070833	30.8751	0.216244	6.05464	1.36233	0.576645	1.51372	1.06849	3.02743	1.13528	0.560629	1.10087	1.29746	1.51369	0.216244	0.432488	0.46575	2.01821	2.27053	0.756844	0	1.29746	3	3	0	0	0	0	3	3	0	0	0	0
191	AHCY	P23526	Hs.388004	191	AHCY	P23526	Hs.388004	1k0u_DB	1k0u_D	358	613	0.035819	0.584013	0.244098	13.5854	0.261994	12.9361	1.05239	0	0	0.701585	4.91117	0.866668	2.45559	0	0	2.67877	0	1.22777	1.05239	0	1.13332	4.91099	1.22777	1.22777	0	2.10478	3	3	0	0	0	0	3	3	0	0	0	0
191	AHCY	P23526	Hs.388004	191	AHCY	P23526	Hs.388004	1k0u_DA	1k0u_A	80.12	377	0.021936	0.21252	0.249027	8.49913	0.103193	8.54695	2.27552	0	0	1.51701	0	1.87395	0	0	0	0	0	0	0	0	4.9011	0	0	2.45055	0	4.55104	3	3	0	0	0	0	3	3	0	0	0	0
191	AHCY	P23526	Hs.388004	191	AHCY	P23526	Hs.388004	1k0u_CB	1k0u_B	88.25	372	0.021673	0.237231	0.21491	9.45265	0.404092	6.02873	2.26531	0	0	1.5102	0	1.86554	0	0	0	0	0	0	0	0	4.87908	0	0	2.64286	0	4.53055	3	3	0	0	0	0	3	3	0	0	0	0
191	AHCY	P23526	Hs.388004	191	AHCY	P23526	Hs.388004	1k0u_CA	1k0u_A	379.25	616	0.035843	0.615666	0.429211	10.6335	0.260041	13.777	1.13776	0	0	0.758507	5.30949	0.936977	2.65475	0	0	2.89613	0	1.32737	1.13776	0	1.22527	5.30949	0	1.22527	0	2.27552	3	3	0	0	0	0	3	3	0	0	0	0
191	AHCY	P23526	Hs.388004	191	AHCY	P23526	Hs.388004	1k0u_BA	1k0u_B	3200.82	2813	0.16389	1.13787	0.223083	33.6034	0.202846	29.7981	0.211429	5.91935	1.48	0.563807	0.986668	1.0447	2.96	1.48	0.438517	1.07635	1.26855	1.23334	0.394664	0.845702	0.683072	2.95989	2.22	0.493334	0	1.26855	3	3	0	0	0	0	3	3	0	0	0	0
191	AHCY	P23526	Hs.388004	191	AHCY	P23526	Hs.388004	1b3r_DC	1b3r_C	1998.1	1659	0.091099	1.2044	0.536539	14.8545	0.514024	15.5362	0	0	1.6649	0	1.45677	0.437036	1.74814	0	1.61865	1.4568	0	1.24868	1.24868	0.971183	0.624339	3.49637	0	0.794616	0	3.74603	3	3	0	0	0	0	3	3	0	0	0	0
191	AHCY	P23526	Hs.388004	191	AHCY	P23526	Hs.388004	1b3r_DB	1b3r_D	869.5	753	0.040798	1.15471	0.569403	10.4229	0.509758	11.8603	0	0	0	1.66433	6.10258	0	0	0	0.70414	1.52565	0	0	1.30768	0	1.22052	0	1.40828	3.32871	0	4.57698	3	3	0	0	0	0	3	3	0	0	0	0
191	AHCY	P23526	Hs.388004	191	AHCY	P23526	Hs.388004	1b3r_CB	1b3r_C	84.5	398	0.021855	0.212312	0.438645	7.19153	0.336007	8.50643	2.5934	0	0	4.81633	0	0	0	4.21432	1.24867	0	0	0	0	0	0	0	2.5934	0	0	0	3	3	0	0	0	0	3	3	0	0	0	0
191	AHCY	P23526	Hs.388004	191	AHCY	P23526	Hs.388004	1b3r_CA	1b3r_A	4691.07	2581	0.13968	1.81754	0.124987	31.2762	0.091351	27.0799	0.557113	5.43195	1.26742	0.493803	1.81058	1.62955	1.08636	0.905298	0.402356	0.905307	0.905298	1.03464	0.51732	0.804712	0.51732	3.62113	1.94989	0.987606	0	0.452649	3	3	0	0	0	0	3	3	0	0	0	0
191	AHCY	P23526	Hs.388004	191	AHCY	P23526	Hs.388004	1b3r_BA	1b3r_A	1554.75	1484	0.080312	1.04767	0.153901	20.2874	0.304608	15.8155	0.735389	0	1.912	0.434546	3.18662	0	0.956	0	1.06222	0.79667	0	1.36572	0.682862	1.06222	0.682862	3.82391	0.735389	0.869093	0	3.58498	3	3	0	0	0	0	3	3	0	0	0	0
191	AHCY	P23526	Hs.388004	191	AHCY	P23526	Hs.388004	1ky5_DC	1ky5_C	3123.44	2835	0.160988	1.10174	0.529965	20.1256	0.229765	32.9189	0.212432	2.9739	1.40876	0.540731	1.48701	0.991337	2.54914	1.69943	0.410209	1.37262	1.27457	1.48701	0.396538	0.849713	0.457539	1.48703	1.98267	0.991337	0	1.27457	3	3	0	0	0	0	3	3	0	0	0	0
191	AHCY	P23526	Hs.388004	191	AHCY	P23526	Hs.388004	1ky5_DB	1ky5_D	962.5	654	0.037096	1.47171	0.508747	9.13582	0.172263	15.3899	1.91595	0	0.705885	1.82888	0	0.745102	3.8319	1.91595	0	0	1.91595	0	0.957976	1.91595	0.957976	6.70583	0	1.21924	0	0	3	3	0	0	0	0	3	3	0	0	0	0
191	AHCY	P23526	Hs.388004	191	AHCY	P23526	Hs.388004	1ky5_DA	1ky5_D	485.25	870	0.049348	0.557759	0.408407	12.6491	0.568756	9.111	1.25274	0	0	0.797205	0	0	0	0	0.604774	2.6982	2.50547	0	0	5.01095	2.50547	0	0	0	0	7.51642	3	3	0	0	0	0	3	3	0	0	0	0
191	AHCY	P23526	Hs.388004	191	AHCY	P23526	Hs.388004	1ky5_CB	1ky5_B	490.5	877	0.049909	0.559293	0.548161	10.1146	0.517988	10.6283	1.15816	0	0	0.737015	0	0.900795	0	0	0.559115	2.49449	2.31633	0	0	4.63265	2.49449	0	0	0	0	6.94898	3	3	0	0	0	0	3	3	0	0	0	0
191	AHCY	P23526	Hs.388004	191	AHCY	P23526	Hs.388004	1ky5_CA	1ky5_C	815	694	0.039409	1.17435	0.485055	9.54453	0.12323	16.2429	1.81747	0	0.669594	1.73485	2.12036	0.706787	3.63488	1.81744	0	0	1.81744	0	0.848151	1.81744	0.978625	6.3612	0	1.06018	0	0	3	3	0	0	0	0	3	3	0	0	0	0
191	AHCY	P23526	Hs.388004	191	AHCY	P23526	Hs.388004	1ky5_BA	1ky5_B	3826.58	3113	0.177157	1.22923	0.546649	22.2037	0.316849	33.2605	0.405357	1.41868	1.19474	0.644888	1.89165	0.945835	2.43214	1.77345	0.489225	1.52788	1.21607	1.41876	0.405357	0.810714	0.436536	1.41876	2.12814	0.515911	0	1.21607	3	3	0	0	0	0	3	3	0	0	0	0
191	AHCY	P23526	Hs.388004	191	AHCY	P23526	Hs.388004	1d4f_DC	1d4f_D	5325.5	3674	0.207149	1.44951	0.558209	22.5187	0.396944	30.67	0.564043	1.31604	0.969757	0.717867	2.19348	1.02362	1.50409	1.50409	0.635353	1.82227	1.50409	1.31609	0.701918	0.752045	0.202474	1.75485	2.19348	0.404948	0	1.12807	3	3	0	0	0	0	3	3	0	0	0	0
191	AHCY	P23526	Hs.388004	191	AHCY	P23526	Hs.388004	1d4f_DB	1d4f_D	100.62	410	0.023117	0.245415	0.398224	7.61011	0.326516	8.49999	0	0	1.33919	2.31313	0	1.41357	3.63488	0	0	0	3.63488	0	1.6963	0	1.95725	8.48176	0	0	0	0	3	3	0	0	0	0	3	3	0	0	0	0
191	AHCY	P23526	Hs.388004	191	AHCY	P23526	Hs.388004	1d4f_DA	1d4f_A	51.12	368	0.020758	0.138913	0.338808	6.5301	0.149384	8.39756	0	0	0	1.7197	0	2.10186	0	0	0	0	0	0	0	0	5.40476	0	0	3.4394	0	5.40476	3	3	0	0	0	0	3	3	0	0	0	0
191	AHCY	P23526	Hs.388004	191	AHCY	P23526	Hs.388004	1d4f_CB	1d4f_B	52.62	370	0.020896	0.142216	0.404735	6.2192	0.13705	8.61614	0	0	0	1.46104	0	1.78571	0	4.59185	0	0	0	0	0	0	4.94504	0	0	2.67859	0	4.59185	3	3	0	0	0	0	3	3	0	0	0	0
191	AHCY	P23526	Hs.388004	191	AHCY	P23526	Hs.388004	1d4f_CA	1d4f_C	1974.82	977	0.055304	2.02131	0.624919	10.9199	0.490276	14.8353	2.09628	0	0.514877	0.93168	1.63041	1.08696	2.79504	2.79504	0.337331	0	1.39752	0	0.652171	2.79504	1.39752	4.89124	0	0.889326	0	0	3	3	0	0	0	0	3	3	0	0	0	0
191	AHCY	P23526	Hs.388004	191	AHCY	P23526	Hs.388004	1d4f_BA	1d4f_A	848.25	1261	0.07113	0.67268	0.518587	11.0845	0.308404	15.5645	0	0	2.81116	0	2.22547	0	1.90756	0	0.920895	1.02714	0	0	0.8902	1.90756	0.953782	6.67653	0	1.21391	0	3.81513	3	3	0	0	0	0	3	3	0	0	0	0
191	AHCY	P23526	Hs.388004	191	AHCY	P23526	Hs.388004	1xwf_DC	1xwf_C	1807.7	1815	0.099479	0.995978	0.43838	15.3243	0.139384	23.4534	1.65735	0	0.34199	0.718183	2.05194	0.377989	0	0.797973	1.28247	2.76225	4.10388	0.512985	0	0	0.478789	0	1.95866	0.598484	0	3.07791	3	3	0	0	0	0	3	3	0	0	0	0
191	AHCY	P23526	Hs.388004	191	AHCY	P23526	Hs.388004	1xwf_DB	1xwf_B	2928.8	2375	0.130739	1.23318	0.411672	22.2397	0.116457	33.3979	0.812855	7.04526	1.34186	0.670931	1.76117	1.29773	1.56549	1.32091	0.1258	1.08381	1.0064	1.258	0.251599	0.782745	0.469654	2.81797	2.56175	0.58707	1.76111	0.440302	3	3	0	0	0	0	3	3	0	0	0	0
191	AHCY	P23526	Hs.388004	191	AHCY	P23526	Hs.388004	1xwf_DA	1xwf_A	65.38	395	0.021643	0.165519	0.51017	6.07249	0.271813	9.01449	2.60441	0	0	1.61224	0	1.78195	0	0	0	0	0	0	0	0	4.5143	0	0	2.82142	0	4.83671	3	3	0	0	0	0	3	3	0	0	0	0
191	AHCY	P23526	Hs.388004	191	AHCY	P23526	Hs.388004	1xwf_CB	1xwf_C	57	390	0.021376	0.146154	0.483629	5.97208	0.231204	8.87083	2.60441	0	0	1.69286	0	1.78195	0	0	0	0	0	0	0	0	4.5143	0	0	2.82142	0	4.83671	3	3	0	0	0	0	3	3	0	0	0	0
191	AHCY	P23526	Hs.388004	191	AHCY	P23526	Hs.388004	1xwf_CA	1xwf_A	3493.1	3069	0.168155	1.13819	0.465916	24.5757	0.268785	33.4958	0.90029	4.3888	1.53262	0.696646	1.25396	1.23196	1.6255	1.6255	0.104498	1.12536	1.25396	1.04497	0.208994	0.6502	0.585186	2.1944	2.39391	0.487653	1.46293	0.835975	3	3	0	0	0	0	3	3	0	0	0	0
191	AHCY	P23526	Hs.388004	191	AHCY	P23526	Hs.388004	1xwf_BA	1xwf_A	1686.5	1621	0.088817	1.04041	0.394428	14.8934	0.158568	20.6607	1.45847	0	0.451427	0.902853	2.70856	0	0	1.05333	1.69286	2.91694	1.35428	0.67714	0	0	0.632001	0	1.72362	0.789999	0	2.70856	3	3	0	0	0	0	3	3	0	0	0	0
216	ALDH1A1	P00352	Hs.76392	216	ALDH1A1	P00352	Hs.76392	1bxs_DC	1bxs_D	1002.26	1625	0.08523	0.616775	0.463743	15.166	0.255223	19.3117	2.76671	2.07503	0.360871	0.63846	2.37147	1.46471	2.76671	2.37147	0.51875	0	1.66003	0	0.829993	0.829993	2.21333	0.488236	1.77857	0.691663	5.53342	0	3	3	0	0	3	3	0	0	1	1	3	3
216	ALDH1A1	P00352	Hs.76392	216	ALDH1A1	P00352	Hs.76392	1bxs_DB	1bxs_B	1415	1714	0.089894	0.825554	0.352082	18.3459	0.324907	17.2741	2.7555	2.06667	0.35942	0.635896	1.18094	1.55	2.7555	2.36189	0.258334	0	1.65336	0	0.826658	0.826658	2.20444	0.486277	2.36189	0.68889	5.51101	0.751512	3	3	0	0	3	3	0	0	1	1	3	3
216	ALDH1A1	P00352	Hs.76392	216	ALDH1A1	P00352	Hs.76392	1bxs_DA	1bxs_D	1002.26	1625	0.08523	0.616775	0.463743	15.166	0.255223	19.3117	2.76671	2.07503	0.360871	0.63846	2.37147	1.46471	2.76671	2.37147	0.51875	0	1.66003	0	0.829993	0.829993	2.21333	0.488236	1.77857	0.691663	5.53342	0	3	3	0	0	3	3	0	0	1	1	3	3
216	ALDH1A1	P00352	Hs.76392	216	ALDH1A1	P00352	Hs.76392	1bxs_CB	1bxs_B	1415	1714	0.089894	0.825554	0.352082	18.3459	0.324907	17.2741	2.7555	2.06667	0.35942	0.635896	1.18094	1.55	2.7555	2.36189	0.258334	0	1.65336	0	0.826658	0.826658	2.20444	0.486277	2.36189	0.68889	5.51101	0.751512	3	3	0	0	3	3	0	0	1	1	3	3
216	ALDH1A1	P00352	Hs.76392	216	ALDH1A1	P00352	Hs.76392	1bxs_CA	1bxs_A	993.37	1634	0.085626	0.607938	0.190181	22.9237	0.35884	15.2732	2.46305	2.15517	0.374813	0.66313	1.23153	1.5213	2.87356	2.46305	0.538793	0	1.72414	0	0.862069	0.862069	2.29885	0.507099	1.84729	0.718391	5.74713	0	3	3	0	0	3	3	0	0	1	1	3	3
216	ALDH1A1	P00352	Hs.76392	216	ALDH1A1	P00352	Hs.76392	1bxs_BA	1bxs_A	993.37	1634	0.085626	0.607938	0.190181	22.9237	0.35884	15.2732	2.46305	2.15517	0.374813	0.66313	1.23153	1.5213	2.87356	2.46305	0.538793	0	1.72414	0	0.862069	0.862069	2.29885	0.507099	1.84729	0.718391	5.74713	0	3	3	0	0	3	3	0	0	1	1	3	3
216	ALDH1A1	P00352	Hs.76392	216	ALDH1A1	P00352	Hs.76392	1o9j_DC	1o9j_D	610.37	676	0.033941	0.902914	0.162686	15.8172	0.063049	14.317	0	0	0	1.01953	0	1.01953	8.15607	1.81249	0.526209	1.16518	0	0	0	0	1.35938	0	2.17501	3.26252	0	3.62498	3	3	0	0	3	3	0	0	1	1	3	3
216	ALDH1A1	P00352	Hs.76392	216	ALDH1A1	P00352	Hs.76392	1o9j_DB	1o9j_B	336.25	547	0.027829	0.614717	0.511563	6.18914	0.247844	9.49123	5.90772	0	1.28	0	0	3.2	0	0	0.825805	0	0	0	0	2.32726	0	1.6	0	0	0	2.84447	3	3	0	0	3	3	0	0	1	1	3	3
216	ALDH1A1	P00352	Hs.76392	216	ALDH1A1	P00352	Hs.76392	1o9j_DA	1o9j_A	227.25	936	0.047073	0.242788	0.101095	12.0528	0.362655	8.46187	0	0	0	0	6.85718	1.6	0	3	0.774195	0	0	1.84617	2.1818	0	0	3	1.5	2.1818	0	0	3	3	0	0	3	3	0	0	1	1	3	3
216	ALDH1A1	P00352	Hs.76392	216	ALDH1A1	P00352	Hs.76392	1o9j_CB	1o9j_B	227.25	967	0.049196	0.235005	0.399811	7.85303	0.045312	11.6704	0	0	0	0	7.31422	0	0	5.68893	0.825805	0	0	1.96924	2.13333	0	0	3.2	1.6	0	0	0	3	3	0	0	3	3	0	0	1	1	3	3
216	ALDH1A1	P00352	Hs.76392	216	ALDH1A1	P00352	Hs.76392	1o9j_CA	1o9j_C	317.38	593	0.029695	0.535211	0.464513	6.79242	0.203532	9.9535	5.41254	0	1.17273	0	0	2.75938	0	0	0.756598	0	0	0	0	1.95453	0	1.4659	0	0	7.81812	2.60604	3	3	0	0	3	3	0	0	1	1	3	3
216	ALDH1A1	P00352	Hs.76392	216	ALDH1A1	P00352	Hs.76392	1o9j_BA	1o9j_A	732.5	636	0.031986	1.15173	0.562373	7.03348	0.185745	12.6911	1.57144	0	0	0.709679	3.14288	5.86669	3.14288	0	0.709679	0	0	0	1.99998	0	1.69232	0	0	0	0	1.99998	3	3	0	0	3	3	0	0	1	1	3	3
217	ALDH2	P05091	Hs.632733	217	ALDH2	P05091	Hs.632733	1of7_HG	1of7_G	511.76	606	0.032149	0.844488	0.279638	11.1013	0.321431	10.3693	0	0	0	0	0	2.02499	0	0	0.880437	5.78563	6.74983	0	0	1.35001	1.19117	2.70002	1.44643	1.06579	0	0	8	8	0	0	4	4	4	4	1	1	1	1
217	ALDH2	P05091	Hs.632733	217	ALDH2	P05091	Hs.632733	1of7_HF	1of7_F	1559.38	1647	0.087924	0.9468	0.274022	20.4612	0.196448	17.523	1.72859	0	0.720235	0.720235	0	1.29642	4.32141	0	1.12733	1.23468	2.88088	0	0.96032	0	2.16071	0	1.99451	0	5.76176	1.72859	8	8	0	0	4	4	4	4	1	1	1	1
217	ALDH2	P05091	Hs.632733	217	ALDH2	P05091	Hs.632733	1of7_HE	1of7_E	1282.64	1910	0.101553	0.671539	0.414285	16.5781	0.258957	20.3466	2.26877	0	0.328805	0.657611	0	1.13437	3.78123	0	0.986416	1.08034	2.52077	0	0.756256	0.50417	1.77941	0	2.32692	0.398028	5.04154	2.52084	8	8	0	0	4	4	4	4	1	1	1	1
217	ALDH2	P05091	Hs.632733	217	ALDH2	P05091	Hs.632733	1of7_HC	1of7_C	349.5	365	0.019248	0.957534	0.548956	6.52184	0.261819	10.6736	3.52856	0	1.47024	1.53417	0	0	0	0	0	5.04083	0	0	0	0	0	0	0	3.71429	0	3.92066	8	8	0	0	4	4	4	4	1	1	1	1
217	ALDH2	P05091	Hs.632733	217	ALDH2	P05091	Hs.632733	1of7_GF	1of7_F	1559.38	1647	0.087924	0.9468	0.274022	20.4612	0.196448	17.523	1.72859	0	0.720235	0.720235	0	1.29642	4.32141	0	1.12733	1.23468	2.88088	0	0.96032	0	2.16071	0	1.99451	0	5.76176	1.72859	8	8	0	0	4	4	4	4	1	1	1	1
217	ALDH2	P05091	Hs.632733	217	ALDH2	P05091	Hs.632733	1of7_GE	1of7_E	1282.64	1910	0.101553	0.671539	0.414285	16.5781	0.258957	20.3466	2.26877	0	0.328805	0.657611	0	1.13437	3.78123	0	0.986416	1.08034	2.52077	0	0.756256	0.50417	1.77941	0	2.32692	0.398028	5.04154	2.52084	8	8	0	0	4	4	4	4	1	1	1	1
217	ALDH2	P05091	Hs.632733	217	ALDH2	P05091	Hs.632733	1of7_FE	1of7_E	1282.64	1910	0.101553	0.671539	0.414285	16.5781	0.258957	20.3466	2.26877	0	0.328805	0.657611	0	1.13437	3.78123	0	0.986416	1.08034	2.52077	0	0.756256	0.50417	1.77941	0	2.32692	0.398028	5.04154	2.52084	8	8	0	0	4	4	4	4	1	1	1	1
217	ALDH2	P05091	Hs.632733	217	ALDH2	P05091	Hs.632733	1of7_DC	1of7_C	1563.25	1626	0.085746	0.961408	0.224859	19.4083	0.290151	16.7705	1.82962	0	0.762346	0.795495	0	0.871255	3.65924	0	1.19324	1.30688	3.04932	0	0.914811	0	2.1525	0	1.82962	0	6.09864	2.03294	8	8	0	0	4	4	4	4	1	1	1	1
217	ALDH2	P05091	Hs.632733	217	ALDH2	P05091	Hs.632733	1of7_DB	1of7_B	646.87	1015	0.053758	0.63731	0.182858	14.4131	0.167011	14.4191	3.85259	0	0.535086	1.11671	0	0	6.42123	0	1.11671	0	0	0	1.16746	0.856146	0.755419	0	1.83459	0.675899	4.28073	3.21052	8	8	0	0	4	4	4	4	1	1	1	1
217	ALDH2	P05091	Hs.632733	217	ALDH2	P05091	Hs.632733	1of7_DA	1of7_A	114427	1738	0.092698	65.8385	0.228892	21.3421	0.3928	15.4491	2.35163	0	0.653229	0.653229	1.30647	1.1758	4.70326	0	0.681628	1.1198	2.61284	0	1.74194	0	1.8444	0	1.67973	0	5.22567	1.74194	8	8	0	0	4	4	4	4	1	1	1	1
217	ALDH2	P05091	Hs.632733	217	ALDH2	P05091	Hs.632733	1of7_CB	1of7_C	1563.25	1626	0.085746	0.961408	0.224859	19.4083	0.290151	16.7705	1.82962	0	0.762346	0.795495	0	0.871255	3.65924	0	1.19324	1.30688	3.04932	0	0.914811	0	2.1525	0	1.82962	0	6.09864	2.03294	8	8	0	0	4	4	4	4	1	1	1	1
217	ALDH2	P05091	Hs.632733	217	ALDH2	P05091	Hs.632733	1of7_CA	1of7_A	114427	1738	0.092698	65.8385	0.228892	21.3421	0.3928	15.4491	2.35163	0	0.653229	0.653229	1.30647	1.1758	4.70326	0	0.681628	1.1198	2.61284	0	1.74194	0	1.8444	0	1.67973	0	5.22567	1.74194	8	8	0	0	4	4	4	4	1	1	1	1
217	ALDH2	P05091	Hs.632733	217	ALDH2	P05091	Hs.632733	1of7_BA	1of7_B	429.75	619	0.032784	0.694265	0.397053	9.64499	0.317028	10.9138	0	0	0	0	0	2.03334	0	0	0.884061	5.80943	6.77782	0	0	1.35556	1.19608	2.90476	1.45238	1.07017	0	0	8	8	0	0	4	4	4	4	1	1	1	1
217	ALDH2	P05091	Hs.632733	217	ALDH2	P05091	Hs.632733	1o05_HG	1o05_G	1299.8	1706	0.090193	0.761899	0.438554	13.7509	0.189361	19.0315	2.45002	0	0.680557	1.06521	1.16668	0.816663	3.26669	0	1.06521	1.16668	2.7222	0	0.816673	0	2.04167	0	1.75	0	5.4444	1.8148	8	8	0	0	4	4	4	4	1	1	1	1
217	ALDH2	P05091	Hs.632733	217	ALDH2	P05091	Hs.632733	1o05_HF	1o05_F	1312.92	1722	0.091718	0.762439	0.12045	22.2498	0.257818	16.4981	2.5345	0	0.704024	0.704024	0	0.8046	4.22402	0	0.734629	1.20691	2.81607	0	0.844834	0	2.11207	0	2.41379	0	5.63214	2.81607	8	8	0	0	4	4	4	4	1	1	1	1
217	ALDH2	P05091	Hs.632733	217	ALDH2	P05091	Hs.632733	1o05_HE	1o05_H	1242.72	1546	0.081968	0.803829	0.366012	16.0601	0.430078	14.3639	2.75553	0	0.765434	0.798711	0	0.874784	3.67413	0	0.798711	1.31216	3.06167	0	0.918509	0	2.16123	0	1.96824	0	6.12334	2.04117	8	8	0	0	4	4	4	4	1	1	1	1
217	ALDH2	P05091	Hs.632733	217	ALDH2	P05091	Hs.632733	1o05_HA	1o05_H	551.12	470	0.024919	1.1726	0.455171	8.18847	0.215403	11.7785	4.50904	7.51501	0	0	0	1.0736	0	0	0.980236	0	0	0	2.25452	1.50303	1.32621	1.61038	0	2.25455	0	0	8	8	0	0	4	4	4	4	1	1	1	1
217	ALDH2	P05091	Hs.632733	217	ALDH2	P05091	Hs.632733	1o05_GF	1o05_F	1312.92	1722	0.091718	0.762439	0.12045	22.2498	0.257818	16.4981	2.5345	0	0.704024	0.704024	0	0.8046	4.22402	0	0.734629	1.20691	2.81607	0	0.844834	0	2.11207	0	2.41379	0	5.63214	2.81607	8	8	0	0	4	4	4	4	1	1	1	1
217	ALDH2	P05091	Hs.632733	217	ALDH2	P05091	Hs.632733	1o05_GE	1o05_E	1156.25	1387	0.073247	0.833634	0.398353	15.2243	0.170747	20.9836	2.73336	0	0.37963	0.79227	0	0.867723	3.64448	0	0.79227	1.3016	3.03707	0	1.01236	0	1.60784	0	2.60316	0	6.07414	3.4167	8	8	0	0	4	4	4	4	1	1	1	1
217	ALDH2	P05091	Hs.632733	217	ALDH2	P05091	Hs.632733	1o05_FE	1o05_F	1312.92	1722	0.091718	0.762439	0.12045	22.2498	0.257818	16.4981	2.5345	0	0.704024	0.704024	0	0.8046	4.22402	0	0.734629	1.20691	2.81607	0	0.844834	0	2.11207	0	2.41379	0	5.63214	2.81607	8	8	0	0	4	4	4	4	1	1	1	1
217	ALDH2	P05091	Hs.632733	217	ALDH2	P05091	Hs.632733	1o05_DC	1o05_C	1282.42	1580	0.083949	0.811658	0.189355	19.9677	0.104883	16.4872	2.62502	0	0.729168	0.729168	0	0.874996	3.50003	0	1.1413	1.25002	2.91664	0	0.972214	0	2.33335	0	1.87499	0	5.83329	2.1875	8	8	0	0	4	4	4	4	1	1	1	1
217	ALDH2	P05091	Hs.632733	217	ALDH2	P05091	Hs.632733	1o05_DB	1o05_B	940.26	1273	0.06814	0.738617	0.449366	13.7536	0.333691	16.2356	1.92799	0	0.401667	1.25739	0	0.963995	4.81986	0	0.838258	1.37713	3.21337	0	1.07112	0	1.8075	0	2.06572	0	6.42673	2.14224	8	8	0	0	4	4	4	4	1	1	1	1
217	ALDH2	P05091	Hs.632733	217	ALDH2	P05091	Hs.632733	1o05_DA	1o05_A	1355.68	1664	0.088652	0.814712	0.373299	16.1055	0.189286	20.032	2.50347	0	0.695399	0.72564	0	0.794744	4.17239	0	0.72564	1.1921	2.78154	0	0.927205	0	2.2253	0	2.38425	0	5.56308	2.78161	8	8	0	0	4	4	4	4	1	1	1	1
217	ALDH2	P05091	Hs.632733	217	ALDH2	P05091	Hs.632733	1o05_CB	1o05_C	1282.42	1580	0.083949	0.811658	0.189355	19.9677	0.104883	16.4872	2.62502	0	0.729168	0.729168	0	0.874996	3.50003	0	1.1413	1.25002	2.91664	0	0.972214	0	2.33335	0	1.87499	0	5.83329	2.1875	8	8	0	0	4	4	4	4	1	1	1	1
217	ALDH2	P05091	Hs.632733	217	ALDH2	P05091	Hs.632733	1o05_CA	1o05_A	1355.68	1664	0.088652	0.814712	0.373299	16.1055	0.189286	20.032	2.50347	0	0.695399	0.72564	0	0.794744	4.17239	0	0.72564	1.1921	2.78154	0	0.927205	0	2.2253	0	2.38425	0	5.56308	2.78161	8	8	0	0	4	4	4	4	1	1	1	1
217	ALDH2	P05091	Hs.632733	217	ALDH2	P05091	Hs.632733	1o05_BA	1o05_B	940.26	1273	0.06814	0.738617	0.449366	13.7536	0.333691	16.2356	1.92799	0	0.401667	1.25739	0	0.963995	4.81986	0	0.838258	1.37713	3.21337	0	1.07112	0	1.8075	0	2.06572	0	6.42673	2.14224	8	8	0	0	4	4	4	4	1	1	1	1
217	ALDH2	P05091	Hs.632733	217	ALDH2	P05091	Hs.632733	1o02_HG	1o02_H	1198.18	1521	0.081276	0.787758	0.330005	16.3281	0.421105	13.8089	2.71109	0	0.753084	0.785832	0	0.903706	4.51864	0	0.785832	1.29098	2.25932	0	1.00412	0	2.25925	0	1.93651	0	6.02473	2.25925	8	8	0	0	4	4	4	4	1	1	1	1
217	ALDH2	P05091	Hs.632733	217	ALDH2	P05091	Hs.632733	1o02_HF	1o02_F	1222.58	1687	0.089715	0.724707	0.247379	20.7423	0.171587	17.4191	2.55516	0	0.70977	0.70977	0	1.21675	3.40688	0	1.11095	1.21675	2.83902	0	0.851721	0	2.12932	0	1.70344	0	5.67804	1.89273	8	8	0	0	4	4	4	4	1	1	1	1
217	ALDH2	P05091	Hs.632733	217	ALDH2	P05091	Hs.632733	1o02_HE	1o02_E	1278.75	1505	0.080572	0.849668	0.356279	15.9279	0.238641	18.6485	2.59288	0	0.720235	0.720235	0	0.823128	3.45717	0	0.751555	0	2.88088	0	0.96032	0	2.16071	0	2.4694	0	5.76176	3.24106	8	8	0	0	4	4	4	4	1	1	1	1
217	ALDH2	P05091	Hs.632733	217	ALDH2	P05091	Hs.632733	1o02_HA	1o02_H	608.62	467	0.024955	1.30326	0.453624	8.32039	0.238813	11.4176	4.43632	11.0905	0	0	0	1.10909	0	0	0.96443	0	0	0	2.46466	1.38636	1.38636	1.58442	0	2.21819	0	0	8	8	0	0	4	4	4	4	1	1	1	1
217	ALDH2	P05091	Hs.632733	217	ALDH2	P05091	Hs.632733	1o02_GF	1o02_F	1222.58	1687	0.089715	0.724707	0.247379	20.7423	0.171587	17.4191	2.55516	0	0.70977	0.70977	0	1.21675	3.40688	0	1.11095	1.21675	2.83902	0	0.851721	0	2.12932	0	1.70344	0	5.67804	1.89273	8	8	0	0	4	4	4	4	1	1	1	1
217	ALDH2	P05091	Hs.632733	217	ALDH2	P05091	Hs.632733	1o02_GE	1o02_E	1278.75	1505	0.080572	0.849668	0.356279	15.9279	0.238641	18.6485	2.59288	0	0.720235	0.720235	0	0.823128	3.45717	0	0.751555	0	2.88088	0	0.96032	0	2.16071	0	2.4694	0	5.76176	3.24106	8	8	0	0	4	4	4	4	1	1	1	1
217	ALDH2	P05091	Hs.632733	217	ALDH2	P05091	Hs.632733	1o02_FE	1o02_F	1222.58	1687	0.089715	0.724707	0.247379	20.7423	0.171587	17.4191	2.55516	0	0.70977	0.70977	0	1.21675	3.40688	0	1.11095	1.21675	2.83902	0	0.851721	0	2.12932	0	1.70344	0	5.67804	1.89273	8	8	0	0	4	4	4	4	1	1	1	1
217	ALDH2	P05091	Hs.632733	217	ALDH2	P05091	Hs.632733	1o02_DC	1o02_C	1262.62	1627	0.087071	0.776042	0.206572	21.036	0.142142	16.233	2.51381	0	0.670343	0.670343	0	1.19704	3.35175	0	1.09296	1.19703	2.79303	0	0.931035	0	2.2345	0	1.79557	0	5.58606	1.86207	8	8	0	0	4	4	4	4	1	1	1	1
217	ALDH2	P05091	Hs.632733	217	ALDH2	P05091	Hs.632733	1o02_DB	1o02_B	1238.5	1554	0.082761	0.796976	0.512452	13.4484	0.430034	15.3594	2.60359	0	0.75466	0.75466	0	1.30178	3.47145	0	0.75466	1.23978	2.89278	0	0.867863	0	2.3143	0	1.8597	0	5.78556	1.92857	8	8	0	0	4	4	4	4	1	1	1	1
217	ALDH2	P05091	Hs.632733	217	ALDH2	P05091	Hs.632733	1o02_DA	1o02_A	1220.32	1567	0.084067	0.778762	0.325849	16.3707	0.385676	14.5639	2.49309	0	0.692529	1.03879	1.18718	0.83103	4.15505	0	0.722636	1.18718	2.77014	0	0.83103	0	2.21608	0	1.7808	0	5.54029	2.07759	8	8	0	0	4	4	4	4	1	1	1	1
217	ALDH2	P05091	Hs.632733	217	ALDH2	P05091	Hs.632733	1o02_CB	1o02_C	1262.62	1627	0.087071	0.776042	0.206572	21.036	0.142142	16.233	2.51381	0	0.670343	0.670343	0	1.19704	3.35175	0	1.09296	1.19703	2.79303	0	0.931035	0	2.2345	0	1.79557	0	5.58606	1.86207	8	8	0	0	4	4	4	4	1	1	1	1
217	ALDH2	P05091	Hs.632733	217	ALDH2	P05091	Hs.632733	1o02_CA	1o02_A	1220.32	1567	0.084067	0.778762	0.325849	16.3707	0.385676	14.5639	2.49309	0	0.692529	1.03879	1.18718	0.83103	4.15505	0	0.722636	1.18718	2.77014	0	0.83103	0	2.21608	0	1.7808	0	5.54029	2.07759	8	8	0	0	4	4	4	4	1	1	1	1
217	ALDH2	P05091	Hs.632733	217	ALDH2	P05091	Hs.632733	1o02_BA	1o02_A	1220.32	1567	0.084067	0.778762	0.325849	16.3707	0.385676	14.5639	2.49309	0	0.692529	1.03879	1.18718	0.83103	4.15505	0	0.722636	1.18718	2.77014	0	0.83103	0	2.21608	0	1.7808	0	5.54029	2.07759	8	8	0	0	4	4	4	4	1	1	1	1
217	ALDH2	P05091	Hs.632733	217	ALDH2	P05091	Hs.632733	1o01_HG	1o01_H	1399.08	1721	0.091338	0.812946	0.34624	16.2025	0.21964	19.335	2.55516	0	0.70977	0.740633	0	0.811168	3.40688	0	0.740633	1.21675	2.83902	0	0.851721	0	2.00405	0	2.62067	0	5.67804	2.8391	8	8	0	0	4	4	4	4	1	1	1	1
217	ALDH2	P05091	Hs.632733	217	ALDH2	P05091	Hs.632733	1o01_HF	1o01_F	1411.68	1739	0.092707	0.811777	0.225809	22.0578	0.075219	19.8872	2.43998	0	0.677775	0.677775	0	1.1619	3.2533	0	0.707249	1.16189	2.71113	0	0.813326	0	2.1689	0	2.32381	0	5.42226	2.71113	8	8	0	0	4	4	4	4	1	1	1	1
217	ALDH2	P05091	Hs.632733	217	ALDH2	P05091	Hs.632733	1o01_HE	1o01_H	1399.08	1721	0.091338	0.812946	0.34624	16.2025	0.21964	19.335	2.55516	0	0.70977	0.740633	0	0.811168	3.40688	0	0.740633	1.21675	2.83902	0	0.851721	0	2.00405	0	2.62067	0	5.67804	2.8391	8	8	0	0	4	4	4	4	1	1	1	1
217	ALDH2	P05091	Hs.632733	217	ALDH2	P05091	Hs.632733	1o01_HA	1o01_H	513.5	463	0.024573	1.10907	0.508113	7.93895	0.27948	11.4002	4.49089	7.48469	0	0	0	1.06927	0	0	0.976289	0	0	0	2.24545	1.49696	1.32085	1.6039	0	2.24545	0	0	8	8	0	0	4	4	4	4	1	1	1	1
217	ALDH2	P05091	Hs.632733	217	ALDH2	P05091	Hs.632733	1o01_GF	1o01_F	1411.68	1739	0.092707	0.811777	0.225809	22.0578	0.075219	19.8872	2.43998	0	0.677775	0.677775	0	1.1619	3.2533	0	0.707249	1.16189	2.71113	0	0.813326	0	2.1689	0	2.32381	0	5.42226	2.71113	8	8	0	0	4	4	4	4	1	1	1	1
217	ALDH2	P05091	Hs.632733	217	ALDH2	P05091	Hs.632733	1o01_GE	1o01_E	1196.68	1483	0.079081	0.806932	0.405885	14.8882	0.283638	17.9436	2.67776	0	0.743828	0.776165	0	0.892588	3.57035	0	0.776165	1.48767	2.23142	0	0.892588	0	2.38023	0	1.91271	0	5.95068	2.23148	8	8	0	0	4	4	4	4	1	1	1	1
217	ALDH2	P05091	Hs.632733	217	ALDH2	P05091	Hs.632733	1o01_FE	1o01_F	1411.68	1739	0.092707	0.811777	0.225809	22.0578	0.075219	19.8872	2.43998	0	0.677775	0.677775	0	1.1619	3.2533	0	0.707249	1.16189	2.71113	0	0.813326	0	2.1689	0	2.32381	0	5.42226	2.71113	8	8	0	0	4	4	4	4	1	1	1	1
217	ALDH2	P05091	Hs.632733	217	ALDH2	P05091	Hs.632733	1o01_DC	1o01_C	393.38	561	0.029528	0.701212	0.48033	7.52067	0.35694	9.27514	0	0	0	0	0	2.13853	0	0	0.976289	6.4156	7.48469	0	0	1.40342	1.49696	1.49696	1.6039	1.18182	0	0	8	8	0	0	4	4	4	4	1	1	1	1
217	ALDH2	P05091	Hs.632733	217	ALDH2	P05091	Hs.632733	1o01_DB	1o01_B	1286.05	1493	0.079635	0.861386	0.460044	13.643	0.31461	16.6229	2.70002	0	0.750003	0.750003	0	0.899995	3.60002	0	0.78261	1.2857	2.99992	0	0.900006	0	2.40001	0	1.92858	0	5.99984	2	8	8	0	0	4	4	4	4	1	1	1	1
217	ALDH2	P05091	Hs.632733	217	ALDH2	P05091	Hs.632733	1o01_DA	1o01_A	1381.85	1673	0.08889	0.825971	0.347121	16.1282	0.219758	19.2555	2.52411	0	0.701147	0.731636	0	0.80131	3.36549	0	0.731636	1.20195	2.80462	0	0.841371	0	2.24369	0	2.58884	0	5.60923	2.52411	8	8	0	0	4	4	4	4	1	1	1	1
217	ALDH2	P05091	Hs.632733	217	ALDH2	P05091	Hs.632733	1o01_CB	1o01_B	1286.05	1493	0.079635	0.861386	0.460044	13.643	0.31461	16.6229	2.70002	0	0.750003	0.750003	0	0.899995	3.60002	0	0.78261	1.2857	2.99992	0	0.900006	0	2.40001	0	1.92858	0	5.99984	2	8	8	0	0	4	4	4	4	1	1	1	1
217	ALDH2	P05091	Hs.632733	217	ALDH2	P05091	Hs.632733	1o01_CA	1o01_A	1381.85	1673	0.08889	0.825971	0.347121	16.1282	0.219758	19.2555	2.52411	0	0.701147	0.731636	0	0.80131	3.36549	0	0.731636	1.20195	2.80462	0	0.841371	0	2.24369	0	2.58884	0	5.60923	2.52411	8	8	0	0	4	4	4	4	1	1	1	1
217	ALDH2	P05091	Hs.632733	217	ALDH2	P05091	Hs.632733	1o01_BA	1o01_A	1381.85	1673	0.08889	0.825971	0.347121	16.1282	0.219758	19.2555	2.52411	0	0.701147	0.731636	0	0.80131	3.36549	0	0.731636	1.20195	2.80462	0	0.841371	0	2.24369	0	2.58884	0	5.60923	2.52411	8	8	0	0	4	4	4	4	1	1	1	1
217	ALDH2	P05091	Hs.632733	217	ALDH2	P05091	Hs.632733	1o00_HG	1o00_H	1197.95	1598	0.084793	0.749656	0.402407	15.9361	0.481856	13.2229	2.63574	0	0.732143	0.732143	0	1.2551	3.51432	0	0.763975	1.25511	2.9286	0	0.87858	0	2.19642	0	2.02745	0	5.8572	2.19645	8	8	0	0	4	4	4	4	1	1	1	1
217	ALDH2	P05091	Hs.632733	217	ALDH2	P05091	Hs.632733	1o00_HF	1o00_F	1649	1989	0.106358	0.82906	0.120143	21.643	0.039702	19.9355	2.28748	0	0.635414	0.663046	0	0.726187	3.04997	0	0.994568	1.08927	2.54168	0	0.762493	0.508337	2.03335	0	2.17857	0.401315	5.08337	2.54168	8	8	0	0	4	4	4	4	1	1	1	1
217	ALDH2	P05091	Hs.632733	217	ALDH2	P05091	Hs.632733	1o00_HE	1o00_E	1390.45	1677	0.089008	0.829129	0.400994	14.7365	0.202977	19.1228	2.54485	0	0.706896	0.737631	0	0.80788	3.39314	0	0.737631	1.41381	2.12071	0	0.848284	0	2.12068	0	2.42363	0	5.65523	3.18107	8	8	0	0	4	4	4	4	1	1	1	1
217	ALDH2	P05091	Hs.632733	217	ALDH2	P05091	Hs.632733	1o00_HA	1o00_A	331.25	508	0.027166	0.652067	0.476316	8.18961	0.189112	12.6054	0	0	0	0	6.77782	0.968249	0	0	0	2.90471	0	3.12819	2.03331	2.71113	1.35556	1.45238	1.56409	0	0	0	8	8	0	0	4	4	4	4	1	1	1	1
217	ALDH2	P05091	Hs.632733	217	ALDH2	P05091	Hs.632733	1o00_GF	1o00_F	1649	1989	0.106358	0.82906	0.120143	21.643	0.039702	19.9355	2.28748	0	0.635414	0.663046	0	0.726187	3.04997	0	0.994568	1.08927	2.54168	0	0.762493	0.508337	2.03335	0	2.17857	0.401315	5.08337	2.54168	8	8	0	0	4	4	4	4	1	1	1	1
217	ALDH2	P05091	Hs.632733	217	ALDH2	P05091	Hs.632733	1o00_GE	1o00_E	1390.45	1677	0.089008	0.829129	0.400994	14.7365	0.202977	19.1228	2.54485	0	0.706896	0.737631	0	0.80788	3.39314	0	0.737631	1.41381	2.12071	0	0.848284	0	2.12068	0	2.42363	0	5.65523	3.18107	8	8	0	0	4	4	4	4	1	1	1	1
217	ALDH2	P05091	Hs.632733	217	ALDH2	P05091	Hs.632733	1o00_FE	1o00_F	1649	1989	0.106358	0.82906	0.120143	21.643	0.039702	19.9355	2.28748	0	0.635414	0.663046	0	0.726187	3.04997	0	0.994568	1.08927	2.54168	0	0.762493	0.508337	2.03335	0	2.17857	0.401315	5.08337	2.54168	8	8	0	0	4	4	4	4	1	1	1	1
217	ALDH2	P05091	Hs.632733	217	ALDH2	P05091	Hs.632733	1o00_DC	1o00_D	1215.25	1509	0.080514	0.805335	0.422634	14.6291	0.286148	18.0767	2.70002	0	0.750003	0.78261	0	0.899995	3.60002	0	0.78261	1.50002	2.24999	0	0.900006	0	2.40001	0	2.07692	0	5.99984	2	8	8	0	0	4	4	4	4	1	1	1	1
217	ALDH2	P05091	Hs.632733	217	ALDH2	P05091	Hs.632733	1o00_DB	1o00_B	1413.42	1736	0.092454	0.814182	0.355779	17.7773	0.420157	15.5966	2.43998	0	0.677775	0.707249	0	1.1619	3.2533	0	0.707249	1.16189	2.71113	0	0.813326	0	2.1689	0	2.50255	0	5.42226	2.71113	8	8	0	0	4	4	4	4	1	1	1	1
217	ALDH2	P05091	Hs.632733	217	ALDH2	P05091	Hs.632733	1o00_DA	1o00_A	142139	2008	0.10738	70.7865	0.347532	17.4073	0.240469	19.2534	2.15292	0	0.598037	0.897056	1.19609	1.0252	2.87056	0	0.624043	1.02519	2.39217	0	0.71764	0.478435	1.91374	0	2.20813	0.377708	4.78435	2.39217	8	8	0	0	4	4	4	4	1	1	1	1
217	ALDH2	P05091	Hs.632733	217	ALDH2	P05091	Hs.632733	1o00_CB	1o00_B	1413.42	1736	0.092454	0.814182	0.355779	17.7773	0.420157	15.5966	2.43998	0	0.677775	0.707249	0	1.1619	3.2533	0	0.707249	1.16189	2.71113	0	0.813326	0	2.1689	0	2.50255	0	5.42226	2.71113	8	8	0	0	4	4	4	4	1	1	1	1
217	ALDH2	P05091	Hs.632733	217	ALDH2	P05091	Hs.632733	1o00_CA	1o00_A	142139	2008	0.10738	70.7865	0.347532	17.4073	0.240469	19.2534	2.15292	0	0.598037	0.897056	1.19609	1.0252	2.87056	0	0.624043	1.02519	2.39217	0	0.71764	0.478435	1.91374	0	2.20813	0.377708	4.78435	2.39217	8	8	0	0	4	4	4	4	1	1	1	1
217	ALDH2	P05091	Hs.632733	217	ALDH2	P05091	Hs.632733	1o00_BA	1o00_A	142139	2008	0.10738	70.7865	0.347532	17.4073	0.240469	19.2534	2.15292	0	0.598037	0.897056	1.19609	1.0252	2.87056	0	0.624043	1.02519	2.39217	0	0.71764	0.478435	1.91374	0	2.20813	0.377708	4.78435	2.39217	8	8	0	0	4	4	4	4	1	1	1	1
217	ALDH2	P05091	Hs.632733	217	ALDH2	P05091	Hs.632733	1nzz_HG	1nzz_H	1.26552e+06	1785	0.09459	708.977	0.331112	16.1088	0.176376	19.4547	2.1906	0	0.669352	1.00403	1.14748	0.803229	3.21296	0	0.698461	1.14748	2.0081	0	0.803219	0.472486	1.88995	0	1.7212	0.401614	5.35492	2.00803	8	8	0	0	4	4	4	4	1	1	1	1
217	ALDH2	P05091	Hs.632733	217	ALDH2	P05091	Hs.632733	1nzz_HF	1nzz_F	1.31385e+06	1805	0.096359	727.894	0.194407	19.881	0.256237	16.4612	2.43998	0	0.677775	0.677775	0	0.774599	4.06678	0	1.06087	1.16189	2.71113	0	0.813326	0.542226	2.1689	0	1.74286	0.428069	5.42226	1.80742	8	8	0	0	4	4	4	4	1	1	1	1
217	ALDH2	P05091	Hs.632733	217	ALDH2	P05091	Hs.632733	1nzz_HE	1nzz_E	1357.72	1503	0.080456	0.90334	0.347495	16.0841	0.226574	18.9312	2.59288	0	0.720235	0.720235	0	0.864282	3.45717	0	0.751555	0	2.88088	0	0.96032	0	2.30478	0	2.4694	0	5.76176	3.24106	8	8	0	0	4	4	4	4	1	1	1	1
217	ALDH2	P05091	Hs.632733	217	ALDH2	P05091	Hs.632733	1nzz_HA	1nzz_H	535.12	469	0.024853	1.14098	0.490928	8.16028	0.269306	11.4413	4.11568	11.3184	0	0	0	1.13182	0	0	0.984195	0	0	0	2.26362	1.33155	1.33155	1.61688	0	2.26364	0	0	8	8	0	0	4	4	4	4	1	1	1	1
217	ALDH2	P05091	Hs.632733	217	ALDH2	P05091	Hs.632733	1nzz_GF	1nzz_F	1.31385e+06	1805	0.096359	727.894	0.194407	19.881	0.256237	16.4612	2.43998	0	0.677775	0.677775	0	0.774599	4.06678	0	1.06087	1.16189	2.71113	0	0.813326	0.542226	2.1689	0	1.74286	0.428069	5.42226	1.80742	8	8	0	0	4	4	4	4	1	1	1	1
217	ALDH2	P05091	Hs.632733	217	ALDH2	P05091	Hs.632733	1nzz_GE	1nzz_E	1357.72	1503	0.080456	0.90334	0.347495	16.0841	0.226574	18.9312	2.59288	0	0.720235	0.720235	0	0.864282	3.45717	0	0.751555	0	2.88088	0	0.96032	0	2.30478	0	2.4694	0	5.76176	3.24106	8	8	0	0	4	4	4	4	1	1	1	1
217	ALDH2	P05091	Hs.632733	217	ALDH2	P05091	Hs.632733	1nzz_FE	1nzz_F	1.31385e+06	1805	0.096359	727.894	0.194407	19.881	0.256237	16.4612	2.43998	0	0.677775	0.677775	0	0.774599	4.06678	0	1.06087	1.16189	2.71113	0	0.813326	0.542226	2.1689	0	1.74286	0.428069	5.42226	1.80742	8	8	0	0	4	4	4	4	1	1	1	1
217	ALDH2	P05091	Hs.632733	217	ALDH2	P05091	Hs.632733	1nzz_DC	1nzz_D	437	563	0.030035	0.776199	0.460073	8.06092	0.253347	11.0831	0	0	0	0	0	2.21819	0	0	0.96443	7.39399	7.39399	0	0	1.4788	1.38636	1.58442	1.58442	1.10909	0	0	8	8	0	0	4	4	4	4	1	1	1	1
217	ALDH2	P05091	Hs.632733	217	ALDH2	P05091	Hs.632733	1nzz_DB	1nzz_B	13915.3	1889	0.100887	7.3665	0.47568	14.0616	0.265245	19.0706	2.28748	0	0.663046	0.994568	1.27084	0.726187	3.8126	0	0.994568	1.08927	2.54168	0	0.762493	0.508337	1.90624	0	1.52501	0.401315	5.08337	1.69446	8	8	0	0	4	4	4	4	1	1	1	1
217	ALDH2	P05091	Hs.632733	217	ALDH2	P05091	Hs.632733	1nzz_DA	1nzz_A	1210.68	1498	0.079398	0.808198	0.332587	16.2135	0.40911	14.0572	2.73336	0	0.759259	0.759259	0	0.911109	3.64448	0	0.79227	1.3016	3.03707	0	0.91112	0	2.42961	0	1.95237	0	6.07414	2.02471	8	8	0	0	4	4	4	4	1	1	1	1
217	ALDH2	P05091	Hs.632733	217	ALDH2	P05091	Hs.632733	1nzz_CB	1nzz_C	1.20249e+06	1714	0.091467	701.569	0.366918	18.9718	0.231527	19.4392	1.76428	0	0.735119	0.735119	0	0.840138	5.29284	0	0.767084	1.26021	2.94041	0	1.76428	0	2.20537	0	1.76428	0	5.88083	1.96033	8	8	0	0	4	4	4	4	1	1	1	1
217	ALDH2	P05091	Hs.632733	217	ALDH2	P05091	Hs.632733	1nzz_CA	1nzz_A	1210.68	1498	0.079398	0.808198	0.332587	16.2135	0.40911	14.0572	2.73336	0	0.759259	0.759259	0	0.911109	3.64448	0	0.79227	1.3016	3.03707	0	0.91112	0	2.42961	0	1.95237	0	6.07414	2.02471	8	8	0	0	4	4	4	4	1	1	1	1
217	ALDH2	P05091	Hs.632733	217	ALDH2	P05091	Hs.632733	1nzz_BA	1nzz_B	13915.3	1889	0.100887	7.3665	0.47568	14.0616	0.265245	19.0706	2.28748	0	0.663046	0.994568	1.27084	0.726187	3.8126	0	0.994568	1.08927	2.54168	0	0.762493	0.508337	1.90624	0	1.52501	0.401315	5.08337	1.69446	8	8	0	0	4	4	4	4	1	1	1	1
217	ALDH2	P05091	Hs.632733	217	ALDH2	P05091	Hs.632733	1nzx_HG	1nzx_G	1707.86	1890	0.099521	0.90363	0.240566	19.2518	0.341772	16.4708	2.39997	0	0.666668	0.695652	0	0.761909	3.20005	0	0.695652	1.14285	2.66662	0	0.72727	0.500001	2.13333	0	2.2857	0.400001	5.33323	2.66669	8	8	0	0	4	4	4	4	1	1	1	1
217	ALDH2	P05091	Hs.632733	217	ALDH2	P05091	Hs.632733	1nzx_HF	1nzx_F	1299.68	1516	0.081096	0.857309	0.183688	20.2354	0.265794	14.0248	2.72224	0	0.756174	0.756174	0	0.8642	4.53691	0	0.789046	1.29632	3.02467	0	0.907415	0	2.41977	0	2.09403	0	6.04933	1.81483	8	8	0	0	4	4	4	4	1	1	1	1
217	ALDH2	P05091	Hs.632733	217	ALDH2	P05091	Hs.632733	1nzx_HE	1nzx_H	1309.72	1621	0.085699	0.80797	0.392841	16.0937	0.499399	12.8745	2.46002	0	0.683333	1.06956	1.17144	1.17143	3.28003	0	0.713043	1.17144	2.73336	0	0.820008	0	2.18665	0	1.75713	0	5.46672	1.82224	8	8	0	0	4	4	4	4	1	1	1	1
217	ALDH2	P05091	Hs.632733	217	ALDH2	P05091	Hs.632733	1nzx_HA	1nzx_H	429.62	421	0.022257	1.02048	0.461323	7.70559	0.185376	11.4652	4.92005	8.20008	0	0	0	1.17143	0	0	1.06956	0	0	0	2.46002	1.53749	1.63999	1.75713	0	1.23	0	0	8	8	0	0	4	4	4	4	1	1	1	1
217	ALDH2	P05091	Hs.632733	217	ALDH2	P05091	Hs.632733	1nzx_GF	1nzx_G	1707.86	1890	0.099521	0.90363	0.240566	19.2518	0.341772	16.4708	2.39997	0	0.666668	0.695652	0	0.761909	3.20005	0	0.695652	1.14285	2.66662	0	0.72727	0.500001	2.13333	0	2.2857	0.400001	5.33323	2.66669	8	8	0	0	4	4	4	4	1	1	1	1
217	ALDH2	P05091	Hs.632733	217	ALDH2	P05091	Hs.632733	1nzx_GE	1nzx_E	1168.2	1413	0.07522	0.826752	0.351985	16.0233	0.352492	15.9054	2.68891	0	0.74691	0.373455	0	0.896292	3.58521	0	0.779391	0	2.98758	0	0.995887	0	2.39014	0	2.75784	0	5.97516	3.3611	8	8	0	0	4	4	4	4	1	1	1	1
217	ALDH2	P05091	Hs.632733	217	ALDH2	P05091	Hs.632733	1nzx_FE	1nzx_F	1299.68	1516	0.081096	0.857309	0.183688	20.2354	0.265794	14.0248	2.72224	0	0.756174	0.756174	0	0.8642	4.53691	0	0.789046	1.29632	3.02467	0	0.907415	0	2.41977	0	2.09403	0	6.04933	1.81483	8	8	0	0	4	4	4	4	1	1	1	1
217	ALDH2	P05091	Hs.632733	217	ALDH2	P05091	Hs.632733	1nzx_DC	1nzx_D	187.75	468	0.024835	0.401175	0.264568	8.98483	0.123841	10.118	0	0	0	0	0	2.44999	0	0	1.06521	7.0001	6.12482	0	0	1.63335	1.63335	1.75	1.75	0	0	0	8	8	0	0	4	4	4	4	1	1	1	1
217	ALDH2	P05091	Hs.632733	217	ALDH2	P05091	Hs.632733	1nzx_DB	1nzx_B	1406.92	1718	0.091671	0.818929	0.388123	17.3504	0.386108	16.8218	1.68274	0	0.731636	0.731636	0	1.26207	3.36549	0	0.731636	1.20195	2.80462	0	0.841371	0	2.24369	0	2.40394	0	5.60923	2.52411	8	8	0	0	4	4	4	4	1	1	1	1
217	ALDH2	P05091	Hs.632733	217	ALDH2	P05091	Hs.632733	1nzx_DA	1nzx_A	1428.57	1709	0.090755	0.83591	0.33667	16.204	0.358056	15.1948	2.5345	0	0.704024	0.734629	0	0.8046	3.37934	0	0.734629	1.20691	2.81607	0	0.844834	0.563223	2.25289	0	1.81034	0.444646	5.63214	1.87738	8	8	0	0	4	4	4	4	1	1	1	1
217	ALDH2	P05091	Hs.632733	217	ALDH2	P05091	Hs.632733	1nzx_CB	1nzx_B	1406.92	1718	0.091671	0.818929	0.388123	17.3504	0.386108	16.8218	1.68274	0	0.731636	0.731636	0	1.26207	3.36549	0	0.731636	1.20195	2.80462	0	0.841371	0	2.24369	0	2.40394	0	5.60923	2.52411	8	8	0	0	4	4	4	4	1	1	1	1
217	ALDH2	P05091	Hs.632733	217	ALDH2	P05091	Hs.632733	1nzx_CA	1nzx_A	1428.57	1709	0.090755	0.83591	0.33667	16.204	0.358056	15.1948	2.5345	0	0.704024	0.734629	0	0.8046	3.37934	0	0.734629	1.20691	2.81607	0	0.844834	0.563223	2.25289	0	1.81034	0.444646	5.63214	1.87738	8	8	0	0	4	4	4	4	1	1	1	1
217	ALDH2	P05091	Hs.632733	217	ALDH2	P05091	Hs.632733	1nzx_BA	1nzx_A	1428.57	1709	0.090755	0.83591	0.33667	16.204	0.358056	15.1948	2.5345	0	0.704024	0.734629	0	0.8046	3.37934	0	0.734629	1.20691	2.81607	0	0.844834	0.563223	2.25289	0	1.81034	0.444646	5.63214	1.87738	8	8	0	0	4	4	4	4	1	1	1	1
217	ALDH2	P05091	Hs.632733	217	ALDH2	P05091	Hs.632733	2onp_HG	2onp_H	1745.37	1904	0.100677	0.916686	0.251945	18.6236	0.239782	18.873	2.56253	0	0.640625	1.00272	1.09823	0.768748	3.07503	0	1.00272	1.09823	1.92189	0	0.768758	0	1.92186	0	2.19641	0	5.12505	2.88284	8	8	0	0	4	4	4	4	1	1	1	1
217	ALDH2	P05091	Hs.632733	217	ALDH2	P05091	Hs.632733	2onp_HF	2onp_F	1341.98	1787	0.09465	0.750968	0.177068	22.7629	0.149632	18.4405	2.73336	0	0.683333	0.683333	0	1.11818	4.10004	0	0.713043	1.17144	2.05002	0	0.820008	0	2.18665	0	2.34284	0	5.46672	2.73336	8	8	0	0	4	4	4	4	1	1	1	1
217	ALDH2	P05091	Hs.632733	217	ALDH2	P05091	Hs.632733	2onp_HE	2onp_H	1745.37	1904	0.100677	0.916686	0.251945	18.6236	0.239782	18.873	2.56253	0	0.640625	1.00272	1.09823	0.768748	3.07503	0	1.00272	1.09823	1.92189	0	0.768758	0	1.92186	0	2.19641	0	5.12505	2.88284	8	8	0	0	4	4	4	4	1	1	1	1
217	ALDH2	P05091	Hs.632733	217	ALDH2	P05091	Hs.632733	2onp_HA	2onp_H	545	427	0.022578	1.27635	0.475413	7.71194	0.236197	11.1419	5.46672	12.3001	0	0	0	1.23	0	0	1.06956	0	0	0	2.46002	1.44705	1.53749	1.75713	0	1.23	0	0	8	8	0	0	4	4	4	4	1	1	1	1
217	ALDH2	P05091	Hs.632733	217	ALDH2	P05091	Hs.632733	2onp_GF	2onp_F	1341.98	1787	0.09465	0.750968	0.177068	22.7629	0.149632	18.4405	2.73336	0	0.683333	0.683333	0	1.11818	4.10004	0	0.713043	1.17144	2.05002	0	0.820008	0	2.18665	0	2.34284	0	5.46672	2.73336	8	8	0	0	4	4	4	4	1	1	1	1
217	ALDH2	P05091	Hs.632733	217	ALDH2	P05091	Hs.632733	2onp_GE	2onp_E	1439.92	1788	0.094658	0.805324	0.423014	14.5636	0.182116	20.4636	2.46999	0	0.686111	0.686111	0	0.748483	3.29332	0	1.07392	1.17619	2.74439	0	0.82333	0	2.35239	0	2.35239	0	5.48878	2.74446	8	8	0	0	4	4	4	4	1	1	1	1
217	ALDH2	P05091	Hs.632733	217	ALDH2	P05091	Hs.632733	2onp_FE	2onp_E	1439.92	1788	0.094658	0.805324	0.423014	14.5636	0.182116	20.4636	2.46999	0	0.686111	0.686111	0	0.748483	3.29332	0	1.07392	1.17619	2.74439	0	0.82333	0	2.35239	0	2.35239	0	5.48878	2.74446	8	8	0	0	4	4	4	4	1	1	1	1
217	ALDH2	P05091	Hs.632733	217	ALDH2	P05091	Hs.632733	2onp_DC	2onp_D	1229.05	1643	0.087088	0.748052	0.425364	14.1106	0.140507	20.7165	2.62502	0	0.729168	0.760866	0	0.833336	3.50003	0	1.1413	1.25002	2.18744	0	0.875007	0	2.33335	0	2.01924	0	5.83329	2.1875	8	8	0	0	4	4	4	4	1	1	1	1
217	ALDH2	P05091	Hs.632733	217	ALDH2	P05091	Hs.632733	2onp_DB	2onp_B	1229.7	1608	0.085319	0.764739	0.473726	13.179	0.237961	18.6954	2.60359	0	0.75466	0.75466	0	0.826528	3.47145	0	1.13199	1.23978	2.89278	0	0.867863	0	2.4796	0	1.73572	0	5.78556	1.92857	8	8	0	0	4	4	4	4	1	1	1	1
217	ALDH2	P05091	Hs.632733	217	ALDH2	P05091	Hs.632733	2onp_DA	2onp_A	1323.23	1897	0.10045	0.697538	0.262141	18.6627	0.347295	16.4235	1.75626	0	0.658603	1.03085	1.12905	0.718474	3.16132	0	1.03085	1.12905	2.63439	0	0.790329	0	2.10754	0	2.25806	0	5.26877	2.63439	8	8	0	0	4	4	4	4	1	1	1	1
217	ALDH2	P05091	Hs.632733	217	ALDH2	P05091	Hs.632733	2onp_CB	2onp_C	1291.32	1773	0.093939	0.728325	0.247856	20.7786	0.183722	17.3247	2.71113	0	0.677775	1.01666	0	1.1619	3.2533	0	1.06087	1.16189	2.71113	0	0.813326	0	2.1689	0	1.74286	0	5.42226	1.80742	8	8	0	0	4	4	4	4	1	1	1	1
217	ALDH2	P05091	Hs.632733	217	ALDH2	P05091	Hs.632733	2onp_CA	2onp_A	1323.23	1897	0.10045	0.697538	0.262141	18.6627	0.347295	16.4235	1.75626	0	0.658603	1.03085	1.12905	0.718474	3.16132	0	1.03085	1.12905	2.63439	0	0.790329	0	2.10754	0	2.25806	0	5.26877	2.63439	8	8	0	0	4	4	4	4	1	1	1	1
217	ALDH2	P05091	Hs.632733	217	ALDH2	P05091	Hs.632733	2onp_BA	2onp_A	1323.23	1897	0.10045	0.697538	0.262141	18.6627	0.347295	16.4235	1.75626	0	0.658603	1.03085	1.12905	0.718474	3.16132	0	1.03085	1.12905	2.63439	0	0.790329	0	2.10754	0	2.25806	0	5.26877	2.63439	8	8	0	0	4	4	4	4	1	1	1	1
217	ALDH2	P05091	Hs.632733	217	ALDH2	P05091	Hs.632733	2ono_HG	2ono_H	1476.5	1807	0.09659	0.8171	0.240832	19.8574	0.381622	16.1403	2.09661	0	0.668478	1.00272	1.09823	1.04829	3.07503	0	1.00272	1.09823	2.56253	0	0.768758	0.480466	1.92186	0	1.64731	0.404604	5.12505	0.854175	8	8	0	0	4	4	4	4	1	1	1	1
217	ALDH2	P05091	Hs.632733	217	ALDH2	P05091	Hs.632733	2ono_HF	2ono_F	388.5	1109	0.05962	0.350316	0.221406	11.5644	0.166884	11.3491	0	0	0	0	5.83342	0	0	5.83342	0.887677	0	0	1.57052	2.2685	1.27604	0	2.91666	1.45833	1.07456	0	0	8	8	0	0	4	4	4	4	1	1	1	1
217	ALDH2	P05091	Hs.632733	217	ALDH2	P05091	Hs.632733	2ono_HE	2ono_E	1449.88	1834	0.097455	0.790556	0.467822	14.7918	0.192643	22.4048	2.06667	0	0.71884	0.71884	0	1.12727	3.30671	0	1.07826	1.18094	2.7555	0	0.826658	0	2.06667	0	2.36189	0	5.51101	1.65332	8	8	0	0	4	4	4	4	1	1	1	1
217	ALDH2	P05091	Hs.632733	217	ALDH2	P05091	Hs.632733	2ono_GF	2ono_G	1803.85	1905	0.102906	0.946903	0.173717	23.2297	0.432208	15.6769	2.11363	0	0.645835	0.645835	0	1.05681	3.10005	0	0.673913	1.10713	2.58329	0	0.774992	0.484376	2.06666	0.553568	2.21427	0.407894	5.16657	1.72224	8	8	0	0	4	4	4	4	1	1	1	1
217	ALDH2	P05091	Hs.632733	217	ALDH2	P05091	Hs.632733	2ono_GE	2ono_E	1449.88	1834	0.097455	0.790556	0.467822	14.7918	0.192643	22.4048	2.06667	0	0.71884	0.71884	0	1.12727	3.30671	0	1.07826	1.18094	2.7555	0	0.826658	0	2.06667	0	2.36189	0	5.51101	1.65332	8	8	0	0	4	4	4	4	1	1	1	1
217	ALDH2	P05091	Hs.632733	217	ALDH2	P05091	Hs.632733	2ono_FE	2ono_F	1082.24	1469	0.078974	0.736719	0.402139	14.8786	0.386742	15.0705	2.56993	0	0.785258	0.819394	0	0.819394	4.7114	0	0.819394	1.34617	4.71169	0	1.047	0	2.35577	0	2.01923	0	6.282	1.17789	8	8	0	0	4	4	4	4	1	1	1	1
217	ALDH2	P05091	Hs.632733	217	ALDH2	P05091	Hs.632733	2ono_FD	2ono_D	378.62	808	0.04307	0.468589	0.188062	10.4662	0.258224	9.40353	1.88636	0	0.984195	0.943177	3.77279	2.05786	0	3.23382	0.984195	0	0	0	0	0	1.50909	0	1.50909	0	0	2.51512	8	8	0	0	4	4	4	4	1	1	1	1
217	ALDH2	P05091	Hs.632733	217	ALDH2	P05091	Hs.632733	2ono_EC	2ono_C	2499.35	2141	0.114873	1.16738	0.403856	26.4025	0.351734	28.7106	0.853146	3.12823	0.544037	0.952065	4.69234	0.816056	0	2.60685	0.680047	1.78752	3.1281	0.782056	1.39032	0.586536	0.586536	0.67033	1.11722	0.658568	1.56414	1.04274	8	8	0	0	4	4	4	4	1	1	1	1
217	ALDH2	P05091	Hs.632733	217	ALDH2	P05091	Hs.632733	2ono_DC	2ono_C	1.34178e+06	1673	0.089763	802.022	0.529083	13.1912	0.350356	17.6083	2.14663	0	0.684434	1.02665	1.31184	1.02665	3.93559	0	1.02665	1.12441	3.93535	0	0.874558	0	1.96774	0	1.68664	0	3.93559	1.74912	8	8	0	0	4	4	4	4	1	1	1	1
217	ALDH2	P05091	Hs.632733	217	ALDH2	P05091	Hs.632733	2ono_DB	2ono_B	1282.36	1278	0.068791	1.00341	0.033555	22.9518	0.099111	17.0213	2.1282	0	0.768515	1.2029	1.31748	0.922225	4.61118	0	0.400968	0	4.61118	0	0.838378	0	2.30556	0	1.84444	0	6.14825	1.84443	8	8	0	0	4	4	4	4	1	1	1	1
217	ALDH2	P05091	Hs.632733	217	ALDH2	P05091	Hs.632733	2ono_DA	2ono_A	1382.95	1582	0.085569	0.874178	0.505769	13.6755	0.362017	16.8074	1.74284	0	0.757766	0.757766	0	1.24489	3.48568	0	1.13665	1.24488	4.357	0	0.726195	0	2.4898	0	1.74287	0	8.71399	1.58441	8	8	0	0	4	4	4	4	1	1	1	1
217	ALDH2	P05091	Hs.632733	217	ALDH2	P05091	Hs.632733	2ono_CB	2ono_C	1.34178e+06	1673	0.089763	802.022	0.529083	13.1912	0.350356	17.6083	2.14663	0	0.684434	1.02665	1.31184	1.02665	3.93559	0	1.02665	1.12441	3.93535	0	0.874558	0	1.96774	0	1.68664	0	3.93559	1.74912	8	8	0	0	4	4	4	4	1	1	1	1
217	ALDH2	P05091	Hs.632733	217	ALDH2	P05091	Hs.632733	2ono_CA	2ono_A	1382.95	1582	0.085569	0.874178	0.505769	13.6755	0.362017	16.8074	1.74284	0	0.757766	0.757766	0	1.24489	3.48568	0	1.13665	1.24488	4.357	0	0.726195	0	2.4898	0	1.74287	0	8.71399	1.58441	8	8	0	0	4	4	4	4	1	1	1	1
217	ALDH2	P05091	Hs.632733	217	ALDH2	P05091	Hs.632733	2ono_BA	2ono_A	1382.95	1582	0.085569	0.874178	0.505769	13.6755	0.362017	16.8074	1.74284	0	0.757766	0.757766	0	1.24489	3.48568	0	1.13665	1.24488	4.357	0	0.726195	0	2.4898	0	1.74287	0	8.71399	1.58441	8	8	0	0	4	4	4	4	1	1	1	1
217	ALDH2	P05091	Hs.632733	217	ALDH2	P05091	Hs.632733	2onn_HG	2onn_G	1.01691e+06	1458	0.077947	697.468	0.487241	13.2702	0.270677	18.0706	2.83849	0	0.394231	1.23411	1.35166	0.430069	3.78465	0	0.822742	1.35166	3.15388	0	0.946163	0	2.70328	0	1.35164	0	6.30776	2.36541	8	8	0	0	4	4	4	4	1	1	1	1
217	ALDH2	P05091	Hs.632733	217	ALDH2	P05091	Hs.632733	2onn_HF	2onn_F	1499.5	1575	0.084234	0.952063	0.192544	20.2213	0.196551	14.9781	2.72224	0	0.756174	0.789046	0	0.789046	3.62966	0	0.789046	1.29632	3.02467	0	0.907415	0	2.41977	0	1.94444	0	6.04933	2.26852	8	8	0	0	4	4	4	4	1	1	1	1
217	ALDH2	P05091	Hs.632733	217	ALDH2	P05091	Hs.632733	2onn_HE	2onn_H	1095.24	1585	0.084054	0.691003	0.413407	16.2508	0.488532	13.7184	2.87305	0	0.798073	0.83278	0	0.870633	3.83083	0	0.83278	1.36815	3.19236	0	0.957684	0	2.55384	0	1.27692	0	6.38472	2.12818	8	8	0	0	4	4	4	4	1	1	1	1
217	ALDH2	P05091	Hs.632733	217	ALDH2	P05091	Hs.632733	2onn_HA	2onn_A	103	383	0.020418	0.26893	0.333334	8.35347	0.244389	9.45626	0	0	0	0	3.93648	0	0	0	0	3.93648	0	4.23935	2.75553	3.24185	0	1.96824	1.96824	0	0	0	8	8	0	0	4	4	4	4	1	1	1	1
217	ALDH2	P05091	Hs.632733	217	ALDH2	P05091	Hs.632733	2onn_GF	2onn_F	1499.5	1575	0.084234	0.952063	0.192544	20.2213	0.196551	14.9781	2.72224	0	0.756174	0.789046	0	0.789046	3.62966	0	0.789046	1.29632	3.02467	0	0.907415	0	2.41977	0	1.94444	0	6.04933	2.26852	8	8	0	0	4	4	4	4	1	1	1	1
217	ALDH2	P05091	Hs.632733	217	ALDH2	P05091	Hs.632733	2onn_GE	2onn_E	1.20211e+06	1786	0.095167	673.075	0.539436	13.5678	0.442807	16.2837	2.39997	0	0.666668	1.04348	1.14285	0.695652	4.00001	0	0.695652	1.14285	2.66662	0	0.799992	0.470591	2.5	0	1.71427	0	5.33323	2	8	8	0	0	4	4	4	4	1	1	1	1
217	ALDH2	P05091	Hs.632733	217	ALDH2	P05091	Hs.632733	2onn_FE	2onn_E	2794.13	2608	0.138967	1.07137	0.200734	30.6582	0.18143	30.3565	0.953836	3.17943	0.264958	0.829431	3.63368	1.38238	0	1.81684	0.829431	2.27105	3.17943	0.244578	1.27178	0.748119	0.198718	0.681314	1.13552	0.669365	2.11962	1.58975	8	8	0	0	4	4	4	4	1	1	1	1
217	ALDH2	P05091	Hs.632733	217	ALDH2	P05091	Hs.632733	2onn_DC	2onn_D	1.31426e+06	1728	0.091632	760.564	0.486595	13.2775	0.205287	19.0166	2.75553	0	0.765434	1.19807	1.31216	0.417507	3.67413	0	1.19807	1.31216	3.06167	0	0.918509	0	2.44938	0	1.31216	0	6.12334	1.02059	8	8	0	0	4	4	4	4	1	1	1	1
217	ALDH2	P05091	Hs.632733	217	ALDH2	P05091	Hs.632733	2onn_DB	2onn_B	1.16405e+06	1503	0.080353	774.485	0.537896	12.8461	0.345854	17.8978	2.63574	0	0.366071	1.14596	1.25511	0.763975	4.3929	0	0.763975	1.25511	2.9286	0	0.87858	0	2.51018	0	1.88264	0	5.8572	2.19645	8	8	0	0	4	4	4	4	1	1	1	1
217	ALDH2	P05091	Hs.632733	217	ALDH2	P05091	Hs.632733	2onn_DA	2onn_A	106117	1578	0.084124	67.2476	0.405142	15.9422	0.547599	11.6503	2.65712	0	0.738097	0.770186	1.2653	1.15528	3.54291	0	0.770186	1.2653	2.95233	0	0.885705	0	2.53059	0	1.89795	0	5.90465	0.984136	8	8	0	0	4	4	4	4	1	1	1	1
217	ALDH2	P05091	Hs.632733	217	ALDH2	P05091	Hs.632733	2onn_CB	2onn_C	1.20359e+06	1689	0.090191	712.608	0.255788	20.7404	0.252708	17.4861	2.39997	0	0.333334	1.04348	1.33331	1.04348	3.20005	0	1.04348	1.14285	2.66662	0	0.799992	0	2.13333	0.571425	1.71427	0	5.33323	1.77779	8	8	0	0	4	4	4	4	1	1	1	1
217	ALDH2	P05091	Hs.632733	217	ALDH2	P05091	Hs.632733	2onn_CA	2onn_A	106117	1578	0.084124	67.2476	0.405142	15.9422	0.547599	11.6503	2.65712	0	0.738097	0.770186	1.2653	1.15528	3.54291	0	0.770186	1.2653	2.95233	0	0.885705	0	2.53059	0	1.89795	0	5.90465	0.984136	8	8	0	0	4	4	4	4	1	1	1	1
217	ALDH2	P05091	Hs.632733	217	ALDH2	P05091	Hs.632733	2onn_BA	2onn_B	1.16405e+06	1503	0.080353	774.485	0.537896	12.8461	0.345854	17.8978	2.63574	0	0.366071	1.14596	1.25511	0.763975	4.3929	0	0.763975	1.25511	2.9286	0	0.87858	0	2.51018	0	1.88264	0	5.8572	2.19645	8	8	0	0	4	4	4	4	1	1	1	1
217	ALDH2	P05091	Hs.632733	217	ALDH2	P05091	Hs.632733	1o04_HG	1o04_G	1018.5	1504	0.079229	0.677194	0.454931	13.7009	0.381555	15.0954	2.74443	0	0.762346	0.795495	0	0.871255	3.65924	0	0.795495	1.30688	3.04932	0	0.914811	0	2.28705	0	2.11109	0	6.09864	2.28701	8	8	0	0	4	4	4	4	1	1	1	1
217	ALDH2	P05091	Hs.632733	217	ALDH2	P05091	Hs.632733	1o04_HF	1o04_F	1063.5	1385	0.073596	0.76787	0.193415	20.28	0.248857	14.1693	2.83849	0	0.756923	0.788461	0	0.901097	3.78465	0	0.822742	0	2.36541	0	0.946163	0	2.36537	0	2.18341	0	6.30776	2.10258	8	8	0	0	4	4	4	4	1	1	1	1
217	ALDH2	P05091	Hs.632733	217	ALDH2	P05091	Hs.632733	1o04_HE	1o04_E	1137.95	1586	0.084407	0.717497	0.444813	14.7563	0.364169	16.1978	2.62502	0	0.699999	0.729168	0	1.25	3.50003	0	0.760866	1.25002	2.91664	0	0.875007	0	2.1875	0	2.01924	0	5.83329	2.1875	8	8	0	0	4	4	4	4	1	1	1	1
217	ALDH2	P05091	Hs.632733	217	ALDH2	P05091	Hs.632733	1o04_HA	1o04_H	594.5	407	0.021539	1.46069	0.463622	7.62799	0.203666	10.9436	4.92005	12.3001	0	0	0	1.17143	0	0	1.06956	0	0	0	2.46002	1.63999	1.53749	1.63999	0	1.23	0	0	8	8	0	0	4	4	4	4	1	1	1	1
217	ALDH2	P05091	Hs.632733	217	ALDH2	P05091	Hs.632733	1o04_GF	1o04_G	1018.5	1504	0.079229	0.677194	0.454931	13.7009	0.381555	15.0954	2.74443	0	0.762346	0.795495	0	0.871255	3.65924	0	0.795495	1.30688	3.04932	0	0.914811	0	2.28705	0	2.11109	0	6.09864	2.28701	8	8	0	0	4	4	4	4	1	1	1	1
217	ALDH2	P05091	Hs.632733	217	ALDH2	P05091	Hs.632733	1o04_GE	1o04_E	1137.95	1586	0.084407	0.717497	0.444813	14.7563	0.364169	16.1978	2.62502	0	0.699999	0.729168	0	1.25	3.50003	0	0.760866	1.25002	2.91664	0	0.875007	0	2.1875	0	2.01924	0	5.83329	2.1875	8	8	0	0	4	4	4	4	1	1	1	1
217	ALDH2	P05091	Hs.632733	217	ALDH2	P05091	Hs.632733	1o04_FE	1o04_E	1137.95	1586	0.084407	0.717497	0.444813	14.7563	0.364169	16.1978	2.62502	0	0.699999	0.729168	0	1.25	3.50003	0	0.760866	1.25002	2.91664	0	0.875007	0	2.1875	0	2.01924	0	5.83329	2.1875	8	8	0	0	4	4	4	4	1	1	1	1
217	ALDH2	P05091	Hs.632733	217	ALDH2	P05091	Hs.632733	1o04_DC	1o04_C	161.12	470	0.024991	0.342809	0.149535	10.0379	0.253482	8.51644	0	0	0	0	0	2.33334	0	0	1.06521	7.0001	8.1666	0	0	1.63335	1.53125	1.53125	1.88462	0	0	0	8	8	0	0	4	4	4	4	1	1	1	1
217	ALDH2	P05091	Hs.632733	217	ALDH2	P05091	Hs.632733	1o04_DB	1o04_B	1099.75	1355	0.07175	0.811624	0.456698	13.6821	0.337649	16.2003	2.84999	0	0.791667	0.791667	0	0.904764	3.79998	0	0.826091	0	3.1666	0	0.863644	0	2.53332	0	2.03572	0	6.3332	1.89999	8	8	0	0	4	4	4	4	1	1	1	1
217	ALDH2	P05091	Hs.632733	217	ALDH2	P05091	Hs.632733	1o04_DA	1o04_A	1081.87	1402	0.074302	0.771662	0.427915	14.404	0.418978	14.5082	2.80386	0	0.77885	0.77885	0	0.93461	3.73848	0	0.812711	0	3.1153	0	0.934621	0	2.33652	0	2.1568	0	6.23061	2.07693	8	8	0	0	4	4	4	4	1	1	1	1
217	ALDH2	P05091	Hs.632733	217	ALDH2	P05091	Hs.632733	1o04_CB	1o04_C	1113.26	1393	0.074068	0.799182	0.148247	20.4406	0.227606	14.192	2.47474	0	0.756174	0.756174	1.29632	0.8642	3.62966	0	0.789046	0	3.02467	0	0.907415	0	2.26852	0	2.09403	0	6.04933	2.26852	8	8	0	0	4	4	4	4	1	1	1	1
217	ALDH2	P05091	Hs.632733	217	ALDH2	P05091	Hs.632733	1o04_CA	1o04_A	1081.87	1402	0.074302	0.771662	0.427915	14.404	0.418978	14.5082	2.80386	0	0.77885	0.77885	0	0.93461	3.73848	0	0.812711	0	3.1153	0	0.934621	0	2.33652	0	2.1568	0	6.23061	2.07693	8	8	0	0	4	4	4	4	1	1	1	1
217	ALDH2	P05091	Hs.632733	217	ALDH2	P05091	Hs.632733	1o04_BA	1o04_A	523.74	615	0.032593	0.85161	0.435937	8.67026	0.131281	12.9379	0	0	0	0	0	2.02499	0	0	0.880437	5.78563	6.74983	0	0	1.35001	1.26562	1.35001	1.55769	2.13159	0	0	8	8	0	0	4	4	4	4	1	1	1	1
217	ALDH2	P05091	Hs.632733	217	ALDH2	P05091	Hs.632733	1nzw_HG	1nzw_G	1399.85	1784	0.094442	0.784669	0.339238	16.6988	0.204886	19.1105	2.46002	0	0.683333	0.713043	0	0.780951	3.28003	0	1.06956	1.17144	2.73336	0	0.820008	0	2.04999	0	2.18665	0	5.46672	2.46002	8	8	0	0	4	4	4	4	1	1	1	1
217	ALDH2	P05091	Hs.632733	217	ALDH2	P05091	Hs.632733	1nzw_HF	1nzw_F	1381.38	1519	0.08037	0.909401	0.178998	20.1481	0.192992	15.0523	2.73336	0	0.759259	0.728889	0	0.911109	3.64448	0	0.79227	1.3016	3.03707	0	0.91112	0	2.27777	0	1.82221	0	6.07414	1.82224	8	8	0	0	4	4	4	4	1	1	1	1
217	ALDH2	P05091	Hs.632733	217	ALDH2	P05091	Hs.632733	1nzw_HE	1nzw_H	1530.75	1813	0.095658	0.844319	0.303952	17.637	0.312708	17.0374	2.46002	0	0.683333	0.713043	0	0.819998	4.10004	0	1.06956	1.17144	2.73336	0	0.820008	0	2.18665	0	2.04999	0	5.46672	2.73336	8	8	0	0	4	4	4	4	1	1	1	1
217	ALDH2	P05091	Hs.632733	217	ALDH2	P05091	Hs.632733	1nzw_HA	1nzw_A	297.25	543	0.029083	0.547422	0.417547	9.04924	0.243038	11.6708	0	0	0	0	7.36374	1.05194	0	0	0	3.1558	0	3.6818	0	2.94547	1.47274	1.57793	1.57793	0	0	0	8	8	0	0	4	4	4	4	1	1	1	1
217	ALDH2	P05091	Hs.632733	217	ALDH2	P05091	Hs.632733	1nzw_GF	1nzw_G	1399.85	1784	0.094442	0.784669	0.339238	16.6988	0.204886	19.1105	2.46002	0	0.683333	0.713043	0	0.780951	3.28003	0	1.06956	1.17144	2.73336	0	0.820008	0	2.04999	0	2.18665	0	5.46672	2.46002	8	8	0	0	4	4	4	4	1	1	1	1
217	ALDH2	P05091	Hs.632733	217	ALDH2	P05091	Hs.632733	1nzw_GE	1nzw_E	1549.3	1841	0.099133	0.841554	0.344007	16.1954	0.122245	21.4981	2.24998	0	0.625	0.899997	1.25	0.78947	3.00005	0	0.978264	1.25	2.5	0	0.833333	0	2	0	2.14287	0	5	2.81253	8	8	0	0	4	4	4	4	1	1	1	1
217	ALDH2	P05091	Hs.632733	217	ALDH2	P05091	Hs.632733	1nzw_FE	1nzw_E	1549.3	1841	0.099133	0.841554	0.344007	16.1954	0.122245	21.4981	2.24998	0	0.625	0.899997	1.25	0.78947	3.00005	0	0.978264	1.25	2.5	0	0.833333	0	2	0	2.14287	0	5	2.81253	8	8	0	0	4	4	4	4	1	1	1	1
217	ALDH2	P05091	Hs.632733	217	ALDH2	P05091	Hs.632733	1nzw_DC	1nzw_C	1411.33	1769	0.095082	0.797812	0.3353	19.2634	0.285326	18.2768	2.36127	0	0.655912	0.629678	0	0.749612	4.72253	0	1.02665	1.12441	2.62367	0	1.57418	0	2.09894	0.562212	1.5742	0	5.24735	1.74912	8	8	0	0	4	4	4	4	1	1	1	1
217	ALDH2	P05091	Hs.632733	217	ALDH2	P05091	Hs.632733	1nzw_DB	1nzw_B	1246.68	1485	0.079642	0.839515	0.488535	12.8166	0.306185	16.7731	2.72224	0	0.756174	0.756174	0	0.8642	4.53691	0	0.789046	1.29632	3.02467	0	0.907415	0	2.41977	0	1.81483	0	6.04933	2.01644	8	8	0	0	4	4	4	4	1	1	1	1
217	ALDH2	P05091	Hs.632733	217	ALDH2	P05091	Hs.632733	1nzw_DA	1nzw_A	1476.05	1743	0.093353	0.846845	0.319213	17.125	0.215661	19.1853	2.35163	0	0.653229	0.940642	1.30647	0.746542	3.1355	0	0.681628	1.1198	2.61284	0	0.783876	0	2.09034	0	2.23964	0	5.22567	2.9395	8	8	0	0	4	4	4	4	1	1	1	1
217	ALDH2	P05091	Hs.632733	217	ALDH2	P05091	Hs.632733	1nzw_CB	1nzw_C	1411.33	1769	0.095082	0.797812	0.3353	19.2634	0.285326	18.2768	2.36127	0	0.655912	0.629678	0	0.749612	4.72253	0	1.02665	1.12441	2.62367	0	1.57418	0	2.09894	0.562212	1.5742	0	5.24735	1.74912	8	8	0	0	4	4	4	4	1	1	1	1
217	ALDH2	P05091	Hs.632733	217	ALDH2	P05091	Hs.632733	1nzw_CA	1nzw_A	1476.05	1743	0.093353	0.846845	0.319213	17.125	0.215661	19.1853	2.35163	0	0.653229	0.940642	1.30647	0.746542	3.1355	0	0.681628	1.1198	2.61284	0	0.783876	0	2.09034	0	2.23964	0	5.22567	2.9395	8	8	0	0	4	4	4	4	1	1	1	1
217	ALDH2	P05091	Hs.632733	217	ALDH2	P05091	Hs.632733	1nzw_BA	1nzw_A	1476.05	1743	0.093353	0.846845	0.319213	17.125	0.215661	19.1853	2.35163	0	0.653229	0.940642	1.30647	0.746542	3.1355	0	0.681628	1.1198	2.61284	0	0.783876	0	2.09034	0	2.23964	0	5.22567	2.9395	8	8	0	0	4	4	4	4	1	1	1	1
217	ALDH2	P05091	Hs.632733	217	ALDH2	P05091	Hs.632733	1cw3_HG	1cw3_G	1245.6	1622	0.086203	0.767941	0.231483	21.1672	0.483661	14.221	2.55516	0	0.354885	0.740633	0	1.21675	3.40688	0	0.740633	1.21675	2.83902	0	0.851721	0	2.12932	0	2.4335	0	5.67804	2.55516	8	8	0	0	4	4	4	4	1	1	1	1
217	ALDH2	P05091	Hs.632733	217	ALDH2	P05091	Hs.632733	1cw3_HF	1cw3_F	1254.72	1553	0.082598	0.807933	0.453194	15.5616	0.47945	14.7989	2.63574	0	0.732143	0.732143	0	1.2551	3.51432	0	0.763975	1.25511	2.9286	0	0.9762	0	2.19642	0	1.88264	0	5.8572	1.9524	8	8	0	0	4	4	4	4	1	1	1	1
217	ALDH2	P05091	Hs.632733	217	ALDH2	P05091	Hs.632733	1cw3_HE	1cw3_E	1228.3	1443	0.076715	0.851213	0.485314	14.6082	0.403829	16.8047	2.74443	0	0.381173	0.795495	0	1.30688	4.57417	0	0.795495	1.30688	3.04932	0	0.914811	0	2.1525	0	1.96032	0	6.09864	1.82962	8	8	0	0	4	4	4	4	1	1	1	1
217	ALDH2	P05091	Hs.632733	217	ALDH2	P05091	Hs.632733	1cw3_HD	1cw3_D	570.25	759	0.040377	0.751318	0.483977	7.58448	0.13836	12.5981	2.24545	0	0.935606	0.976289	3.2078	2.13853	0	2.80679	0.976289	0	0	0	0	0	1.40342	0	1.6039	0	0	2.24545	8	8	0	0	4	4	4	4	1	1	1	1
217	ALDH2	P05091	Hs.632733	217	ALDH2	P05091	Hs.632733	1cw3_GF	1cw3_G	1245.6	1622	0.086203	0.767941	0.231483	21.1672	0.483661	14.221	2.55516	0	0.354885	0.740633	0	1.21675	3.40688	0	0.740633	1.21675	2.83902	0	0.851721	0	2.12932	0	2.4335	0	5.67804	2.55516	8	8	0	0	4	4	4	4	1	1	1	1
217	ALDH2	P05091	Hs.632733	217	ALDH2	P05091	Hs.632733	1cw3_GE	1cw3_E	1228.3	1443	0.076715	0.851213	0.485314	14.6082	0.403829	16.8047	2.74443	0	0.381173	0.795495	0	1.30688	4.57417	0	0.795495	1.30688	3.04932	0	0.914811	0	2.1525	0	1.96032	0	6.09864	1.82962	8	8	0	0	4	4	4	4	1	1	1	1
217	ALDH2	P05091	Hs.632733	217	ALDH2	P05091	Hs.632733	1cw3_GC	1cw3_G	215	763	0.040551	0.281782	0.537079	6.59271	0.169874	11.7893	2.24545	0	0.935606	0.976289	3.2078	2.13853	0	3.2078	0.976289	0	0	0	0	0	1.40342	0	1.6039	0	0	2.24545	8	8	0	0	4	4	4	4	1	1	1	1
217	ALDH2	P05091	Hs.632733	217	ALDH2	P05091	Hs.632733	1cw3_FE	1cw3_F	1254.72	1553	0.082598	0.807933	0.453194	15.5616	0.47945	14.7989	2.63574	0	0.732143	0.732143	0	1.2551	3.51432	0	0.763975	1.25511	2.9286	0	0.9762	0	2.19642	0	1.88264	0	5.8572	1.9524	8	8	0	0	4	4	4	4	1	1	1	1
217	ALDH2	P05091	Hs.632733	217	ALDH2	P05091	Hs.632733	1cw3_DC	1cw3_C	326.75	610	0.032436	0.535656	0.492676	7.6151	0.385053	8.80835	0	0	0	0	0	2.05	0	0	0.891304	5.8572	6.8334	0	0	1.36666	1.20588	2.92855	1.57691	1.07894	0	0	8	8	0	0	4	4	4	4	1	1	1	1
217	ALDH2	P05091	Hs.632733	217	ALDH2	P05091	Hs.632733	1cw3_DB	1cw3_B	691.75	979	0.052	0.706588	0.348812	12.607	0.085432	15.6498	3.71996	0	0.516668	1.07826	0	0.590479	4.96007	0	1.07826	0	0	0	1.03333	0	1.45883	0	2.65713	0	4.13326	3.10001	8	8	0	0	4	4	4	4	1	1	1	1
217	ALDH2	P05091	Hs.632733	217	ALDH2	P05091	Hs.632733	1cw3_DA	1cw3_A	1124.62	1437	0.075984	0.782617	0.109542	25.1452	0.393115	13.4542	2.74443	0	0.381173	0.795495	0	1.30688	3.65924	0	0.795495	1.30688	3.04932	0	0.914811	0	2.1525	0	2.11109	0	6.09864	1.66332	8	8	0	0	4	4	4	4	1	1	1	1
217	ALDH2	P05091	Hs.632733	217	ALDH2	P05091	Hs.632733	1cw3_CB	1cw3_B	370.38	1251	0.066447	0.296067	0.085898	13.6907	0.138955	11.3534	0	0	0.794873	0	5.45051	0	0	5.45051	0.829431	0	0	1.46747	1.58975	1.27179	0	2.72526	1.36263	1.00405	0	0	8	8	0	0	4	4	4	4	1	1	1	1
217	ALDH2	P05091	Hs.632733	217	ALDH2	P05091	Hs.632733	1cw3_CA	1cw3_A	1124.62	1437	0.075984	0.782617	0.109542	25.1452	0.393115	13.4542	2.74443	0	0.381173	0.795495	0	1.30688	3.65924	0	0.795495	1.30688	3.04932	0	0.914811	0	2.1525	0	2.11109	0	6.09864	1.66332	8	8	0	0	4	4	4	4	1	1	1	1
217	ALDH2	P05091	Hs.632733	217	ALDH2	P05091	Hs.632733	1cw3_AB	1cw3_A	1124.62	1437	0.075984	0.782617	0.109542	25.1452	0.393115	13.4542	2.74443	0	0.381173	0.795495	0	1.30688	3.65924	0	0.795495	1.30688	3.04932	0	0.914811	0	2.1525	0	2.11109	0	6.09864	1.66332	8	8	0	0	4	4	4	4	1	1	1	1
217	ALDH2	P05091	Hs.632733	217	ALDH2	P05091	Hs.632733	2onm_LK	2onm_K	203198	1986	0.106471	102.315	0.169979	20.6991	0.188028	20.2481	2.1909	0	0.608586	0.663914	0	0.695526	3.65141	0	1.21717	0	2.43437	0	0.811456	0.486866	2.43433	0	2.08659	0.384371	4.86874	2.1909	8	8	0	0	4	4	4	4	1	1	1	1
217	ALDH2	P05091	Hs.632733	217	ALDH2	P05091	Hs.632733	2onm_LJ	2onm_J	442.13	794	0.042331	0.556839	0.473728	9.20319	0.195711	13.4561	3.86632	0	0.590687	1.35014	0	0	7.08803	0	1.18137	0	0	0	1.57518	0	0.833915	0	2.02522	0	4.72554	3.54412	8	8	0	0	4	4	4	4	1	1	1	1
217	ALDH2	P05091	Hs.632733	217	ALDH2	P05091	Hs.632733	2onm_LI	2onm_I	1398	1861	0.100232	0.751209	0.404185	15.1475	0.180304	19.619	2.37	0	0.658332	0.752378	0	0.831577	3.94991	0	0.987498	1.12857	2.63338	0	0.87777	0.526668	2.63334	0	1.82309	0.438891	5.26676	0.87777	8	8	0	0	4	4	4	4	1	1	1	1
217	ALDH2	P05091	Hs.632733	217	ALDH2	P05091	Hs.632733	2onm_KJ	2onm_K	203198	1986	0.106471	102.315	0.169979	20.6991	0.188028	20.2481	2.1909	0	0.608586	0.663914	0	0.695526	3.65141	0	1.21717	0	2.43437	0	0.811456	0.486866	2.43433	0	2.08659	0.384371	4.86874	2.1909	8	8	0	0	4	4	4	4	1	1	1	1
217	ALDH2	P05091	Hs.632733	217	ALDH2	P05091	Hs.632733	2onm_KI	2onm_I	1398	1861	0.100232	0.751209	0.404185	15.1475	0.180304	19.619	2.37	0	0.658332	0.752378	0	0.831577	3.94991	0	0.987498	1.12857	2.63338	0	0.87777	0.526668	2.63334	0	1.82309	0.438891	5.26676	0.87777	8	8	0	0	4	4	4	4	1	1	1	1
217	ALDH2	P05091	Hs.632733	217	ALDH2	P05091	Hs.632733	2onm_JI	2onm_I	1398	1861	0.100232	0.751209	0.404185	15.1475	0.180304	19.619	2.37	0	0.658332	0.752378	0	0.831577	3.94991	0	0.987498	1.12857	2.63338	0	0.87777	0.526668	2.63334	0	1.82309	0.438891	5.26676	0.87777	8	8	0	0	4	4	4	4	1	1	1	1
217	ALDH2	P05091	Hs.632733	217	ALDH2	P05091	Hs.632733	2onm_IE	2onm_I	584	807	0.043464	0.723668	0.524304	8.99149	0.324023	12.7432	0	0	0	1.50476	2.25713	0	0	2.25713	0	2.25713	0	2.63333	3.51108	2.10667	0	1.12857	1.21539	1.75556	0	0	8	8	0	0	4	4	4	4	1	1	1	1
217	ALDH2	P05091	Hs.632733	217	ALDH2	P05091	Hs.632733	2onm_HG	2onm_H	1613.88	1908	0.101635	0.845849	0.336228	17.4617	0.13226	21.5486	2.34195	0	0.650535	0.709678	0	0.74347	3.1226	0	0.975802	1.11519	2.60209	0	0.867385	0.520434	1.83681	0	2.23042	0	5.20417	2.60216	8	8	0	0	4	4	4	4	1	1	1	1
217	ALDH2	P05091	Hs.632733	217	ALDH2	P05091	Hs.632733	2onm_HF	2onm_F	906	942	0.050536	0.961783	0.294714	13.8476	0.202699	14.675	3.585	0	0.497919	1.08637	0	0.5975	5.97514	0	0.995837	0	0	0	1.32777	0	1.49374	0	2.56073	0	3.98343	2.65555	8	8	0	0	4	4	4	4	1	1	1	1
217	ALDH2	P05091	Hs.632733	217	ALDH2	P05091	Hs.632733	2onm_HE	2onm_H	1613.88	1908	0.101635	0.845849	0.336228	17.4617	0.13226	21.5486	2.34195	0	0.650535	0.709678	0	0.74347	3.1226	0	0.975802	1.11519	2.60209	0	0.867385	0.520434	1.83681	0	2.23042	0	5.20417	2.60216	8	8	0	0	4	4	4	4	1	1	1	1
217	ALDH2	P05091	Hs.632733	217	ALDH2	P05091	Hs.632733	2onm_HD	2onm_D	240.38	567	0.030318	0.423951	0.620349	5.47521	0.389606	8.78679	2.44442	0	1.12037	0	3.84122	2.68888	0	4.48155	0	0	0	0	0	0	1.68055	0	2.06838	0	0	2.98766	8	8	0	0	4	4	4	4	1	1	1	1
217	ALDH2	P05091	Hs.632733	217	ALDH2	P05091	Hs.632733	2onm_GF	2onm_G	1335.2	1522	0.08129	0.877267	0.114201	22.5776	0.402517	14.163	2.80386	0	0.77885	0.84965	0	0.890107	3.73848	0	0.77885	1.33515	3.1153	0	1.03846	0	2.33652	0	1.86924	0	6.23061	1.16826	8	8	0	0	4	4	4	4	1	1	1	1
217	ALDH2	P05091	Hs.632733	217	ALDH2	P05091	Hs.632733	2onm_GE	2onm_E	378.12	1118	0.059882	0.338211	0.226172	11.7309	0.264166	10.0008	0	0	0	0	5.66662	0	0	6.61113	0.826392	0	0	1.65278	2.20371	1.32223	0	2.83331	1.41665	1.10186	0	0	8	8	0	0	4	4	4	4	1	1	1	1
217	ALDH2	P05091	Hs.632733	217	ALDH2	P05091	Hs.632733	2onm_FE	2onm_F	906	942	0.050536	0.961783	0.294714	13.8476	0.202699	14.675	3.585	0	0.497919	1.08637	0	0.5975	5.97514	0	0.995837	0	0	0	1.32777	0	1.49374	0	2.56073	0	3.98343	2.65555	8	8	0	0	4	4	4	4	1	1	1	1
217	ALDH2	P05091	Hs.632733	217	ALDH2	P05091	Hs.632733	2onm_DC	2onm_C	102023	1832	0.097821	55.6893	0.2306	19.6419	0.08808	23.2258	2.59143	0	0.64785	0.706747	1.11058	0.777415	3.10966	0	1.2957	1.11058	2.59143	0	0.863808	0	2.07311	0	2.07311	0	5.18285	1.55483	8	8	0	0	4	4	4	4	1	1	1	1
217	ALDH2	P05091	Hs.632733	217	ALDH2	P05091	Hs.632733	2onm_DB	2onm_B	381.75	783	0.041939	0.487548	0.185011	14.5026	0.430534	9.33948	4.51873	0	0.627605	1.36932	0	0	7.53103	0	1.25521	0	0	0	1.67363	0	0.941407	0	2.1518	0	5.02089	1.67363	8	8	0	0	4	4	4	4	1	1	1	1
217	ALDH2	P05091	Hs.632733	217	ALDH2	P05091	Hs.632733	2onm_DA	2onm_A	159162	2078	0.111272	76.5937	0.096298	23.8577	0.208018	20.6535	2.35294	0	0.588235	0.641709	1.00839	0.672269	3.52934	0	0.882353	1.00839	2.35294	0	0.784314	0.441174	2.20587	0	2.01682	0.371515	4.70588	2.64709	8	8	0	0	4	4	4	4	1	1	1	1
217	ALDH2	P05091	Hs.632733	217	ALDH2	P05091	Hs.632733	2onm_CB	2onm_C	102023	1832	0.097821	55.6893	0.2306	19.6419	0.08808	23.2258	2.59143	0	0.64785	0.706747	1.11058	0.777415	3.10966	0	1.2957	1.11058	2.59143	0	0.863808	0	2.07311	0	2.07311	0	5.18285	1.55483	8	8	0	0	4	4	4	4	1	1	1	1
217	ALDH2	P05091	Hs.632733	217	ALDH2	P05091	Hs.632733	2onm_CA	2onm_A	159162	2078	0.111272	76.5937	0.096298	23.8577	0.208018	20.6535	2.35294	0	0.588235	0.641709	1.00839	0.672269	3.52934	0	0.882353	1.00839	2.35294	0	0.784314	0.441174	2.20587	0	2.01682	0.371515	4.70588	2.64709	8	8	0	0	4	4	4	4	1	1	1	1
217	ALDH2	P05091	Hs.632733	217	ALDH2	P05091	Hs.632733	2onm_BA	2onm_A	159162	2078	0.111272	76.5937	0.096298	23.8577	0.208018	20.6535	2.35294	0	0.588235	0.641709	1.00839	0.672269	3.52934	0	0.882353	1.00839	2.35294	0	0.784314	0.441174	2.20587	0	2.01682	0.371515	4.70588	2.64709	8	8	0	0	4	4	4	4	1	1	1	1
217	ALDH2	P05091	Hs.632733	217	ALDH2	P05091	Hs.632733	1zum_LK	1zum_L	466	706	0.037766	0.660057	0.597526	5.42292	0.216396	10.5422	0	0	0	0	0	1.19697	10.5334	0	1.14493	0	0	0	0	0	1.88094	0	3.76189	0	0	8.77794	8	8	0	0	4	4	4	4	1	1	1	1
217	ALDH2	P05091	Hs.632733	217	ALDH2	P05091	Hs.632733	1zum_LJ	1zum_J	111325	1677	0.09176	66.3832	0.377152	15.6758	0.119539	21.5186	2.16366	0	0.661113	0.721212	0.99168	0.661113	3.17339	0	1.03478	0.99168	3.96684	0	0.881484	0.528891	2.26665	0	1.83076	0.440742	3.9666	0.99168	8	8	0	0	4	4	4	4	1	1	1	1
217	ALDH2	P05091	Hs.632733	217	ALDH2	P05091	Hs.632733	1zum_LI	1zum_I	1397.72	2012	0.108928	0.694692	0.290072	18.2517	0.327702	16.731	2.01137	0	0.614583	0.351191	0	0.961953	2.95006	0	1.2826	0.921883	3.68732	0	0.819436	0.526786	1.84374	0	2.26922	0.433823	3.68753	1.84377	8	8	0	0	4	4	4	4	1	1	1	1
217	ALDH2	P05091	Hs.632733	217	ALDH2	P05091	Hs.632733	1zum_KJ	1zum_J	111325	1677	0.09176	66.3832	0.377152	15.6758	0.119539	21.5186	2.16366	0	0.661113	0.721212	0.99168	0.661113	3.17339	0	1.03478	0.99168	3.96684	0	0.881484	0.528891	2.26665	0	1.83076	0.440742	3.9666	0.99168	8	8	0	0	4	4	4	4	1	1	1	1
217	ALDH2	P05091	Hs.632733	217	ALDH2	P05091	Hs.632733	1zum_KI	1zum_I	1397.72	2012	0.108928	0.694692	0.290072	18.2517	0.327702	16.731	2.01137	0	0.614583	0.351191	0	0.961953	2.95006	0	1.2826	0.921883	3.68732	0	0.819436	0.526786	1.84374	0	2.26922	0.433823	3.68753	1.84377	8	8	0	0	4	4	4	4	1	1	1	1
217	ALDH2	P05091	Hs.632733	217	ALDH2	P05091	Hs.632733	1zum_JI	1zum_I	1397.72	2012	0.108928	0.694692	0.290072	18.2517	0.327702	16.731	2.01137	0	0.614583	0.351191	0	0.961953	2.95006	0	1.2826	0.921883	3.68732	0	0.819436	0.526786	1.84374	0	2.26922	0.433823	3.68753	1.84377	8	8	0	0	4	4	4	4	1	1	1	1
217	ALDH2	P05091	Hs.632733	217	ALDH2	P05091	Hs.632733	1zum_IE	1zum_I	597	795	0.04304	0.750943	0.574319	8.74137	0.301223	14.0542	0	0	0	1.49841	1.96668	0	0	3.14673	0	1.96668	0	2.62225	3.49626	2.24762	0	1.57333	1.21025	1.85098	0	0	8	8	0	0	4	4	4	4	1	1	1	1
217	ALDH2	P05091	Hs.632733	217	ALDH2	P05091	Hs.632733	1zum_HG	1zum_G	1672.63	1773	0.096171	0.94339	0.250196	20.9613	0.123104	21.5029	2.21001	0	0.675285	0.771754	0	0.70465	3.24132	0	0.675285	0	2.70114	0	0.90038	0.578822	2.31529	0	2.49337	0	4.05179	3.47293	8	8	0	0	4	4	4	4	1	1	1	1
217	ALDH2	P05091	Hs.632733	217	ALDH2	P05091	Hs.632733	1zum_HF	1zum_F	1363.38	1861	0.101329	0.732606	0.380103	17.6664	0.410044	15.7825	1.99168	0	0.663892	0.724244	0	0.995837	3.18659	0	0.663892	0.995827	3.98343	0	0.885183	0.531107	2.12443	0	2.4513	0	3.98343	2.27617	8	8	0	0	4	4	4	4	1	1	1	1
217	ALDH2	P05091	Hs.632733	217	ALDH2	P05091	Hs.632733	1zum_HE	1zum_H	1558.1	1677	0.09087	0.9291	0.508872	12.9194	0.212762	19.8042	2.21001	0	0.675285	0.771754	1.01292	0.70465	3.24132	0	1.35057	1.01292	4.05155	0	0.90038	0	2.16091	0	1.87003	0	4.05179	1.15765	8	8	0	0	4	4	4	4	1	1	1	1
217	ALDH2	P05091	Hs.632733	217	ALDH2	P05091	Hs.632733	1zum_GF	1zum_F	1363.38	1861	0.101329	0.732606	0.380103	17.6664	0.410044	15.7825	1.99168	0	0.663892	0.724244	0	0.995837	3.18659	0	0.663892	0.995827	3.98343	0	0.885183	0.531107	2.12443	0	2.4513	0	3.98343	2.27617	8	8	0	0	4	4	4	4	1	1	1	1
217	ALDH2	P05091	Hs.632733	217	ALDH2	P05091	Hs.632733	1zum_GE	1zum_E	1400.85	1556	0.084094	0.900289	0.262506	18.4835	0.347531	16.0892	2.39391	0	0.73148	0.835975	0	0.763288	3.51112	0	0.73148	0	4.3888	0	0.975301	0	2.19443	0	2.70087	0	4.3888	2.50793	8	8	0	0	4	4	4	4	1	1	1	1
217	ALDH2	P05091	Hs.632733	217	ALDH2	P05091	Hs.632733	1zum_FE	1zum_E	2860.23	2614	0.141274	1.0942	0.308309	27.1828	0.163735	32.8529	2.36472	3.85373	0.36128	0.68815	3.25155	1.25663	0	1.1561	0.72256	2.89027	2.89018	0.72256	0.963407	0.770733	0.541917	0.57805	0.444656	0.510043	1.44509	0.82578	8	8	0	0	4	4	4	4	1	1	1	1
217	ALDH2	P05091	Hs.632733	217	ALDH2	P05091	Hs.632733	1zum_FD	1zum_D	294.38	384	0.020579	0.766615	0.376266	7.6652	0.086539	11.1707	3.09094	0	1.47826	1.54545	0	0	0	0	0	0	17.0007	0	0	0	4.53335	0	0	1.99999	0	0	8	8	0	0	4	4	4	4	1	1	1	1
217	ALDH2	P05091	Hs.632733	217	ALDH2	P05091	Hs.632733	1zum_DC	1zum_C	1411.55	1610	0.087046	0.876739	0.365259	21.1255	0.212428	24.8891	1.19501	6.37349	0.199167	0.869093	2.98748	1.45479	0	0	0.995837	2.98748	4.78012	0.398335	0.956	0.682862	0.318664	0.956	0.735389	0.562351	1.19503	0.597496	8	8	0	0	4	4	4	4	1	1	1	1
217	ALDH2	P05091	Hs.632733	217	ALDH2	P05091	Hs.632733	1zum_DB	1zum_B	1647.12	1791	0.097533	0.919665	0.253936	18.8342	0.100002	22.7168	1.95833	0	0.652776	0.746029	0.979154	0.712121	3.13327	0	1.02174	0.979154	3.9165	0	0.783337	0	2.08888	0	2.41026	0	3.91673	2.23811	8	8	0	0	4	4	4	4	1	1	1	1
217	ALDH2	P05091	Hs.632733	217	ALDH2	P05091	Hs.632733	1zum_DA	1zum_A	1.03594e+06	1986	0.104996	521.622	0.187166	23.1165	0.387558	17.2071	1.80149	0	0.650535	0.678824	0	1.06452	3.1226	0	0.678824	0.867385	3.90344	0	0.975802	0.520434	2.08174	0	2.23042	0.410868	3.1226	2.23039	8	8	0	0	4	4	4	4	1	1	1	1
217	ALDH2	P05091	Hs.632733	217	ALDH2	P05091	Hs.632733	1zum_CB	1zum_B	1647.12	1791	0.097533	0.919665	0.253936	18.8342	0.100002	22.7168	1.95833	0	0.652776	0.746029	0.979154	0.712121	3.13327	0	1.02174	0.979154	3.9165	0	0.783337	0	2.08888	0	2.41026	0	3.91673	2.23811	8	8	0	0	4	4	4	4	1	1	1	1
217	ALDH2	P05091	Hs.632733	217	ALDH2	P05091	Hs.632733	1zum_CA	1zum_A	1.03594e+06	1986	0.104996	521.622	0.187166	23.1165	0.387558	17.2071	1.80149	0	0.650535	0.678824	0	1.06452	3.1226	0	0.678824	0.867385	3.90344	0	0.975802	0.520434	2.08174	0	2.23042	0.410868	3.1226	2.23039	8	8	0	0	4	4	4	4	1	1	1	1
217	ALDH2	P05091	Hs.632733	217	ALDH2	P05091	Hs.632733	1zum_BA	1zum_A	1754.24	1701	0.089929	1.0313	0.379221	17.6573	0.19269	22.8334	1.69231	7.33315	0.229166	0.478262	3.14282	0.500001	0	0	0.717394	2.44445	5.50031	0.458331	1.37499	0.733339	0.366669	0	1.17858	0.57895	3.30003	3.14282	8	8	0	0	4	4	4	4	1	1	1	1
217	ALDH2	P05091	Hs.632733	217	ALDH2	P05091	Hs.632733	1ag8_DC	1ag8_C	1604.87	1447	0.07772	1.1091	0.221789	19.3911	0.096374	20.0369	1.49999	0	0.391305	0.78261	0	0.947372	3.60002	0	1.12501	0.900006	2.99992	0	0.900006	0.642859	1.5	0	2.45457	0.500001	9.0005	1.63638	8	8	0	0	4	4	4	4	1	1	1	1
217	ALDH2	P05091	Hs.632733	217	ALDH2	P05091	Hs.632733	1ag8_DB	1ag8_B	1441.42	1629	0.08688	0.88485	0.47412	14.8681	0.473021	14.4945	2.04165	0	0.340278	0.710142	0	1.28947	2.7222	0	1.02083	1.63335	2.7222	0	0.9074	0.628208	1.81482	0.544449	2.04165	0	8.16693	0.628208	8	8	0	0	4	4	4	4	1	1	1	1
217	ALDH2	P05091	Hs.632733	217	ALDH2	P05091	Hs.632733	1ag8_DA	1ag8_A	377.12	992	0.053014	0.380161	0.107412	11.8636	0.126366	11.3274	0	0	0	0	3.71209	0	0	8.90916	0.928032	0	0	2.22729	2.47473	0	0	2.96972	1.85604	1.23738	0	2.02479	8	8	0	0	4	4	4	4	1	1	1	1
217	ALDH2	P05091	Hs.632733	217	ALDH2	P05091	Hs.632733	1ag8_CB	1ag8_B	327.5	1180	0.062933	0.277542	0.167432	12.3695	0.117136	11.3365	0	0	0	0	3.76926	0.991903	0	7.53852	0.785258	0	0	1.71328	2.094	1.44971	0	2.51284	1.5705	1.04701	0	1.44971	8	8	0	0	4	4	4	4	1	1	1	1
217	ALDH2	P05091	Hs.632733	217	ALDH2	P05091	Hs.632733	1ag8_CA	1ag8_A	377.12	992	0.053014	0.380161	0.107412	11.8636	0.126366	11.3274	0	0	0	0	3.71209	0	0	8.90916	0.928032	0	0	2.22729	2.47473	0	0	2.96972	1.85604	1.23738	0	2.02479	8	8	0	0	4	4	4	4	1	1	1	1
217	ALDH2	P05091	Hs.632733	217	ALDH2	P05091	Hs.632733	1ag8_BA	1ag8_B	1441.42	1629	0.08688	0.88485	0.47412	14.8681	0.473021	14.4945	2.04165	0	0.340278	0.710142	0	1.28947	2.7222	0	1.02083	1.63335	2.7222	0	0.9074	0.628208	1.81482	0.544449	2.04165	0	8.16693	0.628208	8	8	0	0	4	4	4	4	1	1	1	1
217	ALDH2	P05091	Hs.632733	217	ALDH2	P05091	Hs.632733	1a4z_DC	1a4z_D	128	498	0.026282	0.257028	0.51204	7.85543	0.296831	11.3039	0	0	0	0	0	1.9762	3.45839	4.15007	0.864579	4.14996	0	0	0	1.59615	0	2.76667	1.72916	1.15278	0	0	8	8	0	0	4	4	4	4	1	1	1	1
217	ALDH2	P05091	Hs.632733	217	ALDH2	P05091	Hs.632733	1a4z_DB	1a4z_B	279.12	1124	0.059569	0.248327	0.21369	11.9422	0.179658	11.408	0	0	0	0	5.16668	0	0	8.26679	0.861113	0	0	1.87878	2.29632	1.47618	0	2.75555	1.72223	1.14814	0	1.72223	8	8	0	0	4	4	4	4	1	1	1	1
217	ALDH2	P05091	Hs.632733	217	ALDH2	P05091	Hs.632733	1a4z_DA	1a4z_D	806.24	1420	0.074942	0.567775	0.420743	16.1515	0.329292	16.6299	2.30554	0	0.384257	0.768515	0	1.31747	3.07412	0	0.768515	0.922214	3.07412	0	1.15276	0	1.94153	0	2.30554	0	6.14825	1.53703	8	8	0	0	4	4	4	4	1	1	1	1
217	ALDH2	P05091	Hs.632733	217	ALDH2	P05091	Hs.632733	1a4z_CB	1a4z_B	279.12	1124	0.059569	0.248327	0.21369	11.9422	0.179658	11.408	0	0	0	0	5.16668	0	0	8.26679	0.861113	0	0	1.87878	2.29632	1.47618	0	2.75555	1.72223	1.14814	0	1.72223	8	8	0	0	4	4	4	4	1	1	1	1
217	ALDH2	P05091	Hs.632733	217	ALDH2	P05091	Hs.632733	1a4z_CA	1a4z_A	330.88	1113	0.059253	0.297287	0.200649	12.0091	0.105429	11.4903	0	0	0	0	4.11665	0	0	8.2333	0.857639	0	0	1.71528	2.28705	1.37222	0	2.74443	1.71528	1.14353	0	1.71528	8	8	0	0	4	4	4	4	1	1	1	1
217	ALDH2	P05091	Hs.632733	217	ALDH2	P05091	Hs.632733	1a4z_BA	1a4z_B	1332.62	1231	0.065239	1.08255	0.267362	18.5454	0.37581	14.8366	2.58334	0	0.430556	0.861113	0	1.03333	3.44438	0	0.861113	0	3.44438	0	1.14816	0	1.63158	0	2.58334	0	6.88876	1.72223	8	8	0	0	4	4	4	4	1	1	1	1
218	ALDH3A1	P30838	Hs.531682	218	ALDH3A1	P30838	Hs.531682	1ad3_BA	1ad3_B	429.12	1783	0.094634	0.240673	0.292599	12.5863	0.263347	13.0013	0.945093	0	0.675069	1.0905	0	0	2.02519	0	0.567061	3.86632	0	1.01261	0	2.50175	1.57516	0	1.28877	0	0	2.83528	1	1	0	0	1	1	0	0	0	0	1	1
262	AMD1	P17707	Hs.159118	262	AMD1	P17707	Hs.159118	1msv_BA	1msv_A	266.76	697	0.051284	0.382726	0.3582	10.784	0.290479	11.7812	0	6.99986	0	0	6.99986	0	0	0	0	0	3.49993	5.25	1.27273	1.55557	1.07692	0.777777	0	0	0	2.79999	4	4	0	0	1	1	3	3	0	0	1	1
262	AMD1	P17707	Hs.159118	262	AMD1	P17707	Hs.159118	1jl0_BA	1jl0_A	558.88	746	0.056912	0.749169	0.426955	10.0184	0.121484	15.2611	0	8.25621	0	0	4.95383	0	0	0	0	0	2.47691	4.64427	1.23846	1.03205	1.12587	0.774038	0	0	0	2.47691	4	4	0	0	1	1	3	3	0	0	1	1
262	AMD1	P17707	Hs.159118	262	AMD1	P17707	Hs.159118	1i7m_AC	1i7m_C	5772.8	5205	0.430165	1.10909	0.241698	33.9032	0.239349	33.9771	0.298916	1.34512	0.504426	1.00884	2.01768	0.403543	4.03537	1.34512	0.588496	2.30592	0	0.896748	0.672561	0.74729	0.597832	1.16578	1.17698	0.538049	0	1.56931	4	4	0	0	1	1	3	3	0	0	1	1
262	AMD1	P17707	Hs.159118	262	AMD1	P17707	Hs.159118	1i72_AB	1i72_A	4813.6	5007	0.37514	0.961374	0.289392	32.2324	0.229546	34.5356	0.549828	0.549828	0.618557	0.824742	2.01604	0.329897	4.94845	1.09966	0.721649	2.59205	0.824742	0.91638	0.329897	0.942563	0.659794	1.23711	1.4433	0.549828	0	1.64949	4	4	0	0	1	1	3	3	0	0	1	1
262	AMD1	P17707	Hs.159118	262	AMD1	P17707	Hs.159118	1jen_AC	1jen_A	5493.45	5050	0.382605	1.08781	0.208091	35.0369	0.138212	36.0033	0.354658	1.19699	0.398989	1.36796	1.99495	0.531987	2.39398	1.19699	0.598484	2.05194	0.531982	0.886645	0.797978	0.886645	0.709316	1.27676	1.39646	0.531982	0	1.86194	4	4	0	0	1	1	3	3	0	0	1	1
262	AMD1	P17707	Hs.159118	262	AMD1	P17707	Hs.159118	1jen_DC	1jen_C	4728.54	4310	0.334316	1.09711	0.227471	34.1712	0.329259	27.8073	0.517585	0.862627	0.539147	1.23234	1.94095	0.57509	1.72525	1.29394	0.646977	2.21821	0.862627	0.766787	0.431322	0.862644	0.57509	1.26521	1.50963	0.690113	0	1.72525	4	4	0	0	1	1	3	3	0	0	1	1
262	AMD1	P17707	Hs.159118	262	AMD1	P17707	Hs.159118	1jen_BA	1jen_A	5493.45	5050	0.382605	1.08781	0.208091	35.0369	0.138212	36.0033	0.354658	1.19699	0.398989	1.36796	1.99495	0.531987	2.39398	1.19699	0.598484	2.05194	0.531982	0.886645	0.797978	0.886645	0.709316	1.27676	1.39646	0.531982	0	1.86194	4	4	0	0	1	1	3	3	0	0	1	1
262	AMD1	P17707	Hs.159118	262	AMD1	P17707	Hs.159118	1i7m_DC	1i7m_C	5772.8	5205	0.430165	1.10909	0.241698	33.9032	0.239349	33.9771	0.298916	1.34512	0.504426	1.00884	2.01768	0.403543	4.03537	1.34512	0.588496	2.30592	0	0.896748	0.672561	0.74729	0.597832	1.16578	1.17698	0.538049	0	1.56931	4	4	0	0	1	1	3	3	0	0	1	1
262	AMD1	P17707	Hs.159118	262	AMD1	P17707	Hs.159118	1i7m_BA	1i7m_B	3356.3	3392	0.580027	0.989475	0.355509	22.3551	0.394488	20.6722	0.794118	0	0.397059	0.794118	0.529408	1.05882	0	1.05882	1.19118	1.90587	0	0	1.58819	0.794118	1.58822	0.794118	0	1.19118	1.58824	1.58819	4	4	0	0	1	1	3	3	0	0	1	1
262	AMD1	P17707	Hs.159118	262	AMD1	P17707	Hs.159118	1i7c_BA	1i7c_A	6004.63	6007	0.434943	0.999605	0.308342	32.5265	0.06658	42.3617	0.750001	0.500004	0.562501	0.83334	2.0625	0.272728	4.50029	0.750006	0.599998	2.625	0.500004	0.83334	0.500004	1.00001	0.749998	1.14706	1.66668	0.750001	0	1.75001	4	4	0	0	1	1	3	3	0	0	1	1
262	AMD1	P17707	Hs.159118	262	AMD1	P17707	Hs.159118	1i7b_BA	1i7b_A	5117.8	4972	0.377152	1.02932	0.323432	32.0127	0.18058	36.105	0.39078	0.781545	0.48847	1.36773	2.08413	0.426302	2.34473	1.56307	0.586164	2.67963	0.521037	0.868387	0.625241	0.893209	0.694709	1.17233	1.36773	0.521037	0	1.56311	4	4	0	0	1	1	3	3	0	0	1	1
262	AMD1	P17707	Hs.159118	262	AMD1	P17707	Hs.159118	1i79_BA	1i79_A	5643.92	5639	0.423444	1.00087	0.239445	35.4888	0.248005	34.3915	0.32727	1.10456	0.460229	1.28863	2.12726	0.441821	2.20903	1.47269	0.552275	2.31428	0.736364	1.14545	0.736368	1.05194	0.736368	1.10455	1.10454	0.49091	0	1.71818	4	4	0	0	1	1	3	3	0	0	1	1
283	ANG	P03950	Hs.283749	6050	RNH1	P13489	Hs.530687	1a4y_ED	1a4y_D	159	336	0.019488	0.473214	0.555743	4.40149	0.152215	8.37276	0	0	1.64	0	0	0	0	20.5002	0	3.15382	0	0	0	0	0	1.57692	0	0	10.2501	13.6668	3	0	0	0	0	0	3	0	0	0	0	0
283	ANG	P03950	Hs.283749	6050	RNH1	P13489	Hs.530687	1a4y_BA	1a4y_B	481.75	812	0.12216	0.593288	0.181183	11.0449	0.160331	9.34474	0	0	1.3	0	0	2.22856	1.95	0	0	7.7997	0	0	1.3	1.55999	0	0.975001	0	0	7.7997	0	3	0	0	0	0	0	3	0	0	0	0	0
285	ANGPT2	O15123	Hs.583870	7010	TEK	Q02763	Hs.89640	2gy7_AB	2gy7_B	224.12	914	0.045741	0.245208	0.361466	8.31155	0.115434	11.3078	0	0	0	3.09601	0	0	1.71999	2.86664	2.34546	0	0	0	0	0	1.51766	0	0	2.14998	0	12.8999	0	0	0	0	0	0	0	0	0	0	0	0
317	APAF1	O14727	Hs.552567	842	CASP9	P55211	Hs.329502	3ygs_CP	3ygs_C	118.88	432	0.086039	0.275185	0.081203	10.086	0.303393	7.42209	1.75	0	0.875001	0	0	0	4.66667	0	0	0	0	2.33334	0	0	0	3.5	0	7.00001	0	0	3	0	0	0	1	0	2	0	0	0	1	0
320	APBA1	Q02410	Hs.592974	351	APP	P05067	Hs.434980	1x11_BD	1x11_D	27.38	723	0.392295	0.03787	0.320472	7.97514	0.355732	6.82118	0	0	0	2.6	0	0	0	0	2.6	0	0	1.3	0	0	0	0	0	0	0	1.3	0	0	0	0	0	0	0	0	0	0	0	0
320	APBA1	Q02410	Hs.592974	351	APP	P05067	Hs.434980	1x11_AC	1x11_A	174	1091	0.155192	0.159487	0.196918	12.4605	0.261928	11.2779	0	0	0.656251	0	0	0	0	0.874995	1.74999	0	0	0	5.2499	0.524998	3.00001	2.09999	1.74999	0	0	1.75001	0	0	0	0	0	0	0	0	0	0	0	0
321	APBA2	Q99767	Hs.618112	351	APP	P05067	Hs.434980	1x11_BD	1x11_D	27.38	723	0.392295	0.03787	0.320472	7.97514	0.355732	6.82118	0	0	0	2.6	0	0	0	0	2.6	0	0	1.3	0	0	0	0	0	0	0	1.3	0	0	0	0	0	0	0	0	0	0	0	0
321	APBA2	Q99767	Hs.618112	351	APP	P05067	Hs.434980	1x11_AC	1x11_A	174	1091	0.155192	0.159487	0.196918	12.4605	0.261928	11.2779	0	0	0.656251	0	0	0	0	0.874995	1.74999	0	0	0	5.2499	0.524998	3.00001	2.09999	1.74999	0	0	1.75001	0	0	0	0	0	0	0	0	0	0	0	0
324	APC	P25054	Hs.637001	1499	CTNNB1	P35222	Hs.476018	1th1_DB	1th1_B	785.38	935	0.042283	0.839979	0.430404	11.4297	0.457022	10.8351	1.09716	0	0	0.672457	0	1.22624	1.89512	0	1.22624	6.51438	4.16927	0	0	0.94755	0.77208	0	0	0	0	0	1	0	0	0	1	0	0	0	0	0	0	0
324	APC	P25054	Hs.637001	1499	CTNNB1	P35222	Hs.476018	1th1_CA	1th1_C	1529.62	1384	0.225187	1.10522	0.289978	14.3763	0.199849	15.6085	0	0	0	1.30768	1.96152	0	0	1.96152	1.96152	0.560439	3.92305	0	1.96155	0.784617	1.96152	1.96152	0	0	0	0	1	0	0	0	1	0	0	0	0	0	0	0
324	APC	P25054	Hs.637001	1499	CTNNB1	P35222	Hs.476018	1v18_BA	1v18_A	606.62	928	0.043615	0.653685	0.459671	11.196	0.511365	10.1149	1.18422	0	0	1.5	0	1.125	2.04544	0	1.32353	6.42855	0	0	0	1.07143	0.803569	0	0	0	0	0	1	0	0	0	1	0	0	0	0	0	0	0
324	APC	P25054	Hs.637001	1499	CTNNB1	P35222	Hs.476018	1t08_CA	1t08_A	87.75	277	0.012702	0.316787	0.474477	5.56909	0.137962	8.13008	0	0	0	0	0	0	0	0	3.79167	0	0	3.79167	0	0	2.52778	0	0	0	22.75	0	1	0	0	0	1	0	0	0	0	0	0	0
325	APCS	P02743	Hs.507080	325	APCS	P02743	Hs.507080	2a3y_EA	2a3y_E	311.12	1057	0.121341	0.294342	0.200398	14.9881	0.32985	12.4518	3.42025	0	0.641301	0.466405	3.42025	0	0	0.85508	1.02608	2.56524	0	0.73292	0.93281	0	1.2826	1.2826	0	1.1401	0	2.56524	2	2	0	0	0	0	2	2	0	0	0	0
325	APCS	P02743	Hs.507080	325	APCS	P02743	Hs.507080	2a3y_DE	2a3y_D	622.38	1394	0.159042	0.446471	0.165908	19.9864	0.364524	14.1417	2.64445	0	0.495833	0.721212	2.64445	0.79333	0	1.98334	0.79333	2.64445	0	0.566662	0.661113	0	0.991665	0.991665	0.79333	1.32223	0	1.69999	2	2	0	0	0	0	2	2	0	0	0	0
325	APCS	P02743	Hs.507080	325	APCS	P02743	Hs.507080	2a3y_CD	2a3y_C	488.25	1125	0.130148	0.434	0.293813	13.7815	0.094041	17.1885	3.27774	0	0.61458	0.893943	3.27774	0.491665	0	0	0.983331	2.45836	0	0.819452	0.893943	0	1.22916	1.22916	0	1.09259	0	2.45836	2	2	0	0	0	0	2	2	0	0	0	0
325	APCS	P02743	Hs.507080	325	APCS	P02743	Hs.507080	2a3y_BC	2a3y_B	342.5	1112	0.125225	0.308004	0.168786	16.369	0.087732	17.5178	2.25	0	0.642858	0.818183	3	0.45	0	1.5	0.900001	3	0	0.750001	0.818183	0	1.125	1.125	0	1	0	2.7	2	2	0	0	0	0	2	2	0	0	0	0
325	APCS	P02743	Hs.507080	325	APCS	P02743	Hs.507080	2a3y_AB	2a3y_A	312	955	0.109757	0.326702	0.435486	10.9159	0.283923	13.7329	2.83337	0	0.708332	0.515151	3.77779	0	0	1.88889	1.13333	2.83337	0	0.944448	0.944448	0	0	0.708332	0	1.25926	0	2.42855	2	2	0	0	0	0	2	2	0	0	0	0
325	APCS	P02743	Hs.507080	325	APCS	P02743	Hs.507080	2a3x_IJ	2a3x_I	596	1138	0.129098	0.523726	0.354994	16.6178	0.376488	16.0625	2.08929	0	0.522322	0.759741	2.78572	1.04464	0	2.08929	0.835715	2.78572	0	0.596939	0.759741	0	0	0.522322	0.696429	2.08929	0	1.79082	2	2	0	0	0	0	2	2	0	0	0	0
325	APCS	P02743	Hs.507080	325	APCS	P02743	Hs.507080	2a3x_HI	2a3x_H	427.74	1183	0.134738	0.361572	0.056499	20.8196	0.100169	15.0234	2.28849	0	0.572114	0.832168	3.05129	0.45769	0	0.762823	0.91538	1.83076	0	0.762823	0.832168	0	1.14423	1.14423	0	1.71634	0	1.96152	2	2	0	0	0	0	2	2	0	0	0	0
325	APCS	P02743	Hs.507080	325	APCS	P02743	Hs.507080	2a3x_GH	2a3x_G	120.75	561	0.063852	0.215241	0.117142	11.971	0.260087	9.89851	2.87502	0	0	0.718746	2.39583	0.718746	0	1.19792	1.43749	2.39583	0	0	0.598957	0	0	0.89844	0	1.79688	0	3.59374	2	2	0	0	0	0	2	2	0	0	0	0
325	APCS	P02743	Hs.507080	325	APCS	P02743	Hs.507080	2a3x_FJ	2a3x_J	432.74	918	0.10483	0.471394	0.498132	10.8154	0.287504	15.1805	2.22857	0	0	0.506494	3.71429	0	0	1.85715	1.11429	2.78572	0	0.928572	1.11429	0	0	0.696429	1.11429	1.39286	0	3.34286	2	2	0	0	0	0	2	2	0	0	0	0
325	APCS	P02743	Hs.507080	325	APCS	P02743	Hs.507080	2a3x_FG	2a3x_F	99	523	0.05956	0.189293	0.215573	11.1579	0.111887	11.9744	4.47055	0	0	0.745102	2.23528	0.670591	0	1.11764	1.34118	3.35291	0	0	0.609627	0	0	0.838241	0	1.67648	0	3.35291	2	2	0	0	0	0	2	2	0	0	0	0
325	APCS	P02743	Hs.507080	325	APCS	P02743	Hs.507080	2a3x_DE	2a3x_D	429.12	1106	0.12476	0.387993	0.261357	16.3503	0.407321	13.1158	3.27774	0	0.61458	0.446971	3.27774	0	0	2.45836	0.983331	2.45836	0	0.702381	0.983331	0	0	0.61458	0.819452	1.84374	0	2.45836	2	2	0	0	0	0	2	2	0	0	0	0
325	APCS	P02743	Hs.507080	325	APCS	P02743	Hs.507080	2a3x_CD	2a3x_C	119.38	615	0.071562	0.194114	0.24429	10.5275	0.136276	11.9366	3.53127	0	0	0.642046	2.35414	0	0	1.17709	1.41249	2.35414	0	0	1.41249	0	0	0.882818	0	1.76564	0	4.23748	2	2	0	0	0	0	2	2	0	0	0	0
325	APCS	P02743	Hs.507080	325	APCS	P02743	Hs.507080	2a3x_BC	2a3x_C	182.5	323	0.037584	0.565015	0.14418	8.67756	0.213089	7.59723	0	0	0	2.93507	0	0	0	2.69049	1.61428	0	0	0	0	0	0	2.01787	0	2.01787	0	0	2	2	0	0	0	0	2	2	0	0	0	0
325	APCS	P02743	Hs.507080	325	APCS	P02743	Hs.507080	2a3x_AE	2a3x_E	153.62	962	0.10963	0.159688	0.318801	10.3655	0.06693	14.1408	3.83333	0	0.718752	0.522728	3.83333	0	0	0	1.14999	3.83333	0	0	0.522728	0	1.4375	1.4375	0	1.4375	0	3.45002	2	2	0	0	0	0	2	2	0	0	0	0
325	APCS	P02743	Hs.507080	325	APCS	P02743	Hs.507080	2a3x_AB	2a3x_A	227.26	733	0.082156	0.310041	0.214562	15.513	0.156853	14.3743	3.2222	0	0.80555	1.28889	2.14815	0.644444	0	0	1.28889	1.6111	0	0	0.585856	0	0	0.80555	0	2.14815	0	3.22223	2	2	0	0	0	0	2	2	0	0	0	0
325	APCS	P02743	Hs.507080	325	APCS	P02743	Hs.507080	2a3w_ST	2a3w_S	230.12	939	0.10892	0.245069	0.106844	16.659	0.225928	12.3509	3.54546	0	0	0.483472	3.54546	0	0	0.886365	1.06364	3.54546	0	0.759741	0.966943	0	1.32955	1.32955	0	1.18182	0	2.65909	2	2	0	0	0	0	2	2	0	0	0	0
325	APCS	P02743	Hs.507080	325	APCS	P02743	Hs.507080	2a3w_RS	2a3w_R	229.5	938	0.108027	0.24467	0.197482	14.8839	0.11598	14.1119	3.39131	0	0	0.508696	3.39131	0	0	1.69565	1.01739	3.39131	0	0.726709	0.924902	0	1.27174	1.27174	0	1.13044	0	2.18013	2	2	0	0	0	0	2	2	0	0	0	0
325	APCS	P02743	Hs.507080	325	APCS	P02743	Hs.507080	2a3w_QR	2a3w_Q	291.75	1220	0.141122	0.239139	0.402132	11.231	0.310475	12.9425	3.42025	0	0.641301	0.466405	3.42025	0	0	0.85508	1.02608	3.42025	0	0.73292	0.855072	0	1.2826	1.2826	0	1.1401	0	2.56524	2	2	0	0	0	0	2	2	0	0	0	0
325	APCS	P02743	Hs.507080	325	APCS	P02743	Hs.507080	2a3w_PT	2a3w_T	459.88	1349	0.15554	0.340904	0.394064	13.5218	0.3325	14.8956	2.8395	0	0.532409	0.387206	2.8395	0	0	2.12963	0.851847	2.8395	0	0.709875	0.774412	0	1.06482	1.06482	0.851857	1.41975	0	2.12963	2	2	0	0	0	0	2	2	0	0	0	0
325	APCS	P02743	Hs.507080	325	APCS	P02743	Hs.507080	2a3w_PQ	2a3w_P	344.74	1123	0.130097	0.306981	0.200397	15.5914	0.147398	15.6708	2.34	0	0.585001	0.85091	3.12	0.520001	0	0.780001	0.936001	3.12	0	0.780001	0.85091	0	1.17	1.17	0	1.04	0	2.00572	2	2	0	0	0	0	2	2	0	0	0	0
325	APCS	P02743	Hs.507080	325	APCS	P02743	Hs.507080	2a3w_NO	2a3w_N	384.76	866	0.100394	0.444296	0.099499	16.7623	0.141335	15.2983	3.68255	0	0.690471	1.00432	3.68255	0.55238	0	0	1.10476	3.68255	0	0.789113	1.00432	0	0	0.690471	0	1.38094	0	2.76191	2	2	0	0	0	0	2	2	0	0	0	0
325	APCS	P02743	Hs.507080	325	APCS	P02743	Hs.507080	2a3w_MN	2a3w_M	776.25	1398	0.162539	0.555258	0.433527	12.9627	0.065052	19.9194	2.64367	0	0	0.793099	2.64367	0.39655	0	1.98276	1.18965	1.58622	0	0.660918	0.721004	0	0.991382	0.991382	0.793108	1.48707	0	1.98276	2	2	0	0	0	0	2	2	0	0	0	0
325	APCS	P02743	Hs.507080	325	APCS	P02743	Hs.507080	2a3w_LM	2a3w_L	368.75	1197	0.138046	0.308062	0.392307	13.9372	0.285969	16.2694	4.46164	0	0	0.405593	2.97437	0	0	2.23077	0.892307	2.97437	0	0.637361	0.811185	0	1.11538	1.11538	0.892317	1.48718	0	1.91208	2	2	0	0	0	0	2	2	0	0	0	0
325	APCS	P02743	Hs.507080	325	APCS	P02743	Hs.507080	2a3w_KO	2a3w_O	380.88	1381	0.163258	0.2758	0.267442	17.0075	0.221146	17.9629	2.69044	0	0.672623	0.733767	2.69044	0.403569	0	1.34525	0.807139	2.69044	0	0.57653	0.733767	0	1.00893	1.00893	0.807139	1.5134	0	2.42142	2	2	0	0	0	0	2	2	0	0	0	0
325	APCS	P02743	Hs.507080	325	APCS	P02743	Hs.507080	2a3w_KL	2a3w_K	371.12	1129	0.12974	0.328716	0.218	15.329	0.020547	17.9828	3.25	0	0.609376	0.886365	3.25	0.4875	0	0	0.975001	3.25	0	0.696429	0.886365	0	1.21875	1.21875	0	1.08333	0	2.4375	2	2	0	0	0	0	2	2	0	0	0	0
325	APCS	P02743	Hs.507080	325	APCS	P02743	Hs.507080	2a3w_IJ	2a3w_I	305.12	968	0.112115	0.315207	0.240451	14.213	0.351367	11.5826	3.86668	0	0	0.52727	3.86668	0	0	0	1.16	1.44999	0	0.828569	1.05454	0	1.44999	1.44999	0	1.44999	0	3.48004	2	2	0	0	0	0	2	2	0	0	0	0
325	APCS	P02743	Hs.507080	325	APCS	P02743	Hs.507080	2a3w_HI	2a3w_H	276.38	977	0.114591	0.282886	0.303674	12.9868	0.104968	14.6838	4.14031	0	0	0.564595	2.07015	0	0	0	1.2421	1.55265	0	0.887219	1.2421	0	1.55262	1.55262	0	1.38012	0	3.10529	2	2	0	0	0	0	2	2	0	0	0	0
325	APCS	P02743	Hs.507080	325	APCS	P02743	Hs.507080	2a3w_GH	2a3w_H	125.62	452	0.053014	0.27792	0.313259	8.1354	0.353134	7.22698	0	0	0	1.78788	0	1.96666	0	3.27781	1.96666	0	0	0	0	0	0	0	0	4.37038	0	0	2	2	0	0	0	0	2	2	0	0	0	0
325	APCS	P02743	Hs.507080	325	APCS	P02743	Hs.507080	2a3w_FJ	2a3w_J	240.12	1060	0.123486	0.226528	0.218593	14.5889	0.275735	13.1965	3.51516	0	0.659086	0.527272	3.51516	0	0	0	1.05454	3.51516	0	0.753245	0.958674	0	1.31817	1.31817	0	1.31817	0	2.63637	2	2	0	0	0	0	2	2	0	0	0	0
325	APCS	P02743	Hs.507080	325	APCS	P02743	Hs.507080	2a3w_FG	2a3w_F	359.62	1373	0.15807	0.261923	0.03883	22.3066	0.343981	12.4057	2.91355	0	0.546293	0.397308	2.91355	0	0	2.1852	0.874072	1.74814	0	0.624339	0.794616	0	1.09259	1.09259	0.874072	1.45679	0	2.1852	2	2	0	0	0	0	2	2	0	0	0	0
325	APCS	P02743	Hs.507080	325	APCS	P02743	Hs.507080	2a3w_DE	2a3w_D	288.88	1066	0.124069	0.270994	0.238214	14.3194	0.274504	13.2799	3.54546	0	0.664773	0.483472	3.54546	0	0	0	1.06364	3.54546	0	0.886365	0.966943	0	1.32955	1.32955	0	1.32955	0	2.27922	2	2	0	0	0	0	2	2	0	0	0	0
325	APCS	P02743	Hs.507080	325	APCS	P02743	Hs.507080	2a3w_CD	2a3w_C	332.62	1129	0.130054	0.294615	0.194196	15.9804	0.158398	15.4778	3.22223	0	0.604162	0.878784	3.22223	0.483333	0	0	0.966666	2.41665	0	0.805558	0.966666	0	1.20833	1.20833	0	1.07408	0	2.41667	2	2	0	0	0	0	2	2	0	0	0	0
325	APCS	P02743	Hs.507080	325	APCS	P02743	Hs.507080	2a3w_BC	2a3w_B	299.5	1086	0.124527	0.275783	0.258292	13.7977	0.121534	15.0024	3.44929	0	0.646738	0.470356	3.44929	0	0	0.862322	1.03478	2.58699	0	0.739125	0.940711	0	1.29348	1.29348	0	1.14976	0	2.58697	2	2	0	0	0	0	2	2	0	0	0	0
325	APCS	P02743	Hs.507080	325	APCS	P02743	Hs.507080	2a3w_AQ	2a3w_A	1051.87	1650	0.187991	0.637497	0.382537	17.8164	0.331068	18.1307	1.84848	0	0	0.336088	2.46466	0.369698	1.84854	1.8485	0.739396	1.84848	0	0.528139	0.672176	0.528139	1.38636	0.924239	0.616166	1.64311	3.69684	2.11256	2	2	0	0	0	0	2	2	0	0	0	0
325	APCS	P02743	Hs.507080	325	APCS	P02743	Hs.507080	2a3w_AE	2a3w_E	350.26	1125	0.129177	0.311342	0.099773	17.778	0.113708	17.455	3.27774	0	0.61458	0.893943	3.27774	0.491665	0	0	0.983331	2.45836	0	0.702381	0.893943	0	1.22916	1.22916	0	1.22916	0	2.45836	2	2	0	0	0	0	2	2	0	0	0	0
325	APCS	P02743	Hs.507080	325	APCS	P02743	Hs.507080	2a3w_AB	2a3w_A	1051.87	1650	0.187991	0.637497	0.382537	17.8164	0.331068	18.1307	1.84848	0	0	0.336088	2.46466	0.369698	1.84854	1.8485	0.739396	1.84848	0	0.528139	0.672176	0.528139	1.38636	0.924239	0.616166	1.64311	3.69684	2.11256	2	2	0	0	0	0	2	2	0	0	0	0
325	APCS	P02743	Hs.507080	325	APCS	P02743	Hs.507080	1sac_EA	1sac_E	252	1021	0.11779	0.246817	0.325609	12.4145	0.196724	14.4513	3.39131	0	0.63587	0.462451	3.39131	0	0	0.847827	1.01739	3.39131	0	0.847827	0.924902	0	1.27174	1.27174	0	1.27174	0	2.18013	2	2	0	0	0	0	2	2	0	0	0	0
325	APCS	P02743	Hs.507080	325	APCS	P02743	Hs.507080	1sac_DE	1sac_D	357	1354	0.157004	0.263663	0.301652	16.0441	0.419135	13.2771	3	0	0.562501	0.409091	3	0	0	1.5	0.900001	3	0	0.642858	0.818183	0	1.125	1.125	0.750001	1.6875	0	2.25	2	2	0	0	0	0	2	2	0	0	0	0
325	APCS	P02743	Hs.507080	325	APCS	P02743	Hs.507080	1sac_CD	1sac_C	839.14	1565	0.182571	0.536192	0.334617	18.0992	0.082612	20.621	1.87095	0	0.534561	1.12258	2.49463	0.374193	0	1.87097	1.12258	1.87095	0	0.623658	0.680349	0	0.935477	0.935477	0.623658	1.40322	0	1.87097	2	2	0	0	0	0	2	2	0	0	0	0
325	APCS	P02743	Hs.507080	325	APCS	P02743	Hs.507080	1sac_BC	1sac_B	371.87	1396	0.164584	0.266383	0.323162	15.8615	0.26562	16.8848	2.64367	0	0.566498	0.721004	2.64367	0.39655	0	1.98276	0.793099	2.64367	0	0.660918	0.721004	0	0.991382	0.991382	0.793108	1.32184	0	1.98276	2	2	0	0	0	0	2	2	0	0	0	0
325	APCS	P02743	Hs.507080	325	APCS	P02743	Hs.507080	1sac_AB	1sac_A	263.5	1055	0.120903	0.249763	0.391038	11.8375	0.28387	13.1333	2.58699	0	0.646738	0.470356	3.44929	0	0	0.862322	1.03478	2.58699	0	0.862322	0.940711	0	1.29348	1.29348	0	1.14976	0	2.58697	2	2	0	0	0	0	2	2	0	0	0	0
325	APCS	P02743	Hs.507080	325	APCS	P02743	Hs.507080	1lgn_EA	1lgn_E	687.75	1372	0.157792	0.501276	0.291055	16.3807	0.279732	14.7642	2.85714	0	0.535712	0.389609	2.85714	0.428573	0	2.14286	0.857146	2.14288	0	0.612248	0.779218	0	1.07142	1.07142	0.714286	1.42857	0	2.14286	2	2	0	0	0	0	2	2	0	0	0	0
325	APCS	P02743	Hs.507080	325	APCS	P02743	Hs.507080	1lgn_DE	1lgn_D	795.75	1411	0.160761	0.563962	0.347876	15.6857	0.316858	16.3559	2.0862	0	0.521549	0.758621	2.78165	0.834479	0	1.3908	0.834479	2.78165	0	0.596062	0.758621	0	1.0431	1.0431	0.695399	1.39081	0	1.78818	2	2	0	0	0	0	2	2	0	0	0	0
325	APCS	P02743	Hs.507080	325	APCS	P02743	Hs.507080	1lgn_CD	1lgn_C	512.25	1351	0.155771	0.379164	0.370933	14.5023	0.31582	15.1966	2.93828	0	0.550925	0.400673	2.93828	0.440739	0	1.46914	0.881477	2.93828	0	0.629625	0.801347	0	1.10185	1.10185	0.73457	1.46914	0	2.20371	2	2	0	0	0	0	2	2	0	0	0	0
325	APCS	P02743	Hs.507080	325	APCS	P02743	Hs.507080	1lgn_BC	1lgn_B	656.12	1377	0.159264	0.476485	0.320784	15.7122	0.335176	14.4812	2.83334	0	0.531249	0.386364	2.83334	0.424998	0	2.12501	0.849996	2.12503	0	0.607138	0.772727	0	1.0625	1.0625	0.708336	1.41667	0	2.12501	2	2	0	0	0	0	2	2	0	0	0	0
325	APCS	P02743	Hs.507080	325	APCS	P02743	Hs.507080	1lgn_AB	1lgn_A	606.88	1422	0.163279	0.426779	0.160124	20.2113	0.380036	14.4542	2.06899	0	0.517239	0.752348	2.75862	0.82759	0	1.37931	0.82759	2.06899	0	0.689655	0.689655	0	1.03448	1.03448	0.689655	1.37931	0	2.06897	2	2	0	0	0	0	2	2	0	0	0	0
325	APCS	P02743	Hs.507080	325	APCS	P02743	Hs.507080	1gyk_CE	1gyk_C	337.38	1070	0.124044	0.315308	0.329779	12.401	0.269502	13.2879	3.33333	0	0.625002	0.499997	3.33333	0	0	0.833332	0.999995	3.33333	0	0.833332	0.909093	0	1.25	1.25	0	1.11111	0	2.5	2	2	0	0	0	0	2	2	0	0	0	0
325	APCS	P02743	Hs.507080	325	APCS	P02743	Hs.507080	1gyk_BE	1gyk_E	160.12	842	0.09578	0.190166	0.192708	12.1002	0.160366	12.034	4.37032	0	0	0.655554	4.37032	0	0	0	1.31111	1.6389	0	0	0.595962	0	1.63888	1.87302	0	1.45679	0	2.80952	2	2	0	0	0	0	2	2	0	0	0	0
325	APCS	P02743	Hs.507080	325	APCS	P02743	Hs.507080	1gyk_BD	1gyk_B	348.12	1123	0.129452	0.309991	0.34598	12.1017	0.268243	13.5221	3.36233	0	0.63043	0.458496	3.36233	0	0	0.840582	1.00869	2.52172	0	0.840582	0.916992	0	1.26086	1.26086	0	1.12078	0	3.02612	2	2	0	0	0	0	2	2	0	0	0	0
325	APCS	P02743	Hs.507080	325	APCS	P02743	Hs.507080	1gyk_AD	1gyk_D	348.5	1076	0.123479	0.323885	0.109852	16.471	0.305145	12.0465	3.30432	0	0.708069	0.450594	3.30432	0	0	0.82608	0.991308	4.95648	0	0.82608	0.901188	0	1.23914	1.23914	0	1.10145	0	2.97389	2	2	0	0	0	0	2	2	0	0	0	0
325	APCS	P02743	Hs.507080	325	APCS	P02743	Hs.507080	1gyk_AC	1gyk_A	342.38	1109	0.126859	0.308729	0.29888	12.9731	0.231295	13.6692	3.48484	0	0.746748	0.522724	3.48484	0	0	0	1.04545	2.61361	0	0.871211	0.950415	0	1.30682	1.30682	0	1.16161	0	3.13638	2	2	0	0	0	0	2	2	0	0	0	0
328	APEX1	P27695	Hs.73722	7295	TXN	P10599	Hs.435136	1cqh_BA	1cqh_B	96.25	828	0.456954	0.116244	0.185994	8.56907	0.10889	8.97401	1.85715	1.85715	0	0	0	0	0	1.85715	0	1.85715	0	0	1.85715	0	0	1.85715	1.85715	0	0	0	1	0	0	0	1	0	0	0	1	0	0	0
328	APEX1	P27695	Hs.73722	7295	TXN	P10599	Hs.435136	1cqg_BA	1cqg_A	302.88	680	0.121255	0.445412	0.296211	9.67867	0.372513	8.54073	2.55554	0	0	0.766664	0	0	0	0	0.638889	0	0	0	0	1.91667	0	1.53333	1.91667	3.06666	0	0	1	0	0	0	1	0	0	0	1	0	0	0
331	BIRC4	P98170	Hs.356076	840	CASP7	P55210	Hs.9216	1i4o_DB	1i4o_B	559.25	912	0.087457	0.613213	0.234906	16.5501	0.239527	16.2472	1.35418	5.41688	0	0.386906	1.80555	2.70835	1.08332	0	0	0	1.80555	0.677088	1.08332	0.773812	2.32144	3.86906	0.902775	0	0	0.902775	2	2	0	0	0	0	2	2	0	0	0	0
331	BIRC4	P98170	Hs.356076	840	CASP7	P55210	Hs.9216	1i4o_CA	1i4o_A	773.5	443	0.040368	1.74605	0.24277	10.6069	0.310827	9.5052	0	0	0	0.935716	4.36662	0	0	0	0	0	0	0	0	3.74287	3.74287	3.74287	0	0	0	0	2	2	0	0	0	0	2	2	0	0	0	0
331	BIRC4	P98170	Hs.356076	840	CASP7	P55210	Hs.9216	1kmc_DB	1kmc_B	318.75	451	0.039299	0.706763	0.374362	10.0337	0.364229	9.7941	3.96966	0	0	0.850651	0	5.10391	1.98483	0	0	0	2.97731	0	0	0	1.32324	0	1.98483	0	0	3.96966	2	2	0	0	0	0	2	2	0	0	0	0
331	BIRC4	P98170	Hs.356076	840	CASP7	P55210	Hs.9216	1kmc_CA	1kmc_A	411.38	420	0.037057	0.979476	0.189746	12.952	0.310182	9.57196	0	0	0	0.785711	3.66671	1.57144	0	0	0	0	0	0	0	3.14288	2.44444	4.71431	0	0	0	0	2	2	0	0	0	0	2	2	0	0	0	0
331	BIRC4	P98170	Hs.356076	840	CASP7	P55210	Hs.9216	1i51_FC	1i51_C	364.25	550	0.06382	0.662273	0.5054	4.46757	0.463594	4.63084	0	0	0	2.87498	0	2.87498	0	0	0	0	0	0	0	0	5.75003	0	4.59999	0	0	0	2	2	0	0	0	0	2	2	0	0	0	0
331	BIRC4	P98170	Hs.356076	840	CASP7	P55210	Hs.9216	1i51_FD	1i51_D	687.75	1073	0.152849	0.64096	0.231715	13.6777	0.110043	12.9782	0	0	0	0.974364	1.16924	0	1.46153	0	0	0	0	0	1.46153	2.92305	2.33848	2.5055	0	0	11.6922	0	2	2	0	0	0	0	2	2	0	0	0	0
331	BIRC4	P98170	Hs.356076	840	CASP7	P55210	Hs.9216	1i51_EA	1i51_A	323.88	546	0.063942	0.593187	0.539967	4.20121	0.428134	5.22162	0	0	0	2.87498	0	2.87498	0	0	0	0	0	0	0	0	5.75003	0	4.59999	0	0	0	2	2	0	0	0	0	2	2	0	0	0	0
331	BIRC4	P98170	Hs.356076	840	CASP7	P55210	Hs.9216	1i51_EB	1i51_B	305.12	896	0.126233	0.340536	0.171433	11.9016	0.197256	11.278	0	0	0	1.15152	1.72726	0	1.72726	0	0	0	0	0	0	3.45452	2.76366	1.72727	0	0	13.8181	0	2	2	0	0	0	0	2	2	0	0	0	0
331	BIRC4	P98170	Hs.356076	10454	MAP3K7IP1	Q15750	Hs.507681	2pop_DC	2pop_D	490.62	511	0.101469	0.960117	0.644257	6.31955	0.358938	11.3733	2.72726	0	0	0	1.09091	1.81818	0	0	0	0	0	1.36363	0	0	0.909091	0.779219	1.81818	1.81818	0	0	2	0	0	0	0	0	2	0	0	0	0	0
331	BIRC4	P98170	Hs.356076	10454	MAP3K7IP1	Q15750	Hs.507681	2pop_BA	2pop_B	709.88	651	0.130252	1.09045	0.579685	7.19097	0.365665	10.8235	0	0	0	3.60001	2.40001	1	0	0	0	3.00003	0	0	0	0	1	0	0	2	0	3.00003	2	0	0	0	0	0	2	0	0	0	0	0
331	BIRC4	P98170	Hs.356076	331	BIRC4	P98170	Hs.356076	2opz_BD	2opz_D	197.75	272	0.039289	0.727022	0.669636	2.16111	0.030445	6.23321	0	0	0	0	0	0	0	0	0	9.11108	0	0	0	0	0	5.46663	0	0	0	0	2	2	0	0	0	0	2	2	0	0	0	0
331	BIRC4	P98170	Hs.356076	331	BIRC4	P98170	Hs.356076	2opz_AC	2opz_A	403.38	572	0.082779	0.70521	0.215371	10.0053	0.093969	11.2958	0	0	0	2.025	0	0	5.06257	3.375	1.44642	0	0	1.44642	0	3.375	0	0	1.44642	0	0	0	2	2	0	0	0	0	2	2	0	0	0	0
331	BIRC4	P98170	Hs.356076	331	BIRC4	P98170	Hs.356076	1xb1_FA	1xb1_A	325	526	0.097679	0.617871	0.260535	10.3851	0.179768	11.3803	3.38888	0	0	0.847219	0	1.12963	0	0	0.968255	1.69444	0	1.12963	0	2.25927	0	0	0	0	13.5559	0	2	2	0	0	0	0	2	2	0	0	0	0
331	BIRC4	P98170	Hs.356076	331	BIRC4	P98170	Hs.356076	1xb1_EF	1xb1_F	265.25	512	0.094135	0.518066	0.271362	9.12689	0.216304	9.61031	3.81249	0	0	0.953122	0	0	0	0	1.08929	2.54168	0	1.27083	0	2.54168	0	0	0	0	15.2504	0	2	2	0	0	0	0	2	2	0	0	0	0
331	BIRC4	P98170	Hs.356076	331	BIRC4	P98170	Hs.356076	1xb1_DE	1xb1_E	576.25	1469	0.237203	0.392274	0.126473	16.2038	0.31739	12.5328	1.35295	0	0	0.901959	0	0	4.05875	1.35295	0	1.35293	0	1.62352	1.01471	1.01471	1.35295	1.35295	2.0294	0	0	0	2	2	0	0	0	0	2	2	0	0	0	0
331	BIRC4	P98170	Hs.356076	331	BIRC4	P98170	Hs.356076	1xb1_CD	1xb1_D	139.75	353	0.064593	0.395892	0.31005	7.47359	0.1927	8.14104	4.57143	0	0	1.14286	0	0	0	0	0	2.28571	0	1.52381	0	3.04762	0	0	0	0	6.09524	0	2	2	0	0	0	0	2	2	0	0	0	0
331	BIRC4	P98170	Hs.356076	331	BIRC4	P98170	Hs.356076	1xb1_BC	1xb1_C	590.62	346	0.062421	1.70699	0.294147	7.64362	0.039465	10.1793	3.04762	0	0	1.14286	0	0	0	0	0	2.28571	0	1.52381	0	3.04762	0	0	0	0	9.14286	0	2	2	0	0	0	0	2	2	0	0	0	0
331	BIRC4	P98170	Hs.356076	331	BIRC4	P98170	Hs.356076	1xb1_AB	1xb1_A	264.12	172	0.031941	1.53558	0.574317	4.20365	0.27555	6.87228	0	0	0	0	0	1.69444	0	0	0	0	0	0	0	0	5.08332	0	3.38891	0	0	5.08332	2	2	0	0	0	0	2	2	0	0	0	0
331	BIRC4	P98170	Hs.356076	331	BIRC4	P98170	Hs.356076	1xb0_FA	1xb0_A	522.25	484	0.088048	1.07903	0.137437	11.169	0.004337	10.7995	2.79167	0	0	1.04688	0	0	0	0	1.19642	2.09377	0	1.39584	0	2.79167	0	0	0	0	5.58335	0	2	2	0	0	0	0	2	2	0	0	0	0
331	BIRC4	P98170	Hs.356076	331	BIRC4	P98170	Hs.356076	1xb0_EF	1xb0_F	435	735	0.115621	0.591837	0.005786	16.4441	0.364372	6.86697	0	0	0	0.833333	0	0	3.74995	2.5	1.07143	0	0	0	1.87501	1.87501	0	0	1.07143	0	2.5	1.87501	2	2	0	0	0	0	2	2	0	0	0	0
331	BIRC4	P98170	Hs.356076	331	BIRC4	P98170	Hs.356076	1xb0_DE	1xb0_E	456.38	341	0.061265	1.33836	0.159317	10.2657	0.267538	8.85274	4.71429	0	0	1.17857	0	0	0	0	0	2.35715	0	1.57143	0	3.14283	0	0	0	0	9.42858	0	2	2	0	0	0	0	2	2	0	0	0	0
331	BIRC4	P98170	Hs.356076	331	BIRC4	P98170	Hs.356076	1xb0_CD	1xb0_D	523.88	498	0.091984	1.05197	0.113997	10.8014	0.137771	10.3174	3.9375	0	0	0.984376	0	0	0	0	1.125	1.96875	0	1.3125	0	2.625	0	0	0	0	7.87501	0	2	2	0	0	0	0	2	2	0	0	0	0
331	BIRC4	P98170	Hs.356076	331	BIRC4	P98170	Hs.356076	1xb0_BC	1xb0_C	559.88	498	0.092086	1.12426	0.286741	8.73949	0.165749	9.92874	3.9375	0	0	0.984376	0	0	0	0	1.125	1.96875	0	1.3125	0	2.625	0	0	0	0	7.87501	0	2	2	0	0	0	0	2	2	0	0	0	0
331	BIRC4	P98170	Hs.356076	331	BIRC4	P98170	Hs.356076	1xb0_AB	1xb0_B	435	355	0.057453	1.22535	0.234602	9.40897	0.178129	9.07286	3.47618	0	0	1.15873	0	0	0	0	0	1.73809	0	2.60712	0	2.60712	0	0	0	0	6.95236	0	2	2	0	0	0	0	2	2	0	0	0	0
331	BIRC4	P98170	Hs.356076	331	BIRC4	P98170	Hs.356076	2pop_DB	2pop_D	266.38	424	0.084194	0.628255	0.456736	6.20942	0.132761	9.90973	0	7.49985	0	1.25	3.00001	0	7.49985	0	0	3.75004	0	0	0	0	1.25	0	2.5	0	0	0	2	2	0	0	0	0	2	2	0	0	0	0
332	BIRC5	O15392	Hs.514527	3619	INCENP	Q9NQS7	Hs.142179	2qfa_AC	2qfa_A	252.62	310	0.033081	0.814903	0.272778	8.01085	0.127558	9.05832	0	0	0	1.14737	4.35996	0	0	0	2.725	0	0	0	0	5.45004	0	0	0	0	0	0	0	0	0	0	0	0	0	0	0	0	0	0
332	BIRC5	O15392	Hs.514527	55143	CDCA8	Q53HL2	Hs.524571	2raw_AB	2raw_A	322.88	681	0.071549	0.474126	0.48448	7.47819	0.100663	12.953	0	0	0	0.995217	14.1816	0	0	0	0	4.72728	0	0	0	0	0	0	1.57577	0	9.45492	0	0	0	0	0	0	0	0	0	0	0	0	0
332	BIRC5	O15392	Hs.514527	55143	CDCA8	Q53HL2	Hs.524571	2qfa_AB	2qfa_B	276	1167	0.180232	0.236504	0.347036	11.3378	0.498385	8.04857	0	0	0	1.87879	1.87879	0	0	0	0	1.02479	5.63638	1.40909	0	0	1.40909	0	0	0	5.63638	2.81819	0	0	0	0	0	0	0	0	0	0	0	0
332	BIRC5	O15392	Hs.514527	55143	CDCA8	Q53HL2	Hs.524571	2rax_XY	2rax_Y	135.12	774	0.123465	0.174574	0.208023	9.08709	0.391678	6.62353	0	0	0	0	0	0	0	0	0	1.65714	4.14283	2.07141	0	0	1.65714	0	0	0	8.2859	4.14283	0	0	0	0	0	0	0	0	0	0	0	0
332	BIRC5	O15392	Hs.514527	55143	CDCA8	Q53HL2	Hs.524571	2rax_XB	2rax_X	268.75	236	0.033485	1.13877	0.473396	5.11479	0.360104	6.1977	0	0	0	1.5	0	0	0	0	0	3.00001	0	0	3.49998	0	0	0	3.49998	0	0	0	0	0	0	0	0	0	0	0	0	0	0	0
332	BIRC5	O15392	Hs.514527	55143	CDCA8	Q53HL2	Hs.524571	2rax_EF	2rax_E	297.62	561	0.07833	0.530517	0.260343	10.905	0.399717	7.99818	0	0	0	1.25926	14.1669	0	0	0	0	4.04762	0	0	0	0	0	0	0	0	9.44421	0	0	0	0	0	0	0	0	0	0	0	0	0
332	BIRC5	O15392	Hs.514527	55143	CDCA8	Q53HL2	Hs.524571	2rax_EB	2rax_E	245	535	0.0747	0.457944	0.396317	7.28444	0.282616	8.57772	0	0	0	1.61904	6.07153	0	0	0	2.20779	0	0	2.42855	0	4.04763	0	0	0	0	0	0	0	0	0	0	0	0	0	0	0	0	0	0
332	BIRC5	O15392	Hs.514527	55143	CDCA8	Q53HL2	Hs.524571	2rax_AF	2rax_A	206.88	566	0.080318	0.365512	0.351182	8.2717	0.187635	9.99759	0	0	0	1.58095	11.8573	0	0	0	2.15585	0	0	2.37143	0	3.95234	0	0	0	0	0	0	0	0	0	0	0	0	0	0	0	0	0	0
332	BIRC5	O15392	Hs.514527	55143	CDCA8	Q53HL2	Hs.524571	2rax_AB	2rax_B	322.5	879	0.140483	0.366894	0.202838	9.36208	0.050993	9.79857	0	0	0	1.20834	2.41667	0	0	0	0	1.45	3.62498	0	0	0	1.45	0	0	0	7.25016	3.62498	0	0	0	0	0	0	0	0	0	0	0	0
335	APOA1	P02647	Hs.633003	335	APOA1	P02647	Hs.633003	1av1_DA	1av1_D	174.38	544	0.025419	0.320551	0.484699	6.24127	0.362505	7.67165	2.36471	0	0	1.43572	0	0	0	0	2.23334	2.43636	0	0	0	0	0	0	0	0	0	0	0	0	0	0	0	0	0	0	0	0	0	0
335	APOA1	P02647	Hs.633003	335	APOA1	P02647	Hs.633003	1av1_CD	1av1_C	63.62	503	0.023272	0.126481	0.386274	6.20357	0.267727	7.23163	0	0	0	1.79465	0	0	0	0	0	1.52273	0	0	0	0	3.58927	0	0	0	0	10.0498	0	0	0	0	0	0	0	0	0	0	0	0
335	APOA1	P02647	Hs.633003	335	APOA1	P02647	Hs.633003	1av1_BD	1av1_B	172	544	0.025416	0.316176	0.46163	6.52051	0.381159	7.44021	2.36471	0	0	1.43572	0	0	0	0	2.23334	2.43636	0	0	0	0	0	0	0	0	0	0	0	0	0	0	0	0	0	0	0	0	0	0
335	APOA1	P02647	Hs.633003	335	APOA1	P02647	Hs.633003	1av1_BC	1av1_B	172	544	0.025416	0.316176	0.46163	6.52051	0.381159	7.44021	2.36471	0	0	1.43572	0	0	0	0	2.23334	2.43636	0	0	0	0	0	0	0	0	0	0	0	0	0	0	0	0	0	0	0	0	0	0
335	APOA1	P02647	Hs.633003	335	APOA1	P02647	Hs.633003	1av1_AC	1av1_A	52	491	0.022725	0.105906	0.642919	4.15479	0.415949	6.75307	2.36471	0	0	0	0	0	0	0	0	2.43636	0	10.0503	0	0	2.87142	0	0	0	0	0	0	0	0	0	0	0	0	0	0	0	0	0
335	APOA1	P02647	Hs.633003	335	APOA1	P02647	Hs.633003	1av1_AB	1av1_A	64.5	493	0.022818	0.130832	0.395017	6.11547	0.261931	7.28898	0	0	0	1.79465	0	0	0	0	0	1.52273	0	0	0	0	3.58927	0	0	0	0	10.0498	0	0	0	0	0	0	0	0	0	0	0	0
336	APOA2	P02652	Hs.237658	336	APOA2	P02652	Hs.237658	1l6l_Z7	1l6l_Z	471.38	513	0.070457	0.918869	0.196596	7.64893	0.375339	5.62329	3.59997	0	0	1.8	3.59997	0	0	0	1.6	1.8	0	0	0	0	0	0	0	0	0	0	1	1	0	0	0	0	1	1	0	0	0	0
336	APOA2	P02652	Hs.237658	336	APOA2	P02652	Hs.237658	1l6l_X5	1l6l_X	77.75	538	0.07493	0.144517	0.07246	9.88695	0.195753	8.08667	2.49999	0	0	1.56249	0	0	0	0	4.16667	0	0	0	0	0	0	2.08333	0	0	0	0	1	1	0	0	0	0	1	1	0	0	0	0
336	APOA2	P02652	Hs.237658	336	APOA2	P02652	Hs.237658	1l6l_XZ	1l6l_X	226.62	695	0.096797	0.326072	0.477068	4.59528	0.171683	7.26294	2.99999	0	0	0	0	0	0	0	0	0	0	0	3.75002	5	0	0	2.5	0	0	0	1	1	0	0	0	0	1	1	0	0	0	0
336	APOA2	P02652	Hs.237658	336	APOA2	P02652	Hs.237658	1l6l_W6	1l6l_W	95.62	979	0.123814	0.097671	0.181718	8.65474	0.174114	8.70394	0	0	0	1.14286	2.57141	0	0	0	1.14286	1.28572	0	0	0	1.71429	0	2.05716	0	0	0	2.57141	1	1	0	0	0	0	1	1	0	0	0	0
336	APOA2	P02652	Hs.237658	336	APOA2	P02652	Hs.237658	1l6l_WX	1l6l_W	95.62	979	0.123814	0.097671	0.181718	8.65474	0.174114	8.70394	0	0	0	1.14286	2.57141	0	0	0	1.14286	1.28572	0	0	0	1.71429	0	2.05716	0	0	0	2.57141	1	1	0	0	0	0	1	1	0	0	0	0
336	APOA2	P02652	Hs.237658	336	APOA2	P02652	Hs.237658	1l6l_VX	1l6l_V	296.5	926	0.122067	0.320194	0.181631	8.81635	0.075427	9.18741	0	0	0	1.32143	0	3.52377	0	0	0	1.32143	0	0	0	3.52381	0	0	1.76191	1.76191	0	0	1	1	0	0	0	0	1	1	0	0	0	0
336	APOA2	P02652	Hs.237658	336	APOA2	P02652	Hs.237658	1l6l_SV	1l6l_S	142.75	807	0.113598	0.17689	0.154874	10.04	0.366526	6.92133	3.08334	0	0	1.37037	0	0	0	0	0	0	0	0	3.08334	4.11111	0	0	2.05556	0	0	0	1	1	0	0	0	0	1	1	0	0	0	0
336	APOA2	P02652	Hs.237658	336	APOA2	P02652	Hs.237658	1l6l_SU	1l6l_S	142.75	807	0.113598	0.17689	0.154874	10.04	0.366526	6.92133	3.08334	0	0	1.37037	0	0	0	0	0	0	0	0	3.08334	4.11111	0	0	2.05556	0	0	0	1	1	0	0	0	0	1	1	0	0	0	0
336	APOA2	P02652	Hs.237658	336	APOA2	P02652	Hs.237658	1l6l_ST	1l6l_S	142.75	807	0.113598	0.17689	0.154874	10.04	0.366526	6.92133	3.08334	0	0	1.37037	0	0	0	0	0	0	0	0	3.08334	4.11111	0	0	2.05556	0	0	0	1	1	0	0	0	0	1	1	0	0	0	0
336	APOA2	P02652	Hs.237658	336	APOA2	P02652	Hs.237658	1l6l_PQ	1l6l_P	173.75	525	0.066751	0.330952	0.535118	4.64229	0.281657	7.13978	0	0	0	0	9.12492	0	0	0	0	0	0	18.2495	0	0	0	0	0	0	0	4.56246	1	1	0	0	0	0	1	1	0	0	0	0
336	APOA2	P02652	Hs.237658	336	APOA2	P02652	Hs.237658	1l6l_LK	1l6l_K	383.38	672	0.079838	0.570506	0.614241	3.28227	0.148802	7.2413	4.625	0	0	0	0	0	0	0	2.05555	2.3125	0	0	0	3.08334	0	0	0	0	0	0	1	1	0	0	0	0	1	1	0	0	0	0
336	APOA2	P02652	Hs.237658	336	APOA2	P02652	Hs.237658	1l6l_KD	1l6l_K	383.38	672	0.079838	0.570506	0.614241	3.28227	0.148802	7.2413	4.625	0	0	0	0	0	0	0	2.05555	2.3125	0	0	0	3.08334	0	0	0	0	0	0	1	1	0	0	0	0	1	1	0	0	0	0
336	APOA2	P02652	Hs.237658	336	APOA2	P02652	Hs.237658	1l6l_KC	1l6l_K	27	399	0.047404	0.067669	0.377669	4.85584	0.140968	6.3192	0	0	0	0	0	0	0	0	4.1111	2.3125	0	0	4.625	0	0	0	0	0	0	0	1	1	0	0	0	0	1	1	0	0	0	0
336	APOA2	P02652	Hs.237658	336	APOA2	P02652	Hs.237658	1l6l_JI	1l6l_I	195.5	321	0.03997	0.609034	0.340948	6.59718	0.641272	3.50028	0	0	0	0	6.08328	0	0	0	0	0	0	24.3327	0	0	0	0	0	0	0	6.08328	1	1	0	0	0	0	1	1	0	0	0	0
336	APOA2	P02652	Hs.237658	336	APOA2	P02652	Hs.237658	1l6l_JF	1l6l_F	26.5	474	0.063624	0.055907	0.406671	6.26276	0.135769	8.69076	0	0	0	4.68748	4.68753	0	0	0	2.08333	0	0	0	0	0	0	0	0	0	0	0	1	1	0	0	0	0	1	1	0	0	0	0
336	APOA2	P02652	Hs.237658	336	APOA2	P02652	Hs.237658	1l6l_IB	1l6l_I	195.5	321	0.03997	0.609034	0.340948	6.59718	0.641272	3.50028	0	0	0	0	6.08328	0	0	0	0	0	0	24.3327	0	0	0	0	0	0	0	6.08328	1	1	0	0	0	0	1	1	0	0	0	0
336	APOA2	P02652	Hs.237658	336	APOA2	P02652	Hs.237658	1l6l_HP	1l6l_P	173.75	525	0.066751	0.330952	0.535118	4.64229	0.281657	7.13978	0	0	0	0	9.12492	0	0	0	0	0	0	18.2495	0	0	0	0	0	0	0	4.56246	1	1	0	0	0	0	1	1	0	0	0	0
336	APOA2	P02652	Hs.237658	336	APOA2	P02652	Hs.237658	1l6l_HG	1l6l_G	274.12	398	0.053951	0.688744	0.399922	5.03077	0.285126	5.9906	0	0	0	0	4.625	0	0	0	0	0	0	0	0	0	0	3.08334	0	3.08334	0	4.625	1	1	0	0	0	0	1	1	0	0	0	0
336	APOA2	P02652	Hs.237658	336	APOA2	P02652	Hs.237658	1l6l_GQ	1l6l_G	274.12	398	0.053951	0.688744	0.399922	5.03077	0.285126	5.9906	0	0	0	0	4.625	0	0	0	0	0	0	0	0	0	0	3.08334	0	3.08334	0	4.625	1	1	0	0	0	0	1	1	0	0	0	0
336	APOA2	P02652	Hs.237658	336	APOA2	P02652	Hs.237658	1l6l_GP	1l6l_G	274.12	398	0.053951	0.688744	0.399922	5.03077	0.285126	5.9906	0	0	0	0	4.625	0	0	0	0	0	0	0	0	0	0	3.08334	0	3.08334	0	4.625	1	1	0	0	0	0	1	1	0	0	0	0
336	APOA2	P02652	Hs.237658	336	APOA2	P02652	Hs.237658	1l6l_FE	1l6l_E	299.25	828	0.106181	0.361413	0.180509	8.81669	0.148368	8.50369	0	0	0	0	2.99998	0	0	0	1.33333	1.5	0	0	0	2.00001	0	2.00001	0	0	0	2.99998	1	1	0	0	0	0	1	1	0	0	0	0
336	APOA2	P02652	Hs.237658	336	APOA2	P02652	Hs.237658	1l6l_FD	1l6l_D	102.75	969	0.127416	0.106037	0.043781	10.7757	0.117349	7.88786	0	0	0	1.15625	0	3.0833	0	0	0	1.15625	0	0	2.3125	3.08334	0	0	1.54167	1.54167	0	0	1	1	0	0	0	0	1	1	0	0	0	0
336	APOA2	P02652	Hs.237658	336	APOA2	P02652	Hs.237658	1l6l_EN	1l6l_E	299.25	828	0.106181	0.361413	0.180509	8.81669	0.148368	8.50369	0	0	0	0	2.99998	0	0	0	1.33333	1.5	0	0	0	2.00001	0	2.00001	0	0	0	2.99998	1	1	0	0	0	0	1	1	0	0	0	0
351	APP	P05067	Hs.434980	3416	IDE	P14735	Hs.500546	2g47_DB	2g47_B	2474.25	1363	0.039137	1.8153	0.290103	30.2223	0.46561	20.3217	0.645873	2.90654	0	0.747369	3.63302	1.58531	1.58531	1.08992	0.415203	1.39508	0	1.24561	0.458909	0.901998	0.871932	2.79017	1.51639	0.871918	2.1799	1.08992	1	0	4	0	5	0	0	0	0	0	0	0
351	APP	P05067	Hs.434980	3416	IDE	P14735	Hs.500546	2g47_CA	2g47_A	2463.55	1425	0.041153	1.72881	0.525855	20.6097	0.521523	20.5786	0.32078	4.49045	0	0.898184	5.52723	1.71083	1.63307	0	0.280681	1.07782	0	1.23888	0.242751	1.23888	0.598785	2.99394	1.56204	0.898178	2.2455	1.19759	1	0	4	0	5	0	0	0	0	0	0	0
351	APP	P05067	Hs.434980	1504	CTRB1	P17538	Hs.632211	1ca0_IG	1ca0_G	359.75	843	0.097694	0.42675	0.453739	9.23534	0.332104	11.2826	0	0	1.4	2.8	1.16666	1.55556	3.49993	1.4	0.875005	0	0	0	0	4.66674	0	1.5	0	1.16666	0	0	0	0	0	0	0	0	0	0	0	0	0	0
351	APP	P05067	Hs.434980	1504	CTRB1	P17538	Hs.632211	1ca0_DB	1ca0_B	220.25	345	0.039921	0.638406	0.672582	4.29115	0.511721	6.39382	0	0	7.00001	0	5.83332	1.94445	0	0	0	0	0	0	0	0	0	0	1.59091	0	0	0	0	0	0	0	0	0	0	0	0	0	0	0
351	APP	P05067	Hs.434980	351	APP	P05067	Hs.434980	2fk3_EH	2fk3_H	203	358	0.089634	0.567039	0.396187	7.37366	0.20076	9.61237	0	2.28571	0	0	0	0	1.37142	0	1.71429	1.14286	0	6.85725	0	0	0	3.42854	2.28571	0	0	0	0	0	0	0	0	0	0	0	0	0	0	0
351	APP	P05067	Hs.434980	351	APP	P05067	Hs.434980	2fk3_BD	2fk3_B	176.38	506	0.127939	0.348577	0.549104	6.38824	0.26769	10.3146	0	0	0	0	12.0002	0	1.2	0	1.50001	1	0	0	0	6.0001	0	0	2	2	0	0	0	0	0	0	0	0	0	0	0	0	0	0
367	AR	P10275	Hs.496240	8031	NCOA4	Q13772	Hs.645611	1t5z_AB	1t5z_A	377.25	391	0.033906	0.964834	0.214557	11.4226	0.292446	10.2732	0	0	0	1.67045	0	0	0	7.34992	0	6.12505	7.34992	0	0	1.83751	0	0	0	1.67045	0	0	14	0	0	0	10	0	4	0	3	0	0	0
367	AR	P10275	Hs.496240	10499	NCOA2	Q15596	Hs.446678	2q7j_AB	2q7j_A	207.62	379	0.034771	0.54781	0.284646	10.229	0.334256	9.43941	0	0	0	1.63636	0	0	0	5.99995	0	6.0001	7.20005	0	0	2	0	0	0	1.63636	0	0	14	0	0	0	10	0	4	0	3	0	0	0
367	AR	P10275	Hs.496240	10499	NCOA2	Q15596	Hs.446678	2q7l_AB	2q7l_A	159.88	405	0.037176	0.394765	0.28805	10.5949	0.340924	9.72694	0	0	0	1.60001	0	0	0	5.33329	0	5.33342	6.40004	0	0	3.20002	0	0	0	1.45454	0	0	14	0	0	0	10	0	4	0	3	0	0	0
367	AR	P10275	Hs.496240	10499	NCOA2	Q15596	Hs.446678	1t63_AB	1t63_A	173.75	332	0.028289	0.523343	0.30568	10.7168	0.356424	9.91433	0	0	0	1.67045	0	0	0	7.34992	0	4.59373	7.34992	0	0	2.29686	0	0	0	1.67045	0	0	14	0	0	0	10	0	4	0	3	0	0	0
367	AR	P10275	Hs.496240	10499	NCOA2	Q15596	Hs.446678	2ao6_AB	2ao6_A	722.88	753	0.071159	0.96	0.552523	9.23121	0.18263	16.622	1.40196	0	1.86928	0.764707	0	1.40196	0	1.40196	2.29412	2.10294	1.68236	0	0.764707	2.10294	0	0	0	1.52941	0	1.68236	14	0	0	0	10	0	4	0	3	0	0	0
367	AR	P10275	Hs.496240	367	AR	P10275	Hs.496240	1r4i_BA	1r4i_A	432.5	694	0.141488	0.623199	0.272958	12.6379	0.124703	13.8885	0	9.16657	0	0	4.58329	0	0	0	0.572915	0	0	2.29164	2.29164	0	2.75	1.14584	1.52779	0	0	0	14	14	0	0	10	10	4	4	3	3	0	0
375	ARF1	P84077	Hs.286221	375	ARF1	P84077	Hs.286221	1rrg_BA	1rrg_B	283.25	575	0.067887	0.492609	0.350421	8.18827	0.223453	9.52445	0	0	0	1.31169	0	1.80357	0	2.88571	1.60317	9.61904	0	0	0	0	0	0	0	0	0	3.60714	0	0	0	0	0	0	0	0	0	0	0	0
375	ARF1	P84077	Hs.286221	375	ARF1	P84077	Hs.286221	1hur_BA	1hur_B	234	690	0.079301	0.33913	0.367752	9.85947	0.268706	11.2571	0	0	0	0.927274	0	1.27501	0	1.69999	1.02	10.1999	0	0	0	0	0	0	2.91431	10.1999	0	2.54998	0	0	0	0	0	0	0	0	0	0	0	0
375	ARF1	P84077	Hs.286221	375	ARF1	P84077	Hs.286221	2j59_CF	2j59_C	707.88	1542	0.190771	0.459066	0.192769	21.641	0.221108	14.5389	0.850873	0	1.1345	0.510525	5.1054	0	3.40349	0	0	0.850873	0	1.02105	0	3.82896	1.53158	0	0.729323	2.55258	0	1.27632	0	0	0	0	0	0	0	0	0	0	0	0
375	ARF1	P84077	Hs.286221	375	ARF1	P84077	Hs.286221	2j59_BE	2j59_B	1196.37	1561	0.197595	0.766413	0.360061	15.0747	0.328073	15.2414	1.45454	0	0.969697	0.793391	0	0	1.45454	0	0	2.6182	8.72699	0.872724	0	2.1818	1.30909	1.0909	0.623374	2.18185	0	0	0	0	0	0	0	0	0	0	0	0	0	0
375	ARF1	P84077	Hs.286221	375	ARF1	P84077	Hs.286221	2j59_AD	2j59_D	255.75	543	0.069022	0.470994	0.404762	7.96756	0.362758	8.24451	0	0	0	0	0	0	5.33333	0	0	6.40004	0	0	0	0	3.19999	3.99997	0	0	0	0	0	0	0	0	0	0	0	0	0	0	0	0
375	ARF1	P84077	Hs.286221	375	ARF1	P84077	Hs.286221	2j59_AB	2j59_A	216.75	497	0.063167	0.436117	0.149783	11.1829	0.214513	10.1084	0	0	0	1.72728	9.50028	0	0	0	0	2.37501	9.50028	0	3.16666	0	2.85	0	0	0	4.74992	0	0	0	0	0	0	0	0	0	0	0	0	0
375	ARF1	P84077	Hs.286221	375	ARF1	P84077	Hs.286221	1z6x_BA	1z6x_A	709.5	1497	0.16994	0.473948	0.298485	16.9132	0.382865	13.3784	0	0	1.26446	0.515153	4.63633	1.98703	0	1.54544	0.515153	1.54544	0	0.772721	0	0.515153	1.98703	0	0.515153	4.63633	4.63633	0	0	0	0	0	0	0	0	0	0	0	0	0
375	ARF1	P84077	Hs.286221	26088	GGA1	Q9UJY5	Hs.499158	1j2j_AB	1j2j_B	326.38	704	0.186539	0.463608	0.431616	7.37478	0.126249	10.6245	0	0	3.08334	1.54167	4.625	0	0	2.3125	0.770834	0	2.3125	0	0	0	0	0	0	0	0	0	0	0	0	0	0	0	0	0	0	0	0	0
377	ARF3	P61204	Hs.119177	26088	GGA1	Q9UJY5	Hs.499158	1j2j_AB	1j2j_B	326.38	704	0.186539	0.463608	0.431616	7.37478	0.126249	10.6245	0	0	3.08334	1.54167	4.625	0	0	2.3125	0.770834	0	2.3125	0	0	0	0	0	0	0	0	0	0	0	0	0	0	0	0	0	0	0	0	0
387	RHOA	P61586	Hs.247077	392	ARHGAP1	Q07960	Hs.138860	1ow3_BA	1ow3_B	1070	1454	0.154632	0.735901	0.385852	15.4465	0.306144	16.4175	1.65624	9.93746	0.709824	0.473216	0.828122	2.48436	0	0	0.903405	1.65624	0	0.552081	0.828122	0.662497	0	1.65624	3.31249	1.32499	0	1.65624	3	0	0	0	2	0	1	0	0	0	0	0
387	RHOA	P61586	Hs.247077	392	ARHGAP1	Q07960	Hs.138860	1tx4_BA	1tx4_B	529.13	1019	0.110797	0.519264	0.38962	13.854	0.277947	15.3733	1.89091	9.45492	0.675327	0.363636	0	2.83636	0	0	1.28926	0	0	0.787883	0.525255	1.1818	0	0	4.7273	1.1818	4.72746	1.1818	3	0	0	0	2	0	1	0	0	0	0	0
387	RHOA	P61586	Hs.247077	5585	PKN1	Q16512	Hs.466044	1cxz_AB	1cxz_A	365.88	475	0.050955	0.770274	0.546826	4.79284	0.087679	9.64596	0	0	1.34524	2.35417	3.76665	0	0	18.8324	0	0	0	0	0	0	2.35418	0	0	0	0	0	3	0	0	0	2	0	1	0	0	0	0	0
387	RHOA	P61586	Hs.247077	9826	ARHGEF11	O15085	Hs.516954	1xcg_FE	1xcg_E	750.87	1079	0.057495	0.695894	0.592142	10.3331	0.273239	18.4118	0	0	0.845868	0.348297	0	0	2.36844	1.97366	0.473685	3.15788	0	0	0	1.39318	1.42105	1.57894	1.39318	1.69173	0	0	3	0	0	0	2	0	1	0	0	0	0	0
387	RHOA	P61586	Hs.247077	9826	ARHGEF11	O15085	Hs.516954	1xcg_BA	1xcg_A	501.12	655	0.034665	0.765069	0.477238	8.24149	0.065911	14.4158	0	0	1.15384	0	0	0	3.46157	0	0.721152	2.16346	0	0	0	1.08173	2.07693	2.47254	2.16346	0	0	0	3	0	0	0	2	0	1	0	0	0	0	0
387	RHOA	P61586	Hs.247077	396	ARHGDIA	P52565	Hs.159161	1cc0_CF	1cc0_C	342.62	784	0.08385	0.437015	0.476072	11.4273	0.472286	11.2877	3.375	0	0.482141	0.421875	2.24998	0	0	0	0	3.375	0	1.12499	0	0	0.750003	3.37491	3.37491	3.375	6.75019	4.49996	3	0	0	0	2	0	1	0	0	0	0	0
387	RHOA	P61586	Hs.247077	396	ARHGDIA	P52565	Hs.159161	1cc0_AE	1cc0_A	348.38	785	0.084029	0.443796	0.479512	11.3524	0.47334	11.2801	3.34377	0	0.477679	0.417968	2.2292	0	0	0	0	3.34377	0	1.11458	0	0	0.743057	3.34368	3.34368	3.34377	6.68735	4.45839	3	0	0	0	2	0	1	0	0	0	0	0
387	RHOA	P61586	Hs.247077	23365	ARHGEF12	Q9NZN5	Hs.24598	1x86_HG	1x86_G	594.76	850	0.048414	0.699718	0.445686	12.8166	0.241391	17.0182	0	6.34389	0	0.576707	0	0	0	0	0.551633	1.81249	6.34389	4.22916	2.81944	0.551633	1.20834	0	0	2.5375	0	0	3	0	0	0	2	0	1	0	0	0	0	0
387	RHOA	P61586	Hs.247077	23365	ARHGEF12	Q9NZN5	Hs.24598	1x86_FE	1x86_F	583.75	833	0.087703	0.70078	0.188823	14.5683	0.468591	9.54326	0	0	0	0.619318	4.95458	0	0	9.90943	0.825756	0	0	0	2.20201	1.9818	0	4.95444	0	1.9818	0	2.47729	3	0	0	0	2	0	1	0	0	0	0	0
387	RHOA	P61586	Hs.247077	23365	ARHGEF12	Q9NZN5	Hs.24598	1x86_DC	1x86_D	197.25	652	0.067995	0.302531	0.297853	8.93825	0.093809	11.4995	1.37662	0	0.688314	0.642426	3.21211	0	0	0	0	0	0	1.92727	0	1.92727	0	0	9.63632	2.40908	9.63632	0	3	0	0	0	2	0	1	0	0	0	0	0
387	RHOA	P61586	Hs.247077	23365	ARHGEF12	Q9NZN5	Hs.24598	1x86_BA	1x86_B	130.12	365	0.039678	0.356493	0.237246	8.50816	0.260149	7.88208	0	0	0.955358	0.891666	4.45839	0	0	0	0	4.45839	0	2.675	0	2.675	0	6.68735	0	0	13.3747	0	3	0	0	0	2	0	1	0	0	0	0	0
387	RHOA	P61586	Hs.247077	23263	MCF2L	O15068	Hs.597691	1lb1_HG	1lb1_H	542	771	0.084106	0.702983	0.336979	14.6347	0.441777	11.7559	1.08163	0	0.540818	0.582415	2.5238	0	0	7.5714	0.63095	0	0	1.51428	0	1.51428	0	7.5714	7.5714	1.51428	7.5714	0	3	0	0	0	2	0	1	0	0	0	0	0
387	RHOA	P61586	Hs.247077	23263	MCF2L	O15068	Hs.597691	1lb1_FE	1lb1_F	551	782	0.085474	0.704604	0.29645	14.9709	0.392075	11.9539	1.07142	0	0.535716	0.576921	2.50004	0	0	7.49985	0.624998	0	0	1.5	0	1.5	0	7.49985	7.49985	1.5	7.49985	0	3	0	0	0	2	0	1	0	0	0	0	0
387	RHOA	P61586	Hs.247077	23263	MCF2L	O15068	Hs.597691	1lb1_DG	1lb1_D	487.5	547	0.059619	0.891225	0.273044	8.84111	0.327979	6.7179	2.16326	0	0	1.08164	0	0	0	0	1.2619	5.0476	0	0	2.16326	3.02856	1.68253	0	0	0	0	0	3	0	0	0	2	0	1	0	0	0	0	0
387	RHOA	P61586	Hs.247077	23263	MCF2L	O15068	Hs.597691	1lb1_DC	1lb1_D	583.74	778	0.084796	0.750308	0.34498	14.4516	0.41965	12.3099	1.08163	0	0.540818	0.540818	2.5238	0	0	7.5714	0.63095	0	0	1.51428	0	1.51428	0	7.5714	7.5714	1.51428	7.5714	0	3	0	0	0	2	0	1	0	0	0	0	0
387	RHOA	P61586	Hs.247077	23263	MCF2L	O15068	Hs.597691	1lb1_BA	1lb1_B	548.62	778	0.085055	0.705167	0.348579	14.372	0.424572	12.2643	1.06122	0	0.530614	0.571429	2.4762	0	0	7.42887	0.619046	0	0	1.48571	0	1.48571	0	7.42848	7.42848	1.48571	7.42887	0	3	0	0	0	2	0	1	0	0	0	0	0
387	RHOA	P61586	Hs.247077	387	RHOA	P61586	Hs.247077	1cc0_CA	1cc0_A	506	699	0.074823	0.723891	0.421293	10.0697	0.221638	13.2022	4.45836	8.91647	0.636905	0	0	1.48611	0	0	0.743052	2.22918	0	1.48611	1.98148	1.78333	0	0	0	2.22918	0	0	3	3	0	0	2	2	1	1	0	0	0	0
387	RHOA	P61586	Hs.247077	387	RHOA	P61586	Hs.247077	1z2c_CA	1z2c_A	276.25	447	0.046616	0.618009	0.485043	5.76563	0.135049	9.58439	3.14283	0	2.41758	0	0	0	0	0	2.85714	0	0	0	0	0	1.74604	0	0	0	15.7141	0	3	3	0	0	2	2	1	1	0	0	0	0
387	RHOA	P61586	Hs.247077	387	RHOA	P61586	Hs.247077	2gco_BA	2gco_B	190.25	539	0.057988	0.352968	0.004911	10.9875	0.375856	5.85861	3.53332	0	0	0	4.41665	0	0	0	0	0	0	4.41665	1.96296	3.53332	0	2.94443	0	0	0	0	3	3	0	0	2	2	1	1	0	0	0	0
389	RHOC	P08134	Hs.502659	392	ARHGAP1	Q07960	Hs.138860	1ow3_BA	1ow3_B	1070	1454	0.154632	0.735901	0.385852	15.4465	0.306144	16.4175	1.65624	9.93746	0.709824	0.473216	0.828122	2.48436	0	0	0.903405	1.65624	0	0.552081	0.828122	0.662497	0	1.65624	3.31249	1.32499	0	1.65624	0	0	0	0	0	0	0	0	0	0	0	0
389	RHOC	P08134	Hs.502659	392	ARHGAP1	Q07960	Hs.138860	1tx4_BA	1tx4_B	529.13	1019	0.110797	0.519264	0.38962	13.854	0.277947	15.3733	1.89091	9.45492	0.675327	0.363636	0	2.83636	0	0	1.28926	0	0	0.787883	0.525255	1.1818	0	0	4.7273	1.1818	4.72746	1.1818	0	0	0	0	0	0	0	0	0	0	0	0
389	RHOC	P08134	Hs.502659	396	ARHGDIA	P52565	Hs.159161	1cc0_CF	1cc0_C	342.62	784	0.08385	0.437015	0.476072	11.4273	0.472286	11.2877	3.375	0	0.482141	0.421875	2.24998	0	0	0	0	3.375	0	1.12499	0	0	0.750003	3.37491	3.37491	3.375	6.75019	4.49996	0	0	0	0	0	0	0	0	0	0	0	0
389	RHOC	P08134	Hs.502659	396	ARHGDIA	P52565	Hs.159161	1cc0_AE	1cc0_A	348.38	785	0.084029	0.443796	0.479512	11.3524	0.47334	11.2801	3.34377	0	0.477679	0.417968	2.2292	0	0	0	0	3.34377	0	1.11458	0	0	0.743057	3.34368	3.34368	3.34377	6.68735	4.45839	0	0	0	0	0	0	0	0	0	0	0	0
392	ARHGAP1	Q07960	Hs.138860	998	CDC42	P60953	Hs.597524	2ngr_BA	2ngr_A	1883	1544	0.15164	1.21956	0.364738	17.8106	0.304436	19.4997	2.41219	6.43271	0.714717	0.536038	1.07208	1.92972	0	0	0.45946	1.07208	0	0.64324	0.536038	1.07208	0	3.21623	1.16953	1.60811	0	0.804065	0	0	0	0	0	0	0	0	0	0	0	0
392	ARHGAP1	Q07960	Hs.138860	998	CDC42	P60953	Hs.597524	1grn_BA	1grn_A	1720.37	1454	0.144117	1.1832	0.361892	16.1937	0.169114	20.9979	2.37162	6.32433	1.58108	0.263514	1.05405	1.8973	0	0	0.210811	1.18581	0	0	0.574939	1.05405	0	3.16216	1.14988	1.58108	0	1.58108	0	0	0	0	0	0	0	0	0	0	0	0
392	ARHGAP1	Q07960	Hs.138860	998	CDC42	P60953	Hs.597524	1am4_CF	1am4_F	588.75	1272	0.149191	0.462854	0.275164	14.658	0.184305	16.3261	1.78333	2.22912	1.3375	0	1.48613	2.675	0	1.48613	0.34295	0	0	0	0.405302	1.48611	0	0	1.02885	4.45839	0	4.45839	0	0	0	0	0	0	0	0	0	0	0	0
392	ARHGAP1	Q07960	Hs.138860	998	CDC42	P60953	Hs.597524	1am4_CE	1am4_C	387.88	1320	0.131291	0.293848	0.174782	13.6089	0.34139	10.8602	2.73333	0	0.976183	0	0	1.70835	0	5.12505	2.2778	0.976183	0	0.976183	1.05128	0	0	0	0	1.1389	6.8334	2.2778	0	0	0	0	0	0	0	0	0	0	0	0
392	ARHGAP1	Q07960	Hs.138860	998	CDC42	P60953	Hs.597524	1am4_BE	1am4_E	449.25	1226	0.143543	0.366436	0.185949	14.674	0.125698	15.6788	1.86087	2.32604	1.39565	0	1.55075	2.7913	0	1.55075	0.35786	0	0	0	0.422924	0.775359	0	0	1.07358	4.65224	0	4.65224	0	0	0	0	0	0	0	0	0	0	0	0
392	ARHGAP1	Q07960	Hs.138860	998	CDC42	P60953	Hs.597524	1am4_AE	1am4_A	350.88	514	0.05117	0.682646	0.300034	10.3266	0.330238	8.12723	0	0	0	1.11818	0	3.07503	0	3.07503	2.05002	1.75713	0	1.75713	0.946154	0.820001	0	0	0	2.05002	0	4.10004	0	0	0	0	0	0	0	0	0	0	0	0
392	ARHGAP1	Q07960	Hs.138860	998	CDC42	P60953	Hs.597524	1am4_AD	1am4_D	486	1221	0.143159	0.398034	0.2088	14.2725	0.168458	14.8102	1.86087	2.32604	1.39565	0	1.55075	2.7913	0	1.55075	0.35786	0	0	0	0.422924	0.775359	0	0	1.07358	4.65224	0	4.65224	0	0	0	0	0	0	0	0	0	0	0	0
396	ARHGDIA	P52565	Hs.159161	5879	RAC1	P63000	Hs.633454	1hh4_EB	1hh4_E	1798.08	1762	0.152766	1.02048	0.371259	14.9121	0.158746	19.1085	0	0	2.26667	0	3.39997	0	2.26665	0	1.2	0	3.39997	1.69999	1.69999	0	0.755561	0.566669	2.26665	0.755561	0	2.71998	3	0	0	0	2	0	1	0	0	0	0	0
396	ARHGDIA	P52565	Hs.159161	5879	RAC1	P63000	Hs.633454	1hh4_DA	1hh4_D	1026.8	1290	0.105573	0.795969	0.37916	11.2398	0.204047	14.3583	0	0	3.34091	0	0	0	0	1.83748	1.62133	0	4.5939	1.53126	1.14843	0	1.14843	0.765622	1.53126	1.3125	0	1.53126	3	0	0	0	2	0	1	0	0	0	0	0
396	ARHGDIA	P52565	Hs.159161	5880	RAC2	P15153	Hs.517601	1hh4_EB	1hh4_E	1798.08	1762	0.152766	1.02048	0.371259	14.9121	0.158746	19.1085	0	0	2.26667	0	3.39997	0	2.26665	0	1.2	0	3.39997	1.69999	1.69999	0	0.755561	0.566669	2.26665	0.755561	0	2.71998	0	0	0	0	0	0	0	0	0	0	0	0
396	ARHGDIA	P52565	Hs.159161	5880	RAC2	P15153	Hs.517601	1hh4_DA	1hh4_D	1026.8	1290	0.105573	0.795969	0.37916	11.2398	0.204047	14.3583	0	0	3.34091	0	0	0	0	1.83748	1.62133	0	4.5939	1.53126	1.14843	0	1.14843	0.765622	1.53126	1.3125	0	1.53126	0	0	0	0	0	0	0	0	0	0	0	0
396	ARHGDIA	P52565	Hs.159161	396	ARHGDIA	P52565	Hs.159161	1fst_BA	1fst_B	435.38	435	0.048849	1.00087	0.156449	14.3414	0.260843	12.0051	0.833329	0	0.64815	0.583334	0	0	2.91661	7.77789	0	2.33334	0	0	0.833329	5.83322	0	0	2.33334	0	5.83322	5.83342	0	0	0	0	0	0	0	0	0	0	0	0
396	ARHGDIA	P52565	Hs.159161	396	ARHGDIA	P52565	Hs.159161	1rho_CA	1rho_C	196.88	680	0.095775	0.289529	0.463068	7.49685	0.180158	10.9449	2.96665	0	0	0	0	0.988885	0	0	0.635716	2.22499	0	0	2.96665	0	0	1.1125	0	1.48333	8.89996	0	0	0	0	0	0	0	0	0	0	0	0	0
396	ARHGDIA	P52565	Hs.159161	396	ARHGDIA	P52565	Hs.159161	1rho_BC	1rho_C	229.75	523	0.073662	0.439293	0.377818	9.9722	0.316344	9.85878	0	0	0	1.79797	0	0	0	0	1.4127	2.47221	0	0	0	0	1.41269	2.47221	0	0	9.88885	0	0	0	0	0	0	0	0	0	0	0	0	0
396	ARHGDIA	P52565	Hs.159161	396	ARHGDIA	P52565	Hs.159161	1qvy_CD	1qvy_D	214.75	777	0.102751	0.276384	0.400988	11.0632	0.478452	9.23187	3.53848	0	0	0	0	1.76922	0	0	0.589743	1.41538	3.53848	7.07664	0	0	1.57265	1.57265	0	0	0	7.07697	0	0	0	0	0	0	0	0	0	0	0	0
396	ARHGDIA	P52565	Hs.159161	396	ARHGDIA	P52565	Hs.159161	1qvy_AB	1qvy_A	101.62	383	0.050124	0.265326	0.470991	5.90542	0.242549	7.98866	0	0	0	0	0	1.27778	0	0	0.958332	0	0	5.75003	0	0	1.27778	2.87498	0	0	0	11.5001	0	0	0	0	0	0	0	0	0	0	0	0
396	ARHGDIA	P52565	Hs.159161	396	ARHGDIA	P52565	Hs.159161	1kmt_BA	1kmt_B	383.88	804	0.106631	0.477463	0.304709	11.8334	0.497087	8.55925	0	0	2.71155	0.803416	0	0	3.61532	3.61532	0	0	0	2.41025	1.20512	0	1.03297	0.803416	1.44617	2.41025	0	0	0	0	0	0	0	0	0	0	0	0	0	0
396	ARHGDIA	P52565	Hs.159161	396	ARHGDIA	P52565	Hs.159161	1ft3_BA	1ft3_B	451.88	317	0.042149	1.42549	0.118447	13.41	0.086453	12.9253	0	0	0.766662	0.557577	0	0	0	12.2667	0	1.53334	0	0	1.02223	6.13309	0	0	4.08885	0	0	6.13328	0	0	0	0	0	0	0	0	0	0	0	0
396	ARHGDIA	P52565	Hs.159161	396	ARHGDIA	P52565	Hs.159161	1ft0_BA	1ft0_B	576.5	595	0.079228	0.968908	0.437217	11.4155	0.408741	11.948	2.44741	0	0.611839	0.889949	0	0	0	9.78965	0	2.44735	0	0	0.815791	4.89459	0	0	3.67103	0	0	6.52633	0	0	0	0	0	0	0	0	0	0	0	0
396	ARHGDIA	P52565	Hs.159161	396	ARHGDIA	P52565	Hs.159161	2jhx_BA	2jhx_A	228.88	435	0.057471	0.526161	0.400791	6.75399	0.08608	9.86914	0	0	0	0	0	1.48437	0	0	0.913462	0	0	3.95833	0	0	1.69643	2.96873	0	0	0	11.8748	0	0	0	0	0	0	0	0	0	0	0	0
396	ARHGDIA	P52565	Hs.159161	396	ARHGDIA	P52565	Hs.159161	2jhw_BA	2jhw_A	126.25	356	0.045965	0.354635	0.115381	9.62487	0.398876	6.26714	2.15557	0	0	1.19752	0	1.19752	0	0	0	5.3889	0	0	1.79629	0	0	0	2.69445	1.79629	0	0	0	0	0	0	0	0	0	0	0	0	0	0
396	ARHGDIA	P52565	Hs.159161	396	ARHGDIA	P52565	Hs.159161	2jhv_CF	2jhv_F	529.75	476	0.061931	1.11292	0.364593	9.04193	0.139141	10.8791	1.72726	0	1.07954	1.91919	0	1.23377	0	0	0.664336	4.31821	0	0	0	0	0	0.959594	3.45452	0	0	0	0	0	0	0	0	0	0	0	0	0	0	0
396	ARHGDIA	P52565	Hs.159161	396	ARHGDIA	P52565	Hs.159161	2jhv_CE	2jhv_E	778	391	0.050302	1.98977	0.197916	13.024	0.152583	13.5342	0.960792	0	0.720585	1.28104	0	0	0	8.64713	0	2.88238	0	0	0.960792	5.76475	0	0	1.64705	0	5.76475	4.32356	0	0	0	0	0	0	0	0	0	0	0	0
396	ARHGDIA	P52565	Hs.159161	396	ARHGDIA	P52565	Hs.159161	2jhv_BF	2jhv_F	247.75	223	0.029014	1.11099	0.511689	6.10933	0.498111	6.24924	0	0	2.37499	2.11111	0	0	19.0006	0	0	0	0	6.33332	0	0	0	0	3.79997	0	0	0	0	0	0	0	0	0	0	0	0	0	0	0
396	ARHGDIA	P52565	Hs.159161	396	ARHGDIA	P52565	Hs.159161	2jhv_BD	2jhv_B	835.75	837	0.112561	0.998507	0.302359	11.7025	0.412668	8.58409	0	0	0	0	0	0.968744	0	0	1.19231	0	0	3.87507	0	7.74977	1.10714	2.58334	1.29167	0	0	15.4996	0	0	0	0	0	0	0	0	0	0	0	0
396	ARHGDIA	P52565	Hs.159161	396	ARHGDIA	P52565	Hs.159161	2jhv_BC	2jhv_B	835.75	837	0.112561	0.998507	0.302359	11.7025	0.412668	8.58409	0	0	0	0	0	0.968744	0	0	1.19231	0	0	3.87507	0	7.74977	1.10714	2.58334	1.29167	0	0	15.4996	0	0	0	0	0	0	0	0	0	0	0	0
396	ARHGDIA	P52565	Hs.159161	396	ARHGDIA	P52565	Hs.159161	2jhu_BA	2jhu_A	188.12	375	0.050114	0.501653	0.202075	9.03086	0.566124	4.90694	1.74073	0	0	1.16049	0	1.30556	0	0	0	5.22225	0	0	1.74073	0	0	0	1.74073	1.74073	0	0	0	0	0	0	0	0	0	0	0	0	0	0
396	ARHGDIA	P52565	Hs.159161	396	ARHGDIA	P52565	Hs.159161	2bxw_BA	2bxw_A	451	362	0.048493	1.24586	0.179608	13.4266	0.267273	11.864	0	0	0.766662	1.22666	0	0	0	9.20006	0	1.53334	0	0	1.02223	6.13309	0	0	2.45332	0	6.13309	3.67999	0	0	0	0	0	0	0	0	0	0	0	0
396	ARHGDIA	P52565	Hs.159161	396	ARHGDIA	P52565	Hs.159161	2jhz_BA	2jhz_A	152.75	351	0.046913	0.435185	0.128633	9.3034	0.303513	7.33741	2.66664	0	0	1.18518	0	1.33334	0	0	0	5.33329	0	0	1.77778	0	0	0	1.5238	1.77778	0	0	0	0	0	0	0	0	0	0	0	0	0	0
396	ARHGDIA	P52565	Hs.159161	396	ARHGDIA	P52565	Hs.159161	2jht_DA	2jht_A	124.25	688	0.091198	0.180596	0.480155	8.22672	0.400857	9.10266	0	0	2.74037	0	0	0	7.30791	2.43589	1.46154	1.82693	0	0	0	0	1.04396	0.811964	1.62393	0	0	0	0	0	0	0	0	0	0	0	0	0	0	0
396	ARHGDIA	P52565	Hs.159161	396	ARHGDIA	P52565	Hs.159161	2jht_BD	2jht_B	252.62	589	0.078096	0.428896	0.461124	6.15608	0.040031	10.9245	0	0	1.45312	0	0	0	0	5.8126	0	0	0	0	0	0	1.66071	0	2.325	1.9375	0	7.75002	0	0	0	0	0	0	0	0	0	0	0	0
396	ARHGDIA	P52565	Hs.159161	396	ARHGDIA	P52565	Hs.159161	2jht_AC	2jht_C	428.62	686	0.092316	0.62481	0.183326	14.1166	0.107893	14.9842	1.40909	0	0.528406	0.422727	0	0	4.22715	8.45469	0	1.05681	0	0	1.40909	4.22715	0.603895	0	2.11362	0	4.22715	5.63638	0	0	0	0	0	0	0	0	0	0	0	0
396	ARHGDIA	P52565	Hs.159161	998	CDC42	P60953	Hs.597524	1doa_BA	1doa_B	590.25	783	0.059858	0.753831	0.002871	17.819	0.286559	10.522	0.951511	0	1.61025	0.475759	0	0	3.48894	5.23327	0.615688	0	0	1.74442	1.04667	1.74442	0	2.09334	1.16296	1.30834	0	0	0	0	0	0	0	0	0	0	0	0	0	0
397	ARHGDIB	P52566	Hs.504877	5879	RAC1	P63000	Hs.633454	1ds6_BA	1ds6_B	781.88	1580	0.141768	0.494861	0.393423	12.7905	0.211325	15.9879	0	0	2.0909	0	0	0	3.13631	2.09092	0.627271	1.39395	0	2.09092	1.56817	3.13631	1.04546	3.13638	0	0.784091	0	1.25454	3	0	0	0	2	0	1	0	0	0	0	0
397	ARHGDIB	P52566	Hs.504877	5880	RAC2	P15153	Hs.517601	1ds6_BA	1ds6_B	781.88	1580	0.141768	0.494861	0.393423	12.7905	0.211325	15.9879	0	0	2.0909	0	0	0	3.13631	2.09092	0.627271	1.39395	0	2.09092	1.56817	3.13631	1.04546	3.13638	0	0.784091	0	1.25454	0	0	0	0	0	0	0	0	0	0	0	0
400	ARL1	P40616	Hs.372616	2803	GOLGA4	Q13439	Hs.344151	1upt_GH	1upt_G	141	491	0.057413	0.287169	0.40181	7.60592	0.080644	11.2936	3.43336	0	0	1.58461	0	0	0	0	0	0	0	0	3.43336	0	2.28888	0	0	0	3.43336	5.14999	0	0	0	0	0	0	0	0	0	0	0	0
400	ARL1	P40616	Hs.372616	2803	GOLGA4	Q13439	Hs.344151	1upt_EF	1upt_F	248.5	732	0.15827	0.339481	0.445941	7.26987	0.199474	10.3727	0	0	1.70371	0	1.70371	0	0	0	2.04444	1.02222	0	0	2.55557	0	0	0	3.06666	0	0	0	0	0	0	0	0	0	0	0	0	0	0	0
400	ARL1	P40616	Hs.372616	2803	GOLGA4	Q13439	Hs.344151	1upt_ED	1upt_E	518	1113	0.132484	0.465409	0.494439	8.85969	0.2701	12.7879	3.0303	0	1.2987	2.0979	0	0	0	0	0.909091	4.54545	0	0	0	0	2.0202	0	0	1.81818	0	0	0	0	0	0	0	0	0	0	0	0	0	0
400	ARL1	P40616	Hs.372616	2803	GOLGA4	Q13439	Hs.344151	1upt_CD	1upt_C	128.75	490	0.060056	0.262755	0.394096	7.60618	0.089317	11.1779	5.05	0	0	1.68333	0	0	0	0	0	0	0	0	3.36666	0	2.525	0	0	0	3.36666	5.05	0	0	0	0	0	0	0	0	0	0	0	0
400	ARL1	P40616	Hs.372616	2803	GOLGA4	Q13439	Hs.344151	1upt_AB	1upt_B	69.75	446	0.094853	0.15639	0.546225	5.58962	0.468636	6.35801	0	0	0	1.91666	0	0	0	0	2.29999	0	0	0	0	0	0	0	0	5.75003	0	5.75003	0	0	0	0	0	0	0	0	0	0	0	0
400	ARL1	P40616	Hs.372616	2803	GOLGA4	Q13439	Hs.344151	1r4a_DH	1r4a_H	384.5	416	0.090989	0.924279	0.293382	5.84236	0.61634	3.06245	0	0	0	3	0	0	0	0	3	0	0	0	0	0	3.75	0	0	0	0	0	0	0	0	0	0	0	0	0	0	0	0	0
400	ARL1	P40616	Hs.372616	2803	GOLGA4	Q13439	Hs.344151	1r4a_CG	1r4a_C	458.24	825	0.09583	0.555442	0.279209	12.9929	0.253207	12.4415	1.25001	0	1.25001	0	0	2.50002	0	3	0.500001	4.9999	0	1.25001	1.25001	0.833331	0	0	2	0	0	1.25001	0	0	0	0	0	0	0	0	0	0	0	0
400	ARL1	P40616	Hs.372616	2803	GOLGA4	Q13439	Hs.344151	1r4a_BF	1r4a_F	96.12	527	0.116619	0.182391	0.618569	4.73507	0.37542	7.75061	0	0	0	0	1.57143	0	0	0	2.51429	1.57143	0	0	0	0	0	0	3.77144	0	0	0	0	0	0	0	0	0	0	0	0	0	0	0
400	ARL1	P40616	Hs.372616	2803	GOLGA4	Q13439	Hs.344151	1r4a_AE	1r4a_A	214.12	686	0.079316	0.312128	0.244521	12.0098	0.28514	11.2285	1.39473	0	1.39473	0	0	2.78946	0	3.34735	0.557893	3.71928	0	0	1.39473	0.929821	0	0	2.23157	0	0	0	0	0	0	0	0	0	0	0	0	0	0	0
402	ARL2	P36404	Hs.502836	5147	PDE6D	O43924	Hs.516808	1ksj_AB	1ksj_A	1046.01	1407	0.175218	0.743433	0.508385	14.923	0.467313	16.1072	1.2625	0	0.860795	0	1.57812	2.10417	0	1.57812	1.57812	2.10417	0	1.57812	1.05208	0.394531	0	0.631249	1.89375	2.10417	0	3.15625	0	0	0	0	0	0	0	0	0	0	0	0
402	ARL2	P36404	Hs.502836	5147	PDE6D	O43924	Hs.516808	1ksh_AB	1ksh_A	841.5	1360	0.171891	0.61875	0.495628	13.4255	0.081987	24.4227	1.14286	0	0.857143	0	0	1.22449	0	2.85714	2.38095	2.28571	0	1.42857	0.952381	0.357143	0.519481	0.571429	2.85714	2.85714	0	0	0	0	0	0	0	0	0	0	0	0	0	0
402	ARL2	P36404	Hs.502836	5147	PDE6D	O43924	Hs.516808	1ksg_AB	1ksg_A	550	725	0.076004	0.758621	0.525052	7.13731	0.364438	9.43288	0	0	0	0	5.27284	1.50649	0	3.51516	1.05454	1.17172	0	1.75758	3.51516	0	0	0.958674	5.27274	0	0	0	0	0	0	0	0	0	0	0	0	0	0	0
405	ARNT	P27540	Hs.632446	2034	EPAS1	Q99814	Hs.468410	2a24_BA	2a24_B	316.88	700	0.119638	0.452686	0.425397	8.45917	0.261172	10.6026	5.6921	0	0	0.711539	0	1.89741	0	0	2.27691	1.42308	0	2.27691	0	0	0	2.84616	2.84616	2.27691	0	0	0	0	0	0	0	0	0	0	0	0	0	0
435	ASL	P04424	Hs.632015	435	ASL	P04424	Hs.632015	1k62_BA	1k62_B	951.5	1187	0.054465	0.801601	0.566604	9.6179	0.526237	10.5133	0.845239	0	0	0.724486	5.79589	0	2.25398	0	1.06768	0.965982	3.38091	1.69046	0	1.93196	0.780222	1.06768	0	0	0	2.89795	1	1	0	0	1	1	0	0	0	0	1	1
435	ASL	P04424	Hs.632015	435	ASL	P04424	Hs.632015	1aos_BA	1aos_A	501.88	698	0.034752	0.719026	0.277183	12.0756	0.287688	11.8982	0	18.9265	0	0.75714	0	0	0	2.36605	3.15474	0.901364	0	1.57738	3.15469	1.89285	0	0.996242	1.35205	2.70409	0	0	1	1	0	0	1	1	0	0	0	0	1	1
443	ASPA	P45381	Hs.171142	443	ASPA	P45381	Hs.171142	2o53_BA	2o53_A	1154.26	895	0.067187	1.28968	0.333284	17.4364	0.219411	20.4144	1.52776	0	0.286457	1.43229	4.58303	0.416665	1.01853	1.83333	0.597826	0.833329	0	1.71874	0.286457	1.52776	1.52779	0	2.29166	0	0	3.05552	1	1	0	0	1	1	0	0	0	0	1	1
443	ASPA	P45381	Hs.171142	443	ASPA	P45381	Hs.171142	2o4h_BA	2o4h_B	202.5	390	0.029769	0.519231	0.130479	10.0824	0.270781	8.13734	0	0	2.42964	0	0	1.65657	0	0	0.79227	0	18.2209	2.02469	0	3.03707	0	0	0	0	0	2.60317	1	1	0	0	1	1	0	0	0	0	1	1
443	ASPA	P45381	Hs.171142	443	ASPA	P45381	Hs.171142	2q51_BA	2q51_B	385.88	401	0.029673	0.962294	0.438632	6.58301	0.310839	7.88925	0	0	0	0	28.1674	0	0	0	2.44927	2.34722	0	0	0	0	0	0	0	56.3349	0	0	1	1	0	0	1	1	0	0	0	0	1	1
443	ASPA	P45381	Hs.171142	443	ASPA	P45381	Hs.171142	2i3c_BA	2i3c_B	374.12	595	0.044071	0.628773	0.389099	8.40113	0.310536	8.61177	6.10709	0	1.42501	0	0	0	0	5.34371	0	3.56252	0	0	0	0	0	0	2.37498	0	0	0	1	1	0	0	1	1	0	0	0	0	1	1
443	ASPA	P45381	Hs.171142	443	ASPA	P45381	Hs.171142	2q4z_BA	2q4z_B	213.62	577	0.044174	0.370225	0.368466	7.80962	0.454163	6.52578	5.37496	0	1.34375	0	0	0	0	0	0	1.95456	0	1.95456	0	0	0	2.14998	0	7.16661	0	0	1	1	0	0	1	1	0	0	0	0	1	1
443	ASPA	P45381	Hs.171142	443	ASPA	P45381	Hs.171142	2gu2_BA	2gu2_B	54.12	560	0.043529	0.096643	0.257159	9.08364	0.165332	8.21277	5.34371	0	1.33594	0	0	0	0	0	0	2.37498	0	0	0	0	0	2.37498	0	7.12494	0	0	1	1	0	0	1	1	0	0	0	0	1	1
462	SERPINC1	P01008	Hs.75599	2147	F2	P00734	Hs.410092	1sr5_AC	1sr5_A	416.62	1034	0.064017	0.402921	0.360927	9.81891	0.19787	12.2675	1.13776	0	0	0.589948	0	3.53966	0	2.27552	0	6.37129	3.98219	0.796429	0	0	1.87395	0.796429	0	2.89613	0	0	16	5	0	0	13	3	7	2	5	3	1	0
462	SERPINC1	P01008	Hs.75599	2147	F2	P00734	Hs.410092	1tb6_IH	1tb6_I	957.88	1945	0.109769	0.492483	0.445209	13.6612	0.361741	15.6487	1.56946	0	0	0.31389	9.4162	1.88332	0	1.88332	0.627779	2.69051	2.35418	1.41249	0.672618	1.17709	0.470831	1.76564	0	2.09259	0	2.35418	16	5	0	0	13	3	7	2	5	3	1	0
466	ATF1	P18846	Hs.435267	1385	CREB1	P16220	Hs.584750	1dh3_CA	1dh3_A	1125.12	616	0.098655	1.82649	0.815099	2.65285	0.473315	7.53657	0	0	0	0	0	0	0	0	2.75	0	0	0	0	0	1.96428	0	0	0	0	6.87493	3	0	0	0	3	0	0	0	0	0	1	0
549	AUH	Q13825	Hs.175905	549	AUH	Q13825	Hs.175905	1hzd_EF	1hzd_F	333.38	823	0.061505	0.405079	0.039083	13.0498	0.344213	8.90435	0.987874	0	1.64646	0.823236	0	2.96362	0	4.23374	0	2.46969	2.96362	0	0	0	0	0	0	1.48181	0	0	0	0	0	0	0	0	0	0	0	0	0	0
549	AUH	Q13825	Hs.175905	549	AUH	Q13825	Hs.175905	1hzd_DF	1hzd_D	319.62	640	0.048599	0.499406	0.158098	10.6835	0.293021	8.6396	1.17037	0	0	1.03268	0	3.90124	0	5.8518	0	1.35044	3.51106	0	0	0	0	0	0	1.95062	0	0	0	0	0	0	0	0	0	0	0	0	0	0
549	AUH	Q13825	Hs.175905	549	AUH	Q13825	Hs.175905	1hzd_DE	1hzd_E	306.38	832	0.062182	0.368245	0.408081	8.10403	0.164069	11.0622	0.981814	0	1.8409	0.775119	0	2.94547	0	4.20778	0	2.45455	3.68187	0	0	0	0	0	0	1.63635	0	0	0	0	0	0	0	0	0	0	0	0	0	0
549	AUH	Q13825	Hs.175905	549	AUH	Q13825	Hs.175905	1hzd_CE	1hzd_C	340.12	799	0.059137	0.425682	0.501981	7.01936	0.138926	12.0418	1.08666	0	1.8111	0.905559	0	3.25998	0	2.32856	0	2.71665	3.25998	0	0	0	0	0	0	1.62999	0	0	0	0	0	0	0	0	0	0	0	0	0	0
549	AUH	Q13825	Hs.175905	549	AUH	Q13825	Hs.175905	1hzd_BF	1hzd_B	318	744	0.055058	0.427419	0.110579	12.1451	0.221862	9.95344	1.1	0	1.83335	0.916666	0	2.99999	0	4.71431	0	1.26923	4.12507	0	0	0	0	0	0	1.65	0	0	0	0	0	0	0	0	0	0	0	0	0	0
549	AUH	Q13825	Hs.175905	549	AUH	Q13825	Hs.175905	1hzd_BC	1hzd_C	340.12	799	0.059137	0.425682	0.501981	7.01936	0.138926	12.0418	1.08666	0	1.8111	0.905559	0	3.25998	0	2.32856	0	2.71665	3.25998	0	0	0	0	0	0	1.62999	0	0	0	0	0	0	0	0	0	0	0	0	0	0
549	AUH	Q13825	Hs.175905	549	AUH	Q13825	Hs.175905	1hzd_AD	1hzd_A	291.62	821	0.061145	0.355201	0.173546	11.2976	0.366669	8.22185	1	0	1.66668	0.78947	0	3	0	4.28574	0	2.30769	3.75007	0	0	0	0	0	0	1.5	0	0	0	0	0	0	0	0	0	0	0	0	0	0
549	AUH	Q13825	Hs.175905	549	AUH	Q13825	Hs.175905	1hzd_AC	1hzd_A	291.62	821	0.061145	0.355201	0.173546	11.2976	0.366669	8.22185	1	0	1.66668	0.78947	0	3	0	4.28574	0	2.30769	3.75007	0	0	0	0	0	0	1.5	0	0	0	0	0	0	0	0	0	0	0	0	0	0
549	AUH	Q13825	Hs.175905	549	AUH	Q13825	Hs.175905	1hzd_AB	1hzd_B	318	744	0.055058	0.427419	0.110579	12.1451	0.221862	9.95344	1.1	0	1.83335	0.916666	0	2.99999	0	4.71431	0	1.26923	4.12507	0	0	0	0	0	0	1.65	0	0	0	0	0	0	0	0	0	0	0	0	0	0
558	AXL	P30530	Hs.590970	2621	GAS6	Q14393	Hs.646346	2c5d_DB	2c5d_D	157.38	690	0.063954	0.228087	0.205578	10.8777	0.168221	10.8342	1.54544	0	0	2.06061	0	0	2.47271	4.12118	0	3.70911	0	0	0	0	0	1.76622	0	1.76622	0	0	0	0	0	0	0	0	0	0	0	0	0	0
558	AXL	P30530	Hs.590970	2621	GAS6	Q14393	Hs.646346	2c5d_DA	2c5d_D	196.88	592	0.054871	0.332568	0.513002	7.64418	0.374357	9.73014	0	0	0	4.25001	8.49993	0	0	0	0	1.70001	0	0	1.70001	0	2.42855	0	0	0	0	8.49993	0	0	0	0	0	0	0	0	0	0	0	0
558	AXL	P30530	Hs.590970	2621	GAS6	Q14393	Hs.646346	2c5d_CB	2c5d_C	233.74	910	0.084596	0.256857	0.48547	11.843	0.606217	9.01059	0	0	1.17095	2.63462	5.26907	0	0	0	0	2.10768	0	2.10771	1.05384	0	3.01098	1.50549	0	0	0	5.26907	0	0	0	0	0	0	0	0	0	0	0	0
558	AXL	P30530	Hs.590970	2621	GAS6	Q14393	Hs.646346	2c5d_CA	2c5d_C	164.88	694	0.064516	0.237579	0.168347	10.6745	0.086614	11.1174	1.55682	0	0	2.07576	0	0	2.49093	4.15148	0	3.73635	0	0	0	0	0	1.77922	0	1.77922	0	0	0	0	0	0	0	0	0	0	0	0	0	0
563	AZGP1	P25311	Hs.546239	563	AZGP1	P25311	Hs.546239	1zag_BD	1zag_D	270	753	0.052154	0.358566	0.434161	5.97144	0.144666	8.00068	0	0	1.85715	1.36842	0	0	5.19991	0	1.3	0	0	0	2.6	0	0	0	0	3.99998	0	0	2	2	0	0	0	0	2	2	0	0	0	0
563	AZGP1	P25311	Hs.546239	563	AZGP1	P25311	Hs.546239	1zag_AC	1zag_A	116.5	424	0.028763	0.274764	0.286271	8.14642	0.135051	9.69391	1.71818	0	1.18125	0.994738	0	0	0	7.56001	0.945001	0	0	0	0	0	0	0	7.56001	0	0	5.40001	2	2	0	0	0	0	2	2	0	0	0	0
567	B2M	P61769	Hs.534255	3105	HLA-A	P04439	Hs.181244	2v2x_ED	2v2x_D	822	1099	0.077471	0.747953	0.202978	17.6612	0.179121	13.9798	1.79221	0	1.11515	0	4.18165	1.1948	0	0	0	1.39393	0	0	1.85859	0.522724	1.09091	0	1.76076	0	2.09092	3.34544	0	0	0	0	0	0	0	0	0	0	0	0
567	B2M	P61769	Hs.534255	3105	HLA-A	P04439	Hs.181244	2v2x_BA	2v2x_B	192.38	1076	0.170415	0.178792	0.171388	14.3361	0.117262	12.799	0	0	1.62637	0	0	0	1.89741	0	0.711539	0	2.84616	0	1.89741	1.89741	1.13845	0.813183	0	3.79483	5.6921	1.42308	0	0	0	0	0	0	0	0	0	0	0	0
567	B2M	P61769	Hs.534255	3105	HLA-A	P04439	Hs.181244	2v2w_ED	2v2w_D	77.62	492	0.033678	0.157764	0.159286	9.94398	0.186014	9.49017	3.2	0	2.82352	0	0	0	0	0	2.66667	0	0	0	0	0	0	0	0	0	0	14.3998	0	0	0	0	0	0	0	0	0	0	0	0
567	B2M	P61769	Hs.534255	3105	HLA-A	P04439	Hs.181244	2v2w_BA	2v2w_A	232.75	515	0.035429	0.451942	0.007533	12.8744	0.351702	6.88293	1.42963	0	1.26144	0	0	1.53174	0	0	2.38272	0	21.4459	0	0	2.68054	0.932367	0	0	0	0	4.28885	0	0	0	0	0	0	0	0	0	0	0	0
567	B2M	P61769	Hs.534255	3105	HLA-A	P04439	Hs.181244	2uwe_IH	2uwe_I	378.25	1183	0.17308	0.319738	0.326393	12.4632	0.264968	13.3211	5.28552	0	1.5102	0	0	0	1.76188	0	0.660715	0	2.64286	0	1.76188	1.76188	1.05714	0.660715	0	3.52377	5.28552	1.32143	0	0	0	0	0	0	0	0	0	0	0	0
567	B2M	P61769	Hs.534255	3105	HLA-A	P04439	Hs.181244	2uwe_BA	2uwe_B	271.5	771	0.113149	0.35214	0.190918	9.71357	0.316929	8.08705	7.19994	0	2.05715	0	0	0	0	0	0	0	3.59997	0	2.39998	0	1.44001	1.02857	0	2.39998	7.19994	1.79999	0	0	0	0	0	0	0	0	0	0	0	0
567	B2M	P61769	Hs.534255	3105	HLA-A	P04439	Hs.181244	2jcc_IH	2jcc_H	437.88	548	0.037921	0.799051	0.438821	9.77658	0.326333	11.28	1.43846	0	2.33751	0.85	18.7003	0	0	0	0	0	0	0	0	0	1.7	0	1.03889	0	0	3.74	0	0	0	0	0	0	0	0	0	0	0	0
567	B2M	P61769	Hs.534255	3105	HLA-A	P04439	Hs.181244	2jcc_BA	2jcc_A	492.5	958	0.064486	0.514092	0.455863	10.9808	0.269667	14.642	1.50588	0	1.99307	0	11.2938	1.50588	0	0	0	0	0	0	2.25884	0.664357	0.982094	0	1.18886	0	0	2.2588	0	0	0	0	0	0	0	0	0	0	0	0
567	B2M	P61769	Hs.534255	3105	HLA-A	P04439	Hs.181244	2j8u_IH	2j8u_H	754.76	922	0.061751	0.818612	0.339984	13.5209	0.220714	15.3305	1.59664	0	1.97231	0	11.1768	1.4902	0	0	0	0	0	0	2.48368	0.657437	1.01605	0	1.24183	0	0	2.23528	0	0	0	0	0	0	0	0	0	0	0	0
567	B2M	P61769	Hs.534255	3105	HLA-A	P04439	Hs.181244	2j8u_BA	2j8u_A	754.5	992	0.066332	0.760585	0.174447	16.2429	0.246966	14.4527	1.51588	0	1.76852	0	10.6113	1.41481	0	0	0	0	0	0	2.12222	0.624185	0.964649	0	1.76852	0	0	2.12222	0	0	0	0	0	0	0	0	0	0	0	0
567	B2M	P61769	Hs.534255	3105	HLA-A	P04439	Hs.181244	2guo_ED	2guo_E	284.38	930	0.139013	0.305785	0.364856	10.9187	0.389727	10.1795	5.99995	0	0.857145	0	0	0	0	0	0.750001	0	2.99998	0	1.99998	1.99998	1.20001	0.750001	0	3.99997	5.99995	1.49999	0	0	0	0	0	0	0	0	0	0	0	0
567	B2M	P61769	Hs.534255	3105	HLA-A	P04439	Hs.181244	2guo_BA	2guo_B	234.62	1074	0.159774	0.218454	0.414506	10.7155	0.352803	11.2646	5.61523	0	1.6044	0	0	0	0	0	0.701923	0	2.80772	0	1.87179	1.87179	1.12308	0.701923	0	3.74358	5.61523	1.40383	0	0	0	0	0	0	0	0	0	0	0	0
567	B2M	P61769	Hs.534255	3105	HLA-A	P04439	Hs.181244	2gtz_ED	2gtz_D	841.5	868	0.060678	0.96947	0.175181	13.5477	0.06589	13.9711	1.56411	0	1.19608	0	5.08332	1.45238	0	0	0	0	0	0	2.54166	0.635414	0.968255	0	1.79412	0	2.03336	4.06673	0	0	0	0	0	0	0	0	0	0	0	0
567	B2M	P61769	Hs.534255	3105	HLA-A	P04439	Hs.181244	2gtz_BA	2gtz_B	286.75	1092	0.162403	0.262592	0.39452	10.7693	0.309089	11.8971	5.46135	0	1.82051	0	0	0	0	0	0.682693	0	2.73077	0	1.82049	1.82049	1.0923	0.682693	0	3.64098	5.46135	1.36539	0	0	0	0	0	0	0	0	0	0	0	0
567	B2M	P61769	Hs.534255	3105	HLA-A	P04439	Hs.181244	2gtw_ED	2gtw_D	302.62	544	0.037733	0.556287	0.329282	9.77082	0.263961	10.0967	1.39999	0	1.01111	0	9.10001	1.3	0	0	2.0222	0	18.1984	0	0	2.275	0.827274	0	0	0	0	4.55	0	0	0	0	0	0	0	0	0	0	0	0
567	B2M	P61769	Hs.534255	3105	HLA-A	P04439	Hs.181244	2gtw_BA	2gtw_B	215.5	939	0.138967	0.229499	0.368342	10.8173	0.405632	9.68384	6.08317	0	0.869051	0	0	0	0	0	0.760417	0	3.0417	0	2.02777	2.02777	1.21667	0.760417	0	4.05555	6.08317	1.52082	0	0	0	0	0	0	0	0	0	0	0	0
567	B2M	P61769	Hs.534255	3105	HLA-A	P04439	Hs.181244	2gt9_ED	2gt9_D	590.25	731	0.05063	0.807456	0.155928	12.7444	0.216202	10.8508	1.09468	0	1.5812	0	7.11526	2.03296	0	0	0	0	0	0	3.16237	0.889428	0.646853	0	1.67421	0	0	3.55763	0	0	0	0	0	0	0	0	0	0	0	0
567	B2M	P61769	Hs.534255	3105	HLA-A	P04439	Hs.181244	2gt9_BA	2gt9_A	577.25	605	0.041704	0.954132	0.446129	10.8326	0.509855	9.53495	1.08876	0	1.66516	0.744938	14.1533	0	0	0	0	0	7.07664	0	0	0	1.28672	1.2867	0.786325	2.022	0	3.53848	0	0	0	0	0	0	0	0	0	0	0	0
567	B2M	P61769	Hs.534255	3105	HLA-A	P04439	Hs.181244	2gj6_BA	2gj6_B	435.12	838	0.126471	0.519236	0.366416	8.66522	0.157664	11.2362	7.2998	0	1.04286	0	0	0	2.43333	0	0	0	3.65003	0	2.43333	0	2.92001	1.04286	0	0	7.2998	1.82498	0	0	0	0	0	0	0	0	0	0	0	0
567	B2M	P61769	Hs.534255	3105	HLA-A	P04439	Hs.181244	2git_ED	2git_D	688.63	923	0.061834	0.746078	0.212223	13.5857	0.158822	13.8012	1.45865	0	1.20124	0	5.1054	1.45865	0	0	0	1.70175	0	0	2.04212	0.63816	0.88787	0	1.61219	0	2.04212	4.08424	0	0	0	0	0	0	0	0	0	0	0	0
567	B2M	P61769	Hs.534255	3105	HLA-A	P04439	Hs.181244	2git_BA	2git_B	200.75	938	0.139252	0.214019	0.045973	11.9362	0.218061	8.77748	6.5454	0	2.18183	0	0	0	2.1818	0	0	0	3.2727	0	2.1818	0	2.6182	0.935067	0	0	6.5454	1.63635	0	0	0	0	0	0	0	0	0	0	0	0
567	B2M	P61769	Hs.534255	3105	HLA-A	P04439	Hs.181244	2dyp_BA	2dyp_B	498.76	1299	0.197057	0.383957	0.498316	10.4534	0.284907	14.8986	5.13334	0	2.2	0.641667	0	0	1.71111	0	0.641667	0	2.56667	0	1.71111	0	2.05334	0.641667	1.28333	0	5.13334	1.02667	0	0	0	0	0	0	0	0	0	0	0	0
567	B2M	P61769	Hs.534255	3105	HLA-A	P04439	Hs.181244	2d31_ED	2d31_E	173.26	998	0.150392	0.173607	0.415286	8.83234	0.058662	12.7858	0	0	1.05714	0	0	3.7	2.46664	1.85	0.925001	0	0	0	0	2.46664	1.47999	1.05714	1.85	0	7.39973	0	0	0	0	0	0	0	0	0	0	0	0	0
567	B2M	P61769	Hs.534255	3105	HLA-A	P04439	Hs.181244	2d31_EA	2d31_E	259	567	0.085443	0.45679	0.259244	8.77087	0.250852	8.46817	0	0	0	2.64286	3.52377	0	0	0	1.32143	0	0	0	0	0	0	0	2.64286	3.52377	0	2.11427	0	0	0	0	0	0	0	0	0	0	0	0
567	B2M	P61769	Hs.534255	3105	HLA-A	P04439	Hs.181244	2d31_BD	2d31_B	195.38	554	0.085931	0.352671	0.283533	8.07585	0.271316	7.92225	0	0	0	2.57143	3.42854	0	0	0	1.28572	0	0	0	0	0	0	0	2.57141	3.42854	0	2.57141	0	0	0	0	0	0	0	0	0	0	0	0
567	B2M	P61769	Hs.534255	3105	HLA-A	P04439	Hs.181244	2d31_BA	2d31_A	421.38	576	0.039133	0.731563	0.585539	8.61036	0.478746	10.802	2.06593	0	1.03297	0	6.71447	0	0	4.47632	0	0	6.71416	0	0	2.51787	0	1.34287	0	0	3.35708	3.83674	0	0	0	0	0	0	0	0	0	0	0	0
567	B2M	P61769	Hs.534255	3105	HLA-A	P04439	Hs.181244	2clr_ED	2clr_E	224.63	1230	0.18865	0.182626	0.206082	14.4024	0.258322	11.9027	4.86653	0	1.39048	0	0	0	1.62222	0	0.608334	0	2.43336	0	1.62222	1.62222	1.94667	0.695241	0	3.24444	4.86653	1.21666	0	0	0	0	0	0	0	0	0	0	0	0
567	B2M	P61769	Hs.534255	3105	HLA-A	P04439	Hs.181244	2clr_BA	2clr_A	608.12	849	0.059242	0.716278	0.507235	9.84562	0.298041	13.9663	1.60834	0	2.12867	0	12.0621	1.72321	0	0	0	0	0	0	1.34028	0.753902	1.04891	0	1.26973	0	0	2.41248	0	0	0	0	0	0	0	0	0	0	0	0
567	B2M	P61769	Hs.534255	3105	HLA-A	P04439	Hs.181244	2c7u_ED	2c7u_E	210.24	1137	0.16652	0.184908	0.238226	13.2389	0.260643	11.8679	5.21415	0	1.4898	0	0	0	1.73809	0	0.651786	0	2.60717	0	1.73809	1.73809	1.04286	0.869045	0	3.47618	5.21415	1.30356	0	0	0	0	0	0	0	0	0	0	0	0
567	B2M	P61769	Hs.534255	3105	HLA-A	P04439	Hs.181244	2c7u_BD	2c7u_B	137	544	0.080024	0.251838	0.214135	8.28545	0.139617	8.58107	9.24967	0	0	1.15625	0	0	3.0833	0	1.15625	0	0	3.0833	6.1666	0	0	1.32142	0	0	0	0	0	0	0	0	0	0	0	0	0	0	0	0
567	B2M	P61769	Hs.534255	3105	HLA-A	P04439	Hs.181244	2c7u_BA	2c7u_A	146.25	453	0.030462	0.322848	0.491928	7.90466	0.24274	11.4925	1.26	0	1.05	0	18.9	0	0	0	0	0	18.9	0	0	2.3625	0.82174	0	1.11177	0	0	3.78	0	0	0	0	0	0	0	0	0	0	0	0
567	B2M	P61769	Hs.534255	3105	HLA-A	P04439	Hs.181244	2bvq_BA	2bvq_B	729.25	1301	0.195345	0.56053	0.51725	9.9598	0.128031	17.2005	4.294	0	2.14705	0.536765	0	0	1.43137	0	0.536765	0	4.294	0	1.43137	1.43137	0.858825	0.613448	0	2.86274	4.294	2.14704	0	0	0	0	0	0	0	0	0	0	0	0
567	B2M	P61769	Hs.534255	3105	HLA-A	P04439	Hs.181244	2bvp_BA	2bvp_B	649.12	1482	0.230017	0.438003	0.431611	12.5159	0.226196	16.9267	3.73671	0	1.86842	0.934211	0	0	1.2456	0	0.467105	0	3.73671	0	1.2456	1.2456	0.747363	0.533832	0.934211	2.4912	3.73671	1.86842	0	0	0	0	0	0	0	0	0	0	0	0
567	B2M	P61769	Hs.534255	3105	HLA-A	P04439	Hs.181244	2bvo_BA	2bvo_A	745.13	719	0.050325	1.03634	0.403142	13.3659	0.436766	12.5635	0.834825	0	0.687501	0	11.6866	0	0	2.3375	0	1.46093	0	0	0.97396	0.779166	1.46094	0	1.66965	2.92193	2.92193	4.67499	0	0	0	0	0	0	0	0	0	0	0	0
567	B2M	P61769	Hs.534255	3105	HLA-A	P04439	Hs.181244	2bst_BA	2bst_A	312.12	713	0.047753	0.437756	0.697379	7.89824	0.584367	10.8411	2.41025	0	1.16049	0	10.4447	0	1.74073	5.22212	0	0	0	3.48158	0	1.30556	0	0	2.2381	2.08887	0	2.08887	0	0	0	0	0	0	0	0	0	0	0	0
567	B2M	P61769	Hs.534255	3105	HLA-A	P04439	Hs.181244	2bss_BA	2bss_A	256.38	575	0.039012	0.445878	0.637887	7.63176	0.417504	12.2762	2.06593	0	0.789912	0	13.4289	0	2.23809	3.35708	0	0	13.4289	8.95263	0	1.79048	0	0	1.57982	0	0	2.23809	0	0	0	0	0	0	0	0	0	0	0	0
567	B2M	P61769	Hs.534255	3105	HLA-A	P04439	Hs.181244	2bsr_BA	2bsr_A	402.25	568	0.038185	0.708187	0.620892	7.71885	0.455717	11.0771	2.90817	0	0.798317	0	13.5718	0	2.71426	3.3928	0	0	13.5718	9.04789	0	1.69642	0	0	0.969391	0	0	2.2619	0	0	0	0	0	0	0	0	0	0	0	0
567	B2M	P61769	Hs.534255	3105	HLA-A	P04439	Hs.181244	2bnr_BA	2bnr_A	297.38	605	0.041929	0.491537	0.575554	6.92119	0.295666	11.3433	1.13691	0	0.884258	0	10.611	1.06111	0	0	1.76853	0	15.9155	0	0	1.98958	0.757934	0	0.884258	0	0	3.18334	0	0	0	0	0	0	0	0	0	0	0	0
567	B2M	P61769	Hs.534255	3105	HLA-A	P04439	Hs.181244	2bnq_BA	2bnq_A	417	474	0.033057	0.879747	0.42111	7.48508	0.397056	7.06309	0	0	1.5	0	9.00001	0	0	0	0	0	0	0	3	1.6875	1.28572	0	1.5	0	0	5.40001	0	0	0	0	0	0	0	0	0	0	0	0
567	B2M	P61769	Hs.534255	3105	HLA-A	P04439	Hs.181244	2bck_ED	2bck_E	364.62	1172	0.174249	0.311109	0.259357	12.7796	0.131314	11.318	5.21415	0	1.73809	0	0	0	1.73809	0	0.651786	0	2.60717	0	1.73809	1.73809	1.04286	0.744901	0	3.47618	5.21415	1.30356	0	0	0	0	0	0	0	0	0	0	0	0
567	B2M	P61769	Hs.534255	3105	HLA-A	P04439	Hs.181244	2bck_BA	2bck_A	646	879	0.055318	0.734926	0.330593	10.7955	0.295916	11.3362	1.80995	0	1.23839	0	2.94118	1.17647	0	0	0	0	0	0	1.96078	0.692042	1.02302	0	2.20588	0	0	4.70588	0	0	0	0	0	0	0	0	0	0	0	0
567	B2M	P61769	Hs.534255	3105	HLA-A	P04439	Hs.181244	2av7_ED	2av7_D	586.5	911	0.061847	0.643798	0.198851	13.4937	0.084292	13.9977	1.42858	0	1.11111	0	5.00015	1.33334	0	0	0	1.66666	0	0	2.22224	0.624996	0.869563	0	1.57895	0	1.99998	3.99997	0	0	0	0	0	0	0	0	0	0	0	0
567	B2M	P61769	Hs.534255	3105	HLA-A	P04439	Hs.181244	2av7_BA	2av7_B	492.13	992	0.147203	0.496099	0.237119	13.8245	0.351837	10.8599	5.61523	0	0.935895	0	0	0	1.87179	0	0.701923	0	2.80772	0	1.87179	1.87179	1.12308	0.701923	0	3.74358	5.61523	1.40383	0	0	0	0	0	0	0	0	0	0	0	0
567	B2M	P61769	Hs.534255	3105	HLA-A	P04439	Hs.181244	2av1_ED	2av1_D	652	956	0.064713	0.682008	0.51926	9.63847	0.279136	14.2841	1.59664	0	1.97231	0	11.1768	1.4902	0	0	0	0	0	0	2.48368	0.657437	1.01605	0	1.24183	0	0	2.23528	0	0	0	0	0	0	0	0	0	0	0	0
567	B2M	P61769	Hs.534255	3105	HLA-A	P04439	Hs.181244	2av1_BA	2av1_B	217.37	1105	0.164215	0.196715	0.285876	12.9434	0.32002	11.2226	5.14282	0	1.71429	0	0	0	1.71427	0	0.642858	0	2.57141	0	1.71427	1.71427	1.02858	0.734696	0	3.42854	5.14282	1.2857	0	0	0	0	0	0	0	0	0	0	0	0
567	B2M	P61769	Hs.534255	3105	HLA-A	P04439	Hs.181244	2a83_BA	2a83_A	543	844	0.056591	0.643365	0.174706	14.8969	0.17882	12.932	1.5	0	1.2353	0	10.5	0.875001	0	0	0	2.1	0	0	1.61539	0	0.875001	0	1.85294	0	2.625	3.5	0	0	0	0	0	0	0	0	0	0	0	0
567	B2M	P61769	Hs.534255	3105	HLA-A	P04439	Hs.181244	1ydp_BA	1ydp_B	207.88	1116	0.170278	0.186272	0.355626	11.1156	0.232412	11.8346	5.28552	0	1.5102	0	0	0	1.76188	0	0.660715	0	2.64286	0	1.76188	1.76188	1.05714	0.755099	0	3.52377	5.28552	1.32143	0	0	0	0	0	0	0	0	0	0	0	0
567	B2M	P61769	Hs.534255	3105	HLA-A	P04439	Hs.181244	1w72_ED	1w72_D	681.37	894	0.060978	0.762159	0.046652	15.821	0.26976	12.0735	2.21178	0	1.30103	0	5.52957	1.38236	0	0	0	0	0	0	2.01068	0.650516	0.921566	0	1.95155	0	0	4.42349	0	0	0	0	0	0	0	0	0	0	0	0
567	B2M	P61769	Hs.534255	3105	HLA-A	P04439	Hs.181244	1w72_BA	1w72_A	1489	1286	0.087246	1.15785	0.242291	18.0043	0.41885	13.338	0.776855	0	1.89898	0.44976	5.69713	0.534093	0	0	0	1.42424	0	0	0.712119	0.502671	1.11463	0	2.13637	0	2.84856	3.41815	0	0	0	0	0	0	0	0	0	0	0	0
567	B2M	P61769	Hs.534255	3105	HLA-A	P04439	Hs.181244	1w0w_BA	1w0w_B	140.88	920	0.134542	0.15313	0.279358	8.90456	0.363728	7.42846	0	0	2.5	0	0	0	2.5	0	0	0	3.74995	0	2.5	0	2.99999	1.07143	0	0	7.50019	1.87501	0	0	0	0	0	0	0	0	0	0	0	0
567	B2M	P61769	Hs.534255	3105	HLA-A	P04439	Hs.181244	1w0v_BA	1w0v_A	188.12	400	0.027246	0.4703	0.523101	7.21979	0.212021	11.8733	1.35	0	2.22353	0	9.45001	0	3.78	0	0	0	0	6.30001	0	2.3625	0	0	1.26	0	0	0	0	0	0	0	0	0	0	0	0	0	0	0
567	B2M	P61769	Hs.534255	3105	HLA-A	P04439	Hs.181244	1uxw_BA	1uxw_B	241.24	1209	0.181914	0.199537	0.377074	11.3171	0.328591	12.1862	0	0	1.76191	0	0	0	1.76188	0	0.660715	0	2.64286	0	1.76188	1.76188	2.11427	0.660715	0	3.52377	5.28552	1.32143	0	0	0	0	0	0	0	0	0	0	0	0
567	B2M	P61769	Hs.534255	3105	HLA-A	P04439	Hs.181244	1uxs_BA	1uxs_B	196.37	1088	0.160141	0.180487	0.38958	11.144	0.2993	12.7879	5.35728	0	0.892857	0	0	0	1.78571	0	0.669641	0	2.67854	0	1.78571	1.78571	2.14285	0.765309	0	3.57143	5.35728	1.33929	0	0	0	0	0	0	0	0	0	0	0	0
567	B2M	P61769	Hs.534255	3105	HLA-A	P04439	Hs.181244	1tvh_ED	1tvh_E	76.38	594	0.086037	0.128586	0.415462	6.86183	0.205478	9.3129	0	0	1.53062	0	0	0	0	0	1.33928	0	5.35708	0	0	3.57143	0	0	0	7.14286	10.7146	0	0	0	0	0	0	0	0	0	0	0	0	0
567	B2M	P61769	Hs.534255	3105	HLA-A	P04439	Hs.181244	1tvh_BA	1tvh_B	351.5	1062	0.156108	0.330979	0.475117	9.96518	0.232763	14.344	5.6921	0	1.62637	0	0	0	0	0	0.711539	0	2.84616	0	1.89741	1.89741	1.13845	0.813183	0	3.79483	5.6921	1.42308	0	0	0	0	0	0	0	0	0	0	0	0
567	B2M	P61769	Hs.534255	3105	HLA-A	P04439	Hs.181244	1tvb_ED	1tvb_E	171.12	940	0.142835	0.182043	0.368731	10.7674	0.329628	10.208	5.99995	0	1	0	0	0	0	0	0.750001	0	2.99998	0	1.99998	1.99998	1.20001	0.750001	0	3.99997	5.99995	1.49999	0	0	0	0	0	0	0	0	0	0	0	0
567	B2M	P61769	Hs.534255	3105	HLA-A	P04439	Hs.181244	1tvb_BA	1tvb_B	257.62	1053	0.156069	0.244653	0.384046	10.5663	0.36766	10.3151	5.61523	0	0.802201	0	0	0	1.87179	0	0.701923	0	2.80772	0	1.87179	1.87179	1.12308	0.701923	0	3.74358	5.61523	1.40383	0	0	0	0	0	0	0	0	0	0	0	0
567	B2M	P61769	Hs.534255	3105	HLA-A	P04439	Hs.181244	1syv_BA	1syv_B	81	608	0.092317	0.133224	0.11626	10.3781	0.261717	8.66294	0	0	1.52083	0	0	0	0	0	1.14062	0	9.12475	0	0	3.04166	0	0	0	6.08332	9.12475	2.28123	0	0	0	0	0	0	0	0	0	0	0	0
567	B2M	P61769	Hs.534255	3105	HLA-A	P04439	Hs.181244	1sys_BA	1sys_B	158.12	1120	0.16898	0.141179	0.465145	9.17233	0.251	12.705	5.21415	0	1.73809	0	0	0	1.73809	0	0.651786	0	5.21415	0	1.73809	1.73809	1.04286	0.744901	0	3.47618	5.21415	1.30356	0	0	0	0	0	0	0	0	0	0	0	0
567	B2M	P61769	Hs.534255	3105	HLA-A	P04439	Hs.181244	1s9y_BA	1s9y_A	1019.63	982	0.068423	1.03832	0.277396	13.3417	0.101892	16.138	1.4077	0	1.71562	0	4.57498	1.22	0	0	0	1.525	0	0	2.28749	0.538236	0.871429	0	1.44474	0	2.28749	4.57498	0	0	0	0	0	0	0	0	0	0	0	0
567	B2M	P61769	Hs.534255	3105	HLA-A	P04439	Hs.181244	1s9x_BA	1s9x_A	148	607	0.042179	0.243822	0.176157	10.7459	0.14984	9.06214	1.46825	0	3.85419	0	0	0	0	0	2.28393	0	0	0	0	1.20915	0	0	0	0	0	15.4164	0	0	0	0	0	0	0	0	0	0	0	0
567	B2M	P61769	Hs.534255	3105	HLA-A	P04439	Hs.181244	1s9w_BA	1s9w_A	215.62	558	0.038382	0.386416	0.311395	8.86862	0.25504	9.26753	1.47619	0	1.21568	0	0	1.37778	0	0	2.2963	0	10.333	0	0	2.43137	0.939391	0	0	0	0	5.16676	0	0	0	0	0	0	0	0	0	0	0	0
567	B2M	P61769	Hs.534255	3105	HLA-A	P04439	Hs.181244	1qvo_ED	1qvo_E	288	1055	0.157651	0.272986	0.416895	9.97659	0.199423	12.8288	5.6921	0	0.948719	0	0	0	1.89741	0	0.711539	0	2.84616	0	1.89741	1.89741	1.13845	0.711539	0	3.79483	5.6921	1.42308	0	0	0	0	0	0	0	0	0	0	0	0
567	B2M	P61769	Hs.534255	3105	HLA-A	P04439	Hs.181244	1qvo_BA	1qvo_B	381.62	1154	0.170508	0.330693	0.438532	10.8983	0.350024	11.3603	5.06663	0	1.44762	0	0	0	1.68887	1.01334	0.633334	0	2.53331	0	1.68887	1.68887	1.01334	0.633334	0	3.37775	5.06663	1.26666	0	0	0	0	0	0	0	0	0	0	0	0
567	B2M	P61769	Hs.534255	3105	HLA-A	P04439	Hs.181244	1qsf_BA	1qsf_A	899.62	923	0.063906	0.97467	0.443454	11.3359	0.202393	15.9826	1.17028	0	1.86513	0	6.63159	1.42105	0	0	0	0	0	0	2.21053	0.621711	0.947369	0	1.57064	0	1.98948	1.6579	0	0	0	0	0	0	0	0	0	0	0	0
567	B2M	P61769	Hs.534255	3105	HLA-A	P04439	Hs.181244	1qse_BA	1qse_B	276.24	1285	0.194197	0.214973	0.312352	12.0386	0.235391	12.025	4.86653	0	1.62222	0	0	0	1.62222	0	0.608334	0	2.43336	0	2.43336	1.62222	1.94667	0.695241	0	3.24444	2.43336	1.21666	0	0	0	0	0	0	0	0	0	0	0	0
567	B2M	P61769	Hs.534255	3105	HLA-A	P04439	Hs.181244	1qrn_BA	1qrn_B	435.88	1101	0.166717	0.395895	0.393171	11.1299	0.283286	12.5442	5.07125	0	1.69048	0	0	0	1.69046	0	0.633929	0	2.53572	0	1.69046	1.69046	1.01428	0.724486	0	3.38091	5.07125	1.26786	0	0	0	0	0	0	0	0	0	0	0	0
567	B2M	P61769	Hs.534255	3105	HLA-A	P04439	Hs.181244	1qr1_ED	1qr1_E	168.25	887	0.13417	0.189684	0.078005	11.3267	0.123769	7.62806	0	0	2.11428	0	0	0	2.46664	0	0	0	3.7	0	2.46664	0	2.95998	0.925001	0	0	7.39973	1.85	0	0	0	0	0	0	0	0	0	0	0	0
567	B2M	P61769	Hs.534255	3105	HLA-A	P04439	Hs.181244	1qr1_BA	1qr1_B	281.63	1190	0.180686	0.236664	0.169311	15.2922	0.210945	11.7208	0	0	1.5102	0	0	0	1.76188	0	0.660715	0	2.64286	0	1.76188	1.76188	2.11427	0.660715	0	3.52377	5.28552	1.32143	0	0	0	0	0	0	0	0	0	0	0	0
567	B2M	P61769	Hs.534255	3105	HLA-A	P04439	Hs.181244	1qew_BA	1qew_B	110.62	904	0.134284	0.122367	0.405634	6.91798	0.162451	9.35046	6.63618	0	2.21211	0	0	0	2.21211	0	0	0	3.31821	0	2.21211	0	2.65455	0.948056	0	0	6.63618	1.65908	0	0	0	0	0	0	0	0	0	0	0	0
567	B2M	P61769	Hs.534255	3105	HLA-A	P04439	Hs.181244	1q94_ED	1q94_D	529.25	710	0.046908	0.745423	0.281087	10.7011	0.263572	9.748	1.32639	0	1.76852	0	7.95849	1.98958	0	0	0	0	0	0	1.32639	0.837723	0.692028	0	1.87255	0	0	3.18334	0	0	0	0	0	0	0	0	0	0	0	0
567	B2M	P61769	Hs.534255	3105	HLA-A	P04439	Hs.181244	1q94_BA	1q94_A	447.38	692	0.046675	0.646503	0.254088	10.9277	0.259624	9.43753	1.21795	0	1.53846	0	7.30791	1.94873	0	0	0	0	0	0	1.12426	0.769231	0.608973	0	1.94873	0	0	7.30756	0	0	0	0	0	0	0	0	0	0	0	0
567	B2M	P61769	Hs.534255	3105	HLA-A	P04439	Hs.181244	1ogt_BA	1ogt_B	98	625	0.092771	0.1568	0.106284	10.4985	0.207796	9.30607	0	0	1.54167	0	0	0	0	0	1.15625	0	4.625	0	0	3.0833	0	0	0	6.1666	9.24967	2.3125	0	0	0	0	0	0	0	0	0	0	0	0
567	B2M	P61769	Hs.534255	3105	HLA-A	P04439	Hs.181244	1oga_BA	1oga_B	218.37	1066	0.161883	0.20485	0.374598	10.7283	0.324467	11.5181	0	0	1.56043	0	0	0	1.82049	0	0.682693	0	2.73077	0	1.82049	1.82049	1.0923	0.910257	0	3.64098	5.46135	1.36539	0	0	0	0	0	0	0	0	0	0	0	0
567	B2M	P61769	Hs.534255	3105	HLA-A	P04439	Hs.181244	1of2_BA	1of2_A	72.75	318	0.021562	0.228774	0.479846	6.62152	0.191192	10.2804	0	0	0	0	10.5559	0	4.22219	5.27768	0	0	0	7.03725	0	1.40741	0	0	2.63887	4.22219	0	0	0	0	0	0	0	0	0	0	0	0	0	0
567	B2M	P61769	Hs.534255	3105	HLA-A	P04439	Hs.181244	1lp9_IH	1lp9_I	361.5	875	0.129209	0.413143	0.406397	10.6672	0.442245	9.8529	5.61523	0	0.802201	0	0	0	1.87179	1.87179	0	0	2.80772	0	1.87179	1.87179	1.12308	0.701923	0	3.74358	5.61523	1.40383	0	0	0	0	0	0	0	0	0	0	0	0
567	B2M	P61769	Hs.534255	3105	HLA-A	P04439	Hs.181244	1lp9_BH	1lp9_B	53	566	0.086346	0.09364	0.08131	9.33507	0.099455	8.37049	8.87469	0	0	1.10938	0	0	2.9583	0	1.10938	0	0	2.9583	5.9166	0	0	1.10938	0	0	0	0	0	0	0	0	0	0	0	0	0	0	0	0
567	B2M	P61769	Hs.534255	3105	HLA-A	P04439	Hs.181244	1lp9_BA	1lp9_B	231.38	1018	0.155301	0.227289	0.324604	10.9287	0.305015	11.0488	5.91646	0	1.69047	0	0	0	1.9722	0	0.739584	0	2.95833	0	1.9722	0	1.18333	0.739584	0	1.9722	5.91646	1.47917	0	0	0	0	0	0	0	0	0	0	0	0
567	B2M	P61769	Hs.534255	3105	HLA-A	P04439	Hs.181244	1k5n_BA	1k5n_A	1307.13	1003	0.068906	1.30322	0.234112	15.7079	0.253749	14.8583	1.36996	0	1.57143	0	17.8082	0.742065	0	0	0	2.22618	0	0	1.36996	0	1.1131	0	1.66965	0	2.22623	2.96821	0	0	0	0	0	0	0	0	0	0	0	0
567	B2M	P61769	Hs.534255	3105	HLA-A	P04439	Hs.181244	1jht_BA	1jht_A	445.62	698	0.049893	0.638424	0.225195	10.9922	0.202926	10.8769	1.17949	0	1.91666	0	7.66636	2.04444	0	0	0	0	0	0	1.70371	0.958328	0.696971	0	1.70371	0	0	3.83336	0	0	0	0	0	0	0	0	0	0	0	0
567	B2M	P61769	Hs.534255	3105	HLA-A	P04439	Hs.181244	1jge_BA	1jge_B	76.62	632	0.092384	0.121234	0.074893	10.8278	0.164747	9.76508	0	0	1.5625	0	0	0	0	0	1.17187	0	4.68744	0	0	3.125	0	0	0	6.25	9.37523	2.34376	0	0	0	0	0	0	0	0	0	0	0	0
567	B2M	P61769	Hs.534255	3105	HLA-A	P04439	Hs.181244	1jgd_BA	1jgd_B	103	602	0.09374	0.171096	0.254779	8.53431	0.153499	9.41475	0	0	1.25	0	0	0	0	0	1.09375	0	4.37507	0	0	2.91668	0	0	0	5.83335	8.74982	2.1875	0	0	0	0	0	0	0	0	0	0	0	0
567	B2M	P61769	Hs.534255	3105	HLA-A	P04439	Hs.181244	1jf1_BA	1jf1_B	460.38	1138	0.171308	0.404552	0.283045	12.8222	0.324368	11.6299	5.38451	0	1.79488	0	0	0	0	0	0.673075	0	2.69235	0	1.79488	1.79488	1.07692	0.769231	0	3.58976	5.38451	1.34615	0	0	0	0	0	0	0	0	0	0	0	0
567	B2M	P61769	Hs.534255	3105	HLA-A	P04439	Hs.181244	1im9_FE	1im9_E	1213.64	1214	0.081613	0.999703	0.341476	15.0221	0.287285	16.1259	0.699632	0	1.60505	0.790889	9.09541	1.2127	0	0	0	1.51585	0	0	0.826834	0.535015	1.09143	0	1.81905	0	0	3.6381	0	0	0	0	0	0	0	0	0	0	0	0
567	B2M	P61769	Hs.534255	3105	HLA-A	P04439	Hs.181244	1im9_BE	1im9_E	158.88	621	0.041748	0.255845	0.285169	10.3477	0.419957	8.37345	1.63247	0	0	2.76811	0	0	0	0	0	0	0	0	0	0	2.54667	0	0	0	7.07399	0	0	0	0	0	0	0	0	0	0	0	0	0
567	B2M	P61769	Hs.534255	3105	HLA-A	P04439	Hs.181244	1im9_BA	1im9_B	1106.24	1640	0.250267	0.674537	0.255432	16.3138	0.297696	14.015	3.78944	0	1.89474	0.947369	0	0	1.26315	0	0.473685	0	1.89472	0	1.26315	1.26315	1.5158	0.541355	0	2.5263	3.78944	1.89472	0	0	0	0	0	0	0	0	0	0	0	0
567	B2M	P61769	Hs.534255	3105	HLA-A	P04439	Hs.181244	1im3_NM	1im3_N	110.88	746	0.11213	0.148633	0.409307	7.67988	0.332546	8.50198	0	0	2.05716	0	0	0	3.42854	3.42854	0	0	5.14282	0	0	0	2.05716	1.28572	0	0	10.2856	0	0	0	0	0	0	0	0	0	0	0	0	0
567	B2M	P61769	Hs.534255	3105	HLA-A	P04439	Hs.181244	1im3_NE	1im3_N	110.88	746	0.11213	0.148633	0.409307	7.67988	0.332546	8.50198	0	0	2.05716	0	0	0	3.42854	3.42854	0	0	5.14282	0	0	0	2.05716	1.28572	0	0	10.2856	0	0	0	0	0	0	0	0	0	0	0	0	0
567	B2M	P61769	Hs.534255	3105	HLA-A	P04439	Hs.181244	1im3_JI	1im3_J	206.75	740	0.110547	0.279392	0.367566	8.35984	0.2777	9.39439	0	0	2.05716	0	0	0	3.42854	2.57141	0	0	5.14282	0	0	0	2.05716	1.46939	0	0	10.2856	0	0	0	0	0	0	0	0	0	0	0	0	0
567	B2M	P61769	Hs.534255	3105	HLA-A	P04439	Hs.181244	1im3_JA	1im3_J	206.75	740	0.110547	0.279392	0.367566	8.35984	0.2777	9.39439	0	0	2.05716	0	0	0	3.42854	2.57141	0	0	5.14282	0	0	0	2.05716	1.46939	0	0	10.2856	0	0	0	0	0	0	0	0	0	0	0	0	0
567	B2M	P61769	Hs.534255	3105	HLA-A	P04439	Hs.181244	1im3_FM	1im3_F	203.88	956	0.143114	0.213264	0.302031	13.0806	0.40751	8.50365	0	0	1.46	0	0	3.65003	2.43333	1.46	0.9125	0	3.65003	0	0	0	1.46	0.9125	1.82498	0	7.2998	0	0	0	0	0	0	0	0	0	0	0	0	0
567	B2M	P61769	Hs.534255	3105	HLA-A	P04439	Hs.181244	1im3_FE	1im3_F	203.88	956	0.143114	0.213264	0.302031	13.0806	0.40751	8.50365	0	0	1.46	0	0	3.65003	2.43333	1.46	0.9125	0	3.65003	0	0	0	1.46	0.9125	1.82498	0	7.2998	0	0	0	0	0	0	0	0	0	0	0	0	0
567	B2M	P61769	Hs.534255	3105	HLA-A	P04439	Hs.181244	1im3_BI	1im3_B	188.5	968	0.14465	0.194731	0.43202	10.6423	0.530641	8.74818	0	0	1.44001	0	0	2.39998	2.39998	1.79999	0.900001	0	3.59997	0	0	0	1.44001	1.02857	1.79999	0	7.19994	0	0	0	0	0	0	0	0	0	0	0	0	0
567	B2M	P61769	Hs.534255	3105	HLA-A	P04439	Hs.181244	1im3_BA	1im3_B	188.5	968	0.14465	0.194731	0.43202	10.6423	0.530641	8.74818	0	0	1.44001	0	0	2.39998	2.39998	1.79999	0.900001	0	3.59997	0	0	0	1.44001	1.02857	1.79999	0	7.19994	0	0	0	0	0	0	0	0	0	0	0	0	0
567	B2M	P61769	Hs.534255	3105	HLA-A	P04439	Hs.181244	1i7u_ED	1i7u_E	140.38	778	0.115964	0.180437	0.124779	10.3522	0.173504	8.23419	7.2998	0	2.08572	0	0	0	2.43333	0	0	0	3.65003	0	2.43333	0	1.46	0.9125	0	0	7.2998	1.82498	0	0	0	0	0	0	0	0	0	0	0	0
567	B2M	P61769	Hs.534255	3105	HLA-A	P04439	Hs.181244	1i7u_BA	1i7u_B	154.38	777	0.116143	0.198687	0.113688	10.5006	0.176087	8.14796	7.19994	0	2.05715	0	0	0	2.39998	0	0	0	3.59997	0	2.39998	0	1.44001	1.02857	0	0	7.19994	1.79999	0	0	0	0	0	0	0	0	0	0	0	0
567	B2M	P61769	Hs.534255	3105	HLA-A	P04439	Hs.181244	1i7t_ED	1i7t_E	710.13	1576	0.240427	0.45059	0.31762	15.2241	0.240942	16.834	3.69987	0	1.58571	0.925001	0	0	1.23332	0	0.4625	0	1.85	0	1.23332	1.23332	1.47999	0.4625	0.925001	2.46664	3.69987	1.85	0	0	0	0	0	0	0	0	0	0	0	0
567	B2M	P61769	Hs.534255	3105	HLA-A	P04439	Hs.181244	1i7t_BA	1i7t_B	727.25	1574	0.239866	0.462039	0.354773	15.3306	0.300542	16.6175	3.69987	0	1.58571	0.925001	0	0	1.23332	0	0.4625	0	1.85	0	1.23332	1.23332	1.47999	0.4625	0.925001	2.46664	3.69987	1.85	0	0	0	0	0	0	0	0	0	0	0	0
567	B2M	P61769	Hs.534255	3105	HLA-A	P04439	Hs.181244	1i7r_ED	1i7r_D	268.62	559	0.036973	0.480537	0.536602	7.94198	0.428126	9.4887	1.08333	0	0.902775	0	16.2507	0	0	0	1.80555	0	8.12533	0	0	2.03126	0.738633	0	0.902775	0	0	6.50001	0	0	0	0	0	0	0	0	0	0	0	0
567	B2M	P61769	Hs.534255	3105	HLA-A	P04439	Hs.181244	1i7r_BA	1i7r_A	310.62	453	0.030224	0.685695	0.517889	8.02919	0.359103	9.91067	1.28667	0	1.07222	0	19.2994	0	0	0	0	0	9.64972	0	0	2.41249	0.87727	0	1.13529	0	0	3.85996	0	0	0	0	0	0	0	0	0	0	0	0
567	B2M	P61769	Hs.534255	3105	HLA-A	P04439	Hs.181244	1i4f_BA	1i4f_A	568	685	0.047008	0.829197	0.277697	12.4112	0.178455	12.584	3.87693	0	0.787501	0	0	0.840001	0	12.6	1.4	0	6.30001	0	0	1.575	0.572728	0	0.700001	0	0	5.04	0	0	0	0	0	0	0	0	0	0	0	0
567	B2M	P61769	Hs.534255	3105	HLA-A	P04439	Hs.181244	1i1y_ED	1i1y_D	645.5	890	0.060225	0.725281	0.132936	14.761	0.144476	12.38	1.51588	0	1.24837	0	5.30566	1.51588	0	0	0	0	0	0	2.35805	0.663192	0.964649	0	1.76852	0	2.12222	4.24445	0	0	0	0	0	0	0	0	0	0	0	0
567	B2M	P61769	Hs.534255	3105	HLA-A	P04439	Hs.181244	1i1y_BA	1i1y_A	284.37	584	0.039652	0.486935	0.067527	12.9054	0.400097	8.11251	2.26191	0	0.931369	0	0	1.13096	0	15.8338	1.75927	0	5.27794	0	0	1.97916	0.7197	0	0	0	0	6.33328	0	0	0	0	0	0	0	0	0	0	0	0
567	B2M	P61769	Hs.534255	3105	HLA-A	P04439	Hs.181244	1i1f_ED	1i1f_D	628.62	957	0.066736	0.656865	0.376956	12.2003	0.277866	13.3274	0.894237	0	1.9375	0	5.81233	1.66071	0	0	0	0	0	0	1.16251	0.726558	1.05681	0	1.9375	0	0	5.8126	0	0	0	0	0	0	0	0	0	0	0	0
567	B2M	P61769	Hs.534255	3105	HLA-A	P04439	Hs.181244	1i1f_BA	1i1f_A	745.5	948	0.065842	0.786392	0.361195	12.2351	0.267865	13.3037	0.899035	0	1.94791	0	5.84385	1.66965	0	0	0	0	0	0	1.16875	0.730473	1.0625	0	1.94791	0	0	5.84385	0	0	0	0	0	0	0	0	0	0	0	0
567	B2M	P61769	Hs.534255	3105	HLA-A	P04439	Hs.181244	1hhk_ED	1hhk_E	200.12	1222	0.184036	0.163764	0.189499	14.8694	0.257565	11.6902	0	0	2.05716	0	0	0	1.71427	0	0.642858	0	2.57141	0	1.71427	1.71427	2.05716	0.734696	0	3.42854	5.14282	1.2857	0	0	0	0	0	0	0	0	0	0	0	0
567	B2M	P61769	Hs.534255	3105	HLA-A	P04439	Hs.181244	1hhk_BA	1hhk_B	321.12	1103	0.166969	0.291133	0.289943	12.9659	0.423234	10.5194	5.14282	0	1.71429	0	0	0	1.71427	0	0.642858	0	2.57141	0	1.71427	1.71427	1.02858	0.734696	0	3.42854	5.14282	1.2857	0	0	0	0	0	0	0	0	0	0	0	0
567	B2M	P61769	Hs.534255	3105	HLA-A	P04439	Hs.181244	1hhj_ED	1hhj_D	2368.5	1898	0.131304	1.24789	0.269595	20.9204	0.106835	24.401	0.65641	0	1.15837	0.447554	4.92292	1.05494	1.09402	4.92339	0	1.64103	0	0	0.984622	0.923081	0.895107	1.34265	0.777331	1.40661	1.23079	2.95381	0	0	0	0	0	0	0	0	0	0	0	0
567	B2M	P61769	Hs.534255	3105	HLA-A	P04439	Hs.181244	1hhj_BA	1hhj_B	191.88	1072	0.164746	0.178993	0.182653	14.8946	0.287442	11.4106	5.14282	0	0.857146	0	0	0	1.71427	0	0.642858	0	2.57141	0	1.71427	1.71427	2.05716	0.734696	0	3.42854	5.14282	1.2857	0	0	0	0	0	0	0	0	0	0	0	0
567	B2M	P61769	Hs.534255	3105	HLA-A	P04439	Hs.181244	1hhi_ED	1hhi_D	468.88	879	0.060496	0.533424	0.326386	11.5602	0.226767	12.2734	1.59664	0	1.31487	0.558824	5.5884	1.59664	0	0	0	0	0	0	1.11764	0.698525	0.971864	0	1.97231	0	0	4.47055	0	0	0	0	0	0	0	0	0	0	0	0
567	B2M	P61769	Hs.534255	3105	HLA-A	P04439	Hs.181244	1hhi_BD	1hhi_D	66.5	351	0.024157	0.189459	0.183183	10.0699	0.033609	9.52648	0	0	0	1.35715	0	0	0	27.1437	0	0	0	13.5718	0	1.69642	1.18012	0	0	0	5.42853	5.42853	0	0	0	0	0	0	0	0	0	0	0	0
567	B2M	P61769	Hs.534255	3105	HLA-A	P04439	Hs.181244	1hhi_BA	1hhi_A	495.5	748	0.051682	0.662433	0.281024	11.5472	0.025001	14.2558	1.6875	0	1.38971	0	5.90626	1.6875	0	0	0	0	0	0	1.3125	0.738282	1.02717	0	2.08456	0	0	4.72501	0	0	0	0	0	0	0	0	0	0	0	0
567	B2M	P61769	Hs.534255	3105	HLA-A	P04439	Hs.181244	1hhh_BA	1hhh_A	635.87	1051	0.071824	0.605014	0.264315	14.0431	0.200612	15.2569	1.33572	0	1.65	0	4.67508	1.33572	0	0	0	1.55831	0	0	2.33749	0.550001	0.85	0	1.55833	0	1.87	3.74	0	0	0	0	0	0	0	0	0	0	0	0
567	B2M	P61769	Hs.534255	3105	HLA-A	P04439	Hs.181244	1hhg_ED	1hhg_D	220.25	471	0.032797	0.467622	0.545077	7.55709	0.323913	10.1674	1.33572	0	1.1	0	18.7003	0	0	0	0	0	18.6986	0	0	2.33751	0.85	0	1.03889	0	0	3.74	0	0	0	0	0	0	0	0	0	0	0	0
567	B2M	P61769	Hs.534255	3105	HLA-A	P04439	Hs.181244	1hhg_BD	1hhg_B	49	548	0.085332	0.089416	0.347322	7.34829	0.163687	9.34241	9.12475	0	0	1.14062	0	0	3.04166	0	1.14062	0	0	3.04166	6.08332	0	0	1.30358	0	0	0	0	0	0	0	0	0	0	0	0	0	0	0	0
567	B2M	P61769	Hs.534255	3105	HLA-A	P04439	Hs.181244	1hhg_BA	1hhg_A	220.62	490	0.033702	0.450245	0.542292	7.60357	0.322671	10.1692	1.26	0	1.11177	0	18.9	0	0	0	0	0	18.9	0	0	2.3625	0.859092	0	1.05	0	0	3.78	0	0	0	0	0	0	0	0	0	0	0	0
567	B2M	P61769	Hs.534255	3105	HLA-A	P04439	Hs.181244	1efx_BA	1efx_B	450.63	1127	0.169627	0.399849	0.580176	7.99996	0.381022	11.676	5.21415	0	0.744901	0	0	0	1.73809	0	0.651786	0	2.60717	0	2.60717	1.73809	2.08572	0.744901	0	3.47618	5.21415	1.30356	0	0	0	0	0	0	0	0	0	0	0	0
567	B2M	P61769	Hs.534255	3105	HLA-A	P04439	Hs.181244	1eez_ED	1eez_D	964.75	1124	0.077624	0.858319	0.285169	15.0807	0.126489	18.4044	1.92643	0	1.47314	0	8.34756	1.19254	0	0	0	0	0	0	1.66958	0.521741	1.51779	0	1.75744	0	0	3.33909	0	0	0	0	0	0	0	0	0	0	0	0
567	B2M	P61769	Hs.534255	3105	HLA-A	P04439	Hs.181244	1eez_BA	1eez_B	149.38	946	0.142556	0.157907	0.056411	11.6542	0.237159	6.81055	6.72703	0	1.92207	0	0	0	2.2424	0	0	0	3.36364	0	2.2424	0	2.69089	0.84091	0	0	6.72703	1.68182	0	0	0	0	0	0	0	0	0	0	0	0
567	B2M	P61769	Hs.534255	3105	HLA-A	P04439	Hs.181244	1eey_ED	1eey_D	625.87	854	0.059562	0.732869	0.184633	12.8255	0.108271	12.1617	1.59664	0	1.31487	0	5.5884	1.59664	0	0	0	0	0	0	2.48368	0.698525	1.06443	0	1.76471	0	0	4.47055	0	0	0	0	0	0	0	0	0	0	0	0
567	B2M	P61769	Hs.534255	3105	HLA-A	P04439	Hs.181244	1eey_BA	1eey_A	1649.25	1116	0.078086	1.47782	0.306881	14.8969	0.108334	18.852	1.90636	0	1.45779	0	8.26112	1.18013	0	0	0	0	0	0	1.65216	0.516301	1.5735	0.688405	1.83575	0	0	1.65216	0	0	0	0	0	0	0	0	0	0	0	0
567	B2M	P61769	Hs.534255	3105	HLA-A	P04439	Hs.181244	1duz_ED	1duz_D	191.38	344	0.023309	0.556337	0.395376	8.35526	0.336288	8.49783	2.71429	0	1.11764	0	0	0	0	19.0006	0	0	9.50028	0	0	2.37499	0.826084	0	0	0	0	7.59994	0	0	0	0	0	0	0	0	0	0	0	0
567	B2M	P61769	Hs.534255	3105	HLA-A	P04439	Hs.181244	1duz_BA	1duz_B	69.75	546	0.082777	0.127747	0.155318	8.82896	0.206528	8.08834	0	0	0	0	0	0	4.79996	4.79996	0	0	7.19994	0	4.79996	4.79996	0	0	0	0	0	0	0	0	0	0	0	0	0	0	0	0	0	0
567	B2M	P61769	Hs.534255	3105	HLA-A	P04439	Hs.181244	1duy_ED	1duy_E	228.62	901	0.134941	0.25374	0.041345	11.4884	0.061569	8.14541	0	0	2.88002	0	0	0	2.39998	0	0	0	3.59997	0	2.39998	0	2.88002	1.2	0	0	7.19994	1.79999	0	0	0	0	0	0	0	0	0	0	0	0
567	B2M	P61769	Hs.534255	3105	HLA-A	P04439	Hs.181244	1duy_BA	1duy_B	87	806	0.122158	0.10794	0.136774	9.72807	0.340201	6.97945	7.19994	0	1.2	0	0	0	2.39998	0	0	0	3.59997	0	2.39998	0	2.88002	1.02857	0	0	7.19994	1.79999	0	0	0	0	0	0	0	0	0	0	0	0
567	B2M	P61769	Hs.534255	3105	HLA-A	P04439	Hs.181244	1cg9_BA	1cg9_A	553.13	926	0.063355	0.597333	0.461017	11.0721	0.291775	14.1824	1.06112	0	2.54667	0	25.4647	0.909529	0	0	0	0	0	0	0.979485	0.79583	1.66087	0	1.49804	0	0	2.54667	0	0	0	0	0	0	0	0	0	0	0	0
567	B2M	P61769	Hs.534255	3105	HLA-A	P04439	Hs.181244	1bd2_BA	1bd2_B	423.63	1250	0.203749	0.338904	0.495245	10.7563	0.141283	18.2382	3.88881	0	1.2963	0.48611	0	0	1.2963	0	0.48611	0	3.88881	0	1.2963	1.2963	1.55555	0.64815	0.97222	2.5926	3.88881	1.94444	0	0	0	0	0	0	0	0	0	0	0	0
567	B2M	P61769	Hs.534255	3105	HLA-A	P04439	Hs.181244	1b0r_BA	1b0r_B	434.87	1551	0.232499	0.28038	0.475788	12.9347	0.567338	10.2422	3.42854	0	1.14286	0.428572	0	0	1.14285	0.857136	0.857144	0	1.71427	2.2857	2.2857	1.14285	0.685719	0.979594	0	2.2857	3.42854	0.857136	0	0	0	0	0	0	0	0	0	0	0	0
567	B2M	P61769	Hs.534255	3105	HLA-A	P04439	Hs.181244	1b0g_ED	1b0g_D	1223	1197	0.084552	1.02172	0.296467	14.7225	0.109207	18.5989	1.63479	0	1.44245	0	8.17414	1.08986	0	0	0	0	0	0	2.04349	0.510872	1.42155	0.743078	1.81642	0	0	1.63477	0	0	0	0	0	0	0	0	0	0	0	0
567	B2M	P61769	Hs.534255	3105	HLA-A	P04439	Hs.181244	1b0g_BA	1b0g_A	880.5	1032	0.073457	0.853198	0.37915	12.9825	0.241853	15.7501	1.88775	0	1.55462	0	8.80937	1.1746	0	0	0	0	0	0	2.20239	0.550598	1.2013	0.880953	1.46826	0	0	1.76191	0	0	0	0	0	0	0	0	0	0	0	0
567	B2M	P61769	Hs.534255	3105	HLA-A	P04439	Hs.181244	1a9e_BA	1a9e_B	131	655	0.102793	0.2	0.090335	9.23228	0.165531	8.09159	7.77762	0	1.55555	0	0	0	2.5926	0	0	0	3.88895	0	2.5926	0	1.55555	1.11111	0	0	7.77762	1.94444	0	0	0	0	0	0	0	0	0	0	0	0
567	B2M	P61769	Hs.534255	3105	HLA-A	P04439	Hs.181244	1a9b_ED	1a9b_E	285.38	1222	0.188174	0.233535	0.418694	10.4076	0.438324	9.86354	0	0	1.44897	0	0	0	1.69046	0	0.633929	0	2.53572	0	1.69046	1.69046	2.02856	0.724486	0	3.38091	5.07125	1.26786	0	0	0	0	0	0	0	0	0	0	0	0
567	B2M	P61769	Hs.534255	3105	HLA-A	P04439	Hs.181244	1a9b_BA	1a9b_B	284.88	1222	0.185461	0.233126	0.422743	10.3351	0.443611	9.81195	0	0	1.5102	0	0	0	1.76188	0	0.660715	0	2.64286	0	1.76188	1.76188	2.11427	0.755099	0	3.52377	5.28552	1.05714	0	0	0	0	0	0	0	0	0	0	0	0
567	B2M	P61769	Hs.534255	3105	HLA-A	P04439	Hs.181244	3hla_BA	3hla_A	716.75	1093	0.075971	0.655764	0.317567	13.2198	0.187552	15.7365	1.22666	0	1.72499	0.48421	4.59982	1.31428	0	0	0	1.53332	0	0	1.02222	0.541178	0.876194	0	1.53333	0	3.06673	3.67999	0	0	0	0	0	0	0	0	0	0	0	0
567	B2M	P61769	Hs.534255	3105	HLA-A	P04439	Hs.181244	2nx5_RQ	2nx5_R	246.88	802	0.118744	0.30783	0.243944	8.18795	0.354954	6.77679	7.50019	0	2.14287	0	0	0	2.5	0	0	0	7.50019	0	2.5	0	1.49999	1.07143	0	0	7.50019	1.87501	0	0	0	0	0	0	0	0	0	0	0	0
567	B2M	P61769	Hs.534255	3105	HLA-A	P04439	Hs.181244	2nx5_LK	2nx5_K	80.12	727	0.048489	0.110206	0.61272	8.29708	0.474216	11.2534	2.90769	0	0.741177	0	12.6	0	0	3.15	0	0	6.30001	0	0	1.48235	0.525001	1.14546	1.8	0	0	6.30001	0	0	0	0	0	0	0	0	0	0	0	0
567	B2M	P61769	Hs.534255	3105	HLA-A	P04439	Hs.181244	2nx5_GF	2nx5_F	531.5	685	0.046215	0.775912	0.386461	12.7205	0.322819	13.1466	0	0	2.59277	0	29.3824	1.04946	0	0	0	0	0	0	0	0.864256	1.76308	1.46923	0.979488	0	0	3.67315	0	0	0	0	0	0	0	0	0	0	0	0
567	B2M	P61769	Hs.534255	3105	HLA-A	P04439	Hs.181244	2nx5_BA	2nx5_A	440.5	613	0.040777	0.718597	0.291893	9.91737	0.019047	11.842	0	0	2.03208	0	8.63662	1.23377	0	0	0	0	0	0	0	1.07954	1.38182	0	2.30304	0	0	8.63621	0	0	0	0	0	0	0	0	0	0	0	0
567	B2M	P61769	Hs.534255	3105	HLA-A	P04439	Hs.181244	2nw3_BA	2nw3_B	118.62	588	0.08962	0.201735	0.201392	9.3166	0.223419	9.0403	0	0	1.28572	0	0	0	0	0	1.125	0	8.99993	0	0	2.99998	0	0	0	5.99995	8.99993	2.24998	0	0	0	0	0	0	0	0	0	0	0	0
567	B2M	P61769	Hs.534255	3105	HLA-A	P04439	Hs.181244	2hn7_BA	2hn7_A	536.75	582	0.039792	0.922251	0.156266	11.5134	0.202101	9.99156	2.42308	0	1.75	0	0	0.984376	0	10.5	2.25	0	7.87501	0	0	1.6579	0	0	0	0	0	3.15	0	0	0	0	0	0	0	0	0	0	0	0
567	B2M	P61769	Hs.534255	3105	HLA-A	P04439	Hs.181244	2hla_BA	2hla_A	399.88	567	0.03837	0.705256	0.452916	9.53881	0.264523	12.7565	2.27382	0	1.87255	0	7.95849	1.06111	0	0	0	0	10.611	0	0	1.76852	0	0	0.837723	0	0	3.97924	0	0	0	0	0	0	0	0	0	0	0	0
567	B2M	P61769	Hs.534255	3105	HLA-A	P04439	Hs.181244	2hjl_BA	2hjl_A	189.75	468	0.032376	0.405449	0.633414	5.05435	0.276532	9.83154	0	0	1.57982	0	0	0	0	5.37138	0	0	0	0	0	1.79048	2.14857	0	0	6.71416	0	4.47618	0	0	0	0	0	0	0	0	0	0	0	0
567	B2M	P61769	Hs.534255	3105	HLA-A	P04439	Hs.181244	2hjk_BA	2hjk_A	1229.87	970	0.067941	1.26791	0.305982	15.754	0.190694	18.2497	1.24489	0	1.02521	0	17.4301	0	0	1.74288	0	1.08928	0	0	1.45238	0.580954	1.45238	0	1.24489	2.17856	2.17856	4.35713	0	0	0	0	0	0	0	0	0	0	0	0
567	B2M	P61769	Hs.534255	3105	HLA-A	P04439	Hs.181244	2h6p_BA	2h6p_A	100	491	0.032955	0.203666	0.570558	6.85394	0.264837	11.457	1.58333	0	1.11764	0	19.0006	0	0	0	0	0	9.50028	0	0	2.37499	0.73077	1.58333	1.46154	0	0	4.74992	0	0	0	0	0	0	0	0	0	0	0	0
567	B2M	P61769	Hs.534255	3105	HLA-A	P04439	Hs.181244	2fz3_BA	2fz3_B	296.75	589	0.088691	0.50382	0.701331	4.04782	0.360828	8.65718	0	0	2.3492	0	0	0	2.74071	1.64443	0	5.48142	0	0	0	0	0	2.05556	0	0	0	2.05556	0	0	0	0	0	0	0	0	0	0	0	0
567	B2M	P61769	Hs.534255	3105	HLA-A	P04439	Hs.181244	2fyy_BA	2fyy_B	243.38	582	0.086633	0.418179	0.549862	6.11607	0.416011	7.88292	0	0	2.38096	0	0	0	2.77778	1.66666	0	5.55556	0	0	0	0	0	2.08333	0	0	0	2.08335	0	0	0	0	0	0	0	0	0	0	0	0
567	B2M	P61769	Hs.534255	3105	HLA-A	P04439	Hs.181244	2cik_BA	2cik_B	112.62	605	0.093091	0.186149	0.279214	8.41562	0.236392	8.90811	0	0	1.28572	0	0	0	0	0	1.125	0	8.99993	0	0	2.99998	0	0	0	5.99995	8.99993	2.24998	0	0	0	0	0	0	0	0	0	0	0	0
567	B2M	P61769	Hs.534255	3105	HLA-A	P04439	Hs.181244	2axg_BA	2axg_A	111.38	342	0.023362	0.325673	0.430144	6.4028	0.035158	10.4098	2.29763	0	1.62185	0	0	0	0	0	0	0	13.7853	0	0	3.24369	1.10285	2.29763	0	0	0	0	0	0	0	0	0	0	0	0	0	0	0	0
567	B2M	P61769	Hs.534255	3105	HLA-A	P04439	Hs.181244	2axf_BA	2axf_B	161.38	586	0.089085	0.275392	0.688693	4.23316	0.431661	7.72376	0	0	2.66668	0	0	0	2.66664	1.60001	0	7.99994	0	0	0	0	0	2.28572	0	0	0	1.99998	0	0	0	0	0	0	0	0	0	0	0	0
567	B2M	P61769	Hs.534255	3105	HLA-A	P04439	Hs.181244	2ak4_RQ	2ak4_Q	477.88	849	0.057033	0.562874	0.437822	11.2111	0.255355	14.2847	0	0	2.36974	0	26.8579	0.959185	0	0	0	0	0	0	1.03297	0.839289	1.54945	0	0.895241	0	0	6.71416	0	0	0	0	0	0	0	0	0	0	0	0
567	B2M	P61769	Hs.534255	3105	HLA-A	P04439	Hs.181244	2ak4_RF	2ak4_F	259.38	909	0.060705	0.285347	0.124015	13.258	0.111007	12.8284	0	0	0	1.19365	0	2.68572	2.50664	0	0	1.56667	0	0	1.79048	0	1.9282	2.50669	0	0	0	0	0	0	0	0	0	0	0	0	0	0	0	0
567	B2M	P61769	Hs.534255	3105	HLA-A	P04439	Hs.181244	2ak4_LK	2ak4_K	489.88	842	0.057636	0.581805	0.44269	11.0969	0.254931	14.3298	0	0	2.55202	0	28.9239	1.03297	0	0	0	0	0	0	1.11242	0.850674	1.80769	0	0.90385	0	0	3.61532	0	0	0	0	0	0	0	0	0	0	0	0
567	B2M	P61769	Hs.534255	3105	HLA-A	P04439	Hs.181244	2ak4_GF	2ak4_F	482.24	848	0.056631	0.568679	0.415788	11.6367	0.245115	14.4215	0	0	2.55202	0	28.9239	1.03297	0	0	0	0	0	0	1.03297	0.90385	1.66864	0	1.03297	0	0	3.61532	0	0	0	0	0	0	0	0	0	0	0	0
567	B2M	P61769	Hs.534255	3105	HLA-A	P04439	Hs.181244	2ak4_BK	2ak4_K	337.38	881	0.060305	0.382951	0.125326	13.2614	0.07859	13.208	0	0	0	1.19365	0	2.68572	2.08888	0	0	1.79048	0	0	1.9282	0	2.08888	2.50669	0	0	0	0	0	0	0	0	0	0	0	0	0	0	0	0
567	B2M	P61769	Hs.534255	3105	HLA-A	P04439	Hs.181244	2ak4_BA	2ak4_A	487	842	0.055913	0.578385	0.411413	11.7291	0.244389	14.3994	0	0	2.59277	0	29.3824	1.04946	0	0	0	0	0	0	1.13017	0.918265	1.69526	0	0.979488	0	0	3.67315	0	0	0	0	0	0	0	0	0	0	0	0
567	B2M	P61769	Hs.534255	3105	HLA-A	P04439	Hs.181244	1zvs_ED	1zvs_D	878.38	1010	0.06754	0.869683	0.524399	10.6815	0.192632	17.4406	1.81905	0	1.51587	0	9.09455	1.39926	0	0	0	2.27385	0	0	1.2127	0.50529	0.86621	0	2.2738	0	2.27385	3.03171	0	0	0	0	0	0	0	0	0	0	0	0
567	B2M	P61769	Hs.534255	3105	HLA-A	P04439	Hs.181244	1zvs_EA	1zvs_A	451.38	613	0.041207	0.736346	0.370523	7.81923	0.030298	11.829	0	0	0	2.77142	0	0	3.07935	0	3.07935	0	0	0	1.84761	1.63025	0	0	0	0	6.92842	0	0	0	0	0	0	0	0	0	0	0	0	0
567	B2M	P61769	Hs.534255	3105	HLA-A	P04439	Hs.181244	1zvs_BA	1zvs_A	571.88	861	0.057878	0.664204	0.324546	12.3054	0.445879	9.97922	1.25974	0	2.30951	0	13.8575	2.13188	0	0	0	0	0	0	0.923805	0.815125	0.62987	0	1.63025	0	0	2.77145	0	0	0	0	0	0	0	0	0	0	0	0
567	B2M	P61769	Hs.534255	3105	HLA-A	P04439	Hs.181244	1zsd_BA	1zsd_A	84.75	508	0.034871	0.166831	0.578138	6.66637	0.399958	8.95987	1.43846	0	1.1	0	18.6986	0	0	0	0	0	9.35016	0	0	2.33751	0.747999	1.87	1.24666	0	0	4.67508	0	0	0	0	0	0	0	0	0	0	0	0
567	B2M	P61769	Hs.534255	3105	HLA-A	P04439	Hs.181244	1zhl_BA	1zhl_B	285.38	542	0.081077	0.526531	0.668294	4.40055	0.393458	7.98706	0	0	2.31747	0	0	0	2.7037	2.7037	0	5.40739	0	0	0	0	0	2.02778	0	0	0	2.02776	0	0	0	0	0	0	0	0	0	0	0	0
567	B2M	P61769	Hs.534255	3105	HLA-A	P04439	Hs.181244	1zhk_BA	1zhk_A	1073.62	973	0.065114	1.10341	0.399801	14.2516	0.332978	15.838	0.888889	0	0.627449	1.01587	10.6673	0	0	0	0	1.33332	0	0	2.46155	0.666669	1.28	0	1.42222	0	2.66671	5.33342	0	0	0	0	0	0	0	0	0	0	0	0
567	B2M	P61769	Hs.534255	3105	HLA-A	P04439	Hs.181244	1xr9_BA	1xr9_A	1261.8	633	0.043919	1.99337	0.326361	12.5605	0.213436	13.4889	1.9077	0	1.54999	0	12.4008	0	0	0	0	1.77145	0	0	0.953853	0.774996	0.991997	0	1.45882	0	2.47997	6.20011	0	0	0	0	0	0	0	0	0	0	0	0
567	B2M	P61769	Hs.534255	3105	HLA-A	P04439	Hs.181244	1xr8_BA	1xr8_B	99.88	548	0.084126	0.182263	0.549326	6.12039	0.362566	8.65314	0	0	2.28572	0	0	0	2.66664	1.99998	0	5.33329	0	0	0	0	0	2.28572	0	0	0	1.99998	0	0	0	0	0	0	0	0	0	0	0	0
567	B2M	P61769	Hs.534255	3105	HLA-A	P04439	Hs.181244	1xh3_BA	1xh3_B	115.12	611	0.092702	0.188412	0.370305	7.35239	0.232094	8.96464	0	0	1.50001	0	0	0	0	0	1.125	0	8.99993	0	0	2.99998	0	0	0	5.99995	8.99993	2.24998	0	0	0	0	0	0	0	0	0	0	0	0
567	B2M	P61769	Hs.534255	3105	HLA-A	P04439	Hs.181244	1x7q_BA	1x7q_A	1230.75	1443	0.096361	0.852911	0.375189	15.435	0.267845	17.8363	1.18154	0	1.61685	0.365714	7.67975	0.960004	0	0	0	1.53598	0	0	1.39636	0.404212	0.96	0	1.92001	0	1.92003	3.07196	0	0	0	0	0	0	0	0	0	0	0	0
567	B2M	P61769	Hs.534255	3105	HLA-A	P04439	Hs.181244	1t22_BA	1t22_A	654.63	1141	0.078858	0.573734	0.333564	13.1624	0.180191	16.028	1.34799	0	1.64285	0	2.9207	1.16825	0	0	0	1.75238	0	0	1.94709	0.547616	0.796538	0	1.94709	0	2.19049	4.38098	0	0	0	0	0	0	0	0	0	0	0	0
567	B2M	P61769	Hs.534255	3105	HLA-A	P04439	Hs.181244	1t21_BA	1t21_A	615.38	1087	0.074147	0.566127	0.200525	15.4295	0.17587	15.4453	1.34286	0	1.76251	0	3.13342	1.25334	0	0	0	1.56666	0	0	2.0889	0.587503	0.854547	0	1.56666	0	1.87998	4.69991	0	0	0	0	0	0	0	0	0	0	0	0
567	B2M	P61769	Hs.534255	3105	HLA-A	P04439	Hs.181244	1t20_BA	1t20_B	216.13	1015	0.156587	0.212936	0.491906	9.47046	0.361899	11.8385	0	0	0.897439	0	0	0	1.79488	0	0.673075	0	5.38451	0	1.79488	1.79488	2.15383	0.769231	0	3.58976	5.38451	1.34615	0	0	0	0	0	0	0	0	0	0	0	0
567	B2M	P61769	Hs.534255	3105	HLA-A	P04439	Hs.181244	1t1z_BA	1t1z_B	136	441	0.070234	0.30839	0.397696	5.0852	0.341351	5.54748	0	0	0	0	0	0	5.83335	3.49998	0	0	0	0	0	0	3.49998	0	0	0	17.4996	0	0	0	0	0	0	0	0	0	0	0	0	0
567	B2M	P61769	Hs.534255	3105	HLA-A	P04439	Hs.181244	1t1y_BA	1t1y_B	78.88	561	0.087506	0.140606	0.264438	8.93168	0.140316	10.1141	0	0	1.45834	0	0	0	0	0	1.09375	0	8.74982	0	0	2.91668	0	0	0	5.83335	8.74982	2.1875	0	0	0	0	0	0	0	0	0	0	0	0
567	B2M	P61769	Hs.534255	3105	HLA-A	P04439	Hs.181244	1t1x_BA	1t1x_A	719.75	1274	0.087446	0.564953	0.312895	16.3229	0.266788	17.0681	1.10145	0	1.94373	0	5.50741	1.10145	0	0	0	1.37681	0	0	1.83577	0.516301	1.12649	0	1.37681	0	1.65216	4.13036	0	0	0	0	0	0	0	0	0	0	0	0
567	B2M	P61769	Hs.534255	3105	HLA-A	P04439	Hs.181244	1t1w_BA	1t1w_B	378.62	979	0.154368	0.386742	0.407479	10.3013	0.325116	11.6698	0	0	0.884611	0	0	0	1.76924	0	0.663462	0	5.3076	0	1.76924	1.76924	2.12307	0.884611	0	3.53848	5.3076	1.32692	0	0	0	0	0	0	0	0	0	0	0	0
567	B2M	P61769	Hs.534255	3105	HLA-A	P04439	Hs.181244	1s8d_BA	1s8d_A	235.62	547	0.036768	0.43075	0.428554	7.90664	0.208758	10.5814	1.27333	0	1.12353	0	0	1.27333	0	0	2.12224	0	9.55019	0	0	2.38749	0.868184	0	0	0	0	7.64	0	0	0	0	0	0	0	0	0	0	0	0
567	B2M	P61769	Hs.534255	3105	HLA-A	P04439	Hs.181244	1p7q_BA	1p7q_A	931.75	1265	0.088991	0.736561	0.202564	15.4917	0.088215	17.518	0.664284	0	2.18823	0.489471	4.64987	1.24	0	0	0	0	0	0	1.03333	0.581247	1.26818	0	2.06667	0	0	4.65008	0	0	0	0	0	0	0	0	0	0	0	0
567	B2M	P61769	Hs.534255	3105	HLA-A	P04439	Hs.181244	1n2r_BA	1n2r_B	95.38	618	0.094121	0.154337	0.205612	9.34984	0.169354	9.77038	0	0	1.47917	0	0	0	0	0	1.10938	0	8.87469	0	0	2.9583	0	0	0	5.9166	8.87469	2.21875	0	0	0	0	0	0	0	0	0	0	0	0
567	B2M	P61769	Hs.534255	3105	HLA-A	P04439	Hs.181244	1mi5_BA	1mi5_B	262.12	1218	0.190969	0.215205	0.381432	11.0447	0.234659	13.0114	4.66657	0	1.55556	0	0	0	1.55556	0	0.583332	0	4.66657	0	1.55556	1.55556	1.86665	0.77778	0	3.11112	4.66657	1.16666	0	0	0	0	0	0	0	0	0	0	0	0
567	B2M	P61769	Hs.534255	3105	HLA-A	P04439	Hs.181244	1m6o_BA	1m6o_A	904.38	1087	0.075209	0.831996	0.323114	14.725	0.491355	10.2313	0.807022	0	1.13932	0.440192	4.84191	0.880377	0	0	1.61402	2.15205	0	1.93684	1.48988	0	0.842105	0	1.21052	0	3.22814	4.84213	0	0	0	0	0	0	0	0	0	0	0	0
567	B2M	P61769	Hs.534255	3105	HLA-A	P04439	Hs.181244	1m05_DC	1m05_D	223.5	951	0.148617	0.235016	0.48984	9.27189	0.309865	12.4461	5.46135	0	0.910257	0	0	0	1.82049	0	0.682693	0	5.46135	0	1.82049	1.82049	1.0923	0.780216	0	3.64098	5.46135	1.36539	0	0	0	0	0	0	0	0	0	0	0	0
567	B2M	P61769	Hs.534255	3105	HLA-A	P04439	Hs.181244	1m05_BA	1m05_B	592.75	1252	0.194109	0.473442	0.497297	9.86698	0.126128	17.0966	4.23526	0	2.11766	0.529412	0	0	1.41175	0	0.529412	0	4.23526	0	1.41175	1.41175	0.847064	0.605043	0	2.82351	4.23526	2.11763	0	0	0	0	0	0	0	0	0	0	0	0
567	B2M	P61769	Hs.534255	3105	HLA-A	P04439	Hs.181244	1hsb_BA	1hsb_A	251.12	486	0.03432	0.516708	0.228523	10.6784	0.223971	9.85671	2.40259	0	2.10229	0	0	0	0	16.8194	2.10229	0	11.2123	0	0	1.86869	0	0	0	0	0	4.20447	0	0	0	0	0	0	0	0	0	0	0	0
567	B2M	P61769	Hs.534255	3105	HLA-A	P04439	Hs.181244	1hsa_ED	1hsa_E	208.87	1161	0.181435	0.179905	0.463613	9.76641	0.238144	13.5509	0	0	1.40817	0	0	0	1.64287	0	0.616072	0	4.92849	0	1.64287	1.64287	1.97142	0.821424	0	3.28573	4.92849	1.23214	0	0	0	0	0	0	0	0	0	0	0	0
567	B2M	P61769	Hs.534255	3105	HLA-A	P04439	Hs.181244	1hsa_BA	1hsa_A	316.75	751	0.050933	0.421771	0.58204	10.8831	0.677344	8.33272	2.25	0	1.2353	0	5.25	0	1.75	5.25	0	0	10.5	3.5	0	1.4	0	0	2.1	2.1	0	1.75	0	0	0	0	0	0	0	0	0	0	0	0
567	B2M	P61769	Hs.534255	3105	HLA-A	P04439	Hs.181244	1e28_BA	1e28_B	121	621	0.094925	0.194847	0.261722	8.83679	0.042402	11.4509	0	0	1.33334	0	0	0	0	1.60001	1	0	7.99994	0	0	2.66664	0	0	0	5.33329	7.99994	1.99998	0	0	0	0	0	0	0	0	0	0	0	0
567	B2M	P61769	Hs.534255	3105	HLA-A	P04439	Hs.181244	1e27_BA	1e27_B	191.74	1108	0.170409	0.173051	0.412776	10.8193	0.311206	12.6871	4.9999	0	0.999994	0	0	0	1.66667	0	0.624998	0	4.9999	0	1.66667	1.66667	1.99999	0.714286	0	3.33334	4.9999	1.25	0	0	0	0	0	0	0	0	0	0	0	0
567	B2M	P61769	Hs.534255	3105	HLA-A	P04439	Hs.181244	1akj_BA	1akj_B	283.5	981	0.149725	0.288991	0.347781	11.9271	0.287182	11.2841	6.08317	0	1.7381	0	0	0	2.02777	0	0	0	6.08317	0	2.02777	2.02777	1.21667	0.760417	0	2.02777	6.08317	1.52082	0	0	0	0	0	0	0	0	0	0	0	0
567	B2M	P61769	Hs.534255	3105	HLA-A	P04439	Hs.181244	1agf_BA	1agf_B	134.13	1193	0.183878	0.112431	0.432174	10.3001	0.302356	12.648	4.73317	0	1.35238	0	0	0	1.57776	0	0.591667	0	4.73317	0	1.57776	1.57776	1.89332	0.788889	0	3.15552	4.73317	1.18333	0	0	0	0	0	0	0	0	0	0	0	0
567	B2M	P61769	Hs.534255	3105	HLA-A	P04439	Hs.181244	1age_BA	1age_B	208.5	1221	0.187846	0.170762	0.468752	9.86317	0.32479	12.5214	4.79996	0	1.37143	0	0	0	1.59999	0	0.600001	0	4.79996	0	1.59999	1.59999	1.92001	0.685716	0	3.19997	4.79996	1.19999	0	0	0	0	0	0	0	0	0	0	0	0
567	B2M	P61769	Hs.534255	3105	HLA-A	P04439	Hs.181244	1agd_BA	1agd_B	247.12	1226	0.188499	0.201566	0.358522	11.8733	0.234215	14.1414	4.73317	0	1.35238	0	0	0	1.57776	0	0.591667	0	4.73317	0	1.57776	1.57776	1.89332	0.676187	0	3.15552	4.73317	1.18333	0	0	0	0	0	0	0	0	0	0	0	0
567	B2M	P61769	Hs.534255	3105	HLA-A	P04439	Hs.181244	1agc_BA	1agc_B	92.75	912	0.141045	0.1017	0.296769	8.8071	0.249513	8.73734	6.45432	0	1.84415	0	0	0	2.15149	0	0	0	6.45432	0	2.15149	0	2.5818	0.922074	0	0	6.45432	1.61364	0	0	0	0	0	0	0	0	0	0	0	0
567	B2M	P61769	Hs.534255	3105	HLA-A	P04439	Hs.181244	1agb_BA	1agb_B	170.38	949	0.14405	0.179536	0.335077	8.78793	0.14218	10.2156	6.45432	0	1.84415	0	0	0	2.15149	0	0	0	6.45432	0	2.15149	0	2.5818	0.922074	0	0	6.45432	1.61364	0	0	0	0	0	0	0	0	0	0	0	0
567	B2M	P61769	Hs.534255	3105	HLA-A	P04439	Hs.181244	1a1o_BA	1a1o_A	1203.62	1311	0.088117	0.918093	0.092825	21.414	0.191191	16.8991	1.79807	0	1.55833	0	0	0.48698	0	3.50625	1.94789	0.834825	2.92193	2.3375	0	0.687501	0.22476	0.584374	0.779166	1.16875	2.92193	7.30481	0	0	0	0	0	0	0	0	0	0	0	0
567	B2M	P61769	Hs.534255	3105	HLA-A	P04439	Hs.181244	1a1n_BA	1a1n_A	1224.8	808	0.054683	1.51584	0.305241	15.0023	0.354986	13.4957	0	0	1.24183	0	21.1117	0	0	0	0	1.50794	0	0	2.4359	0.659719	1.21795	0.879628	1.50794	0	2.11109	5.27768	0	0	0	0	0	0	0	0	0	0	0	0
567	B2M	P61769	Hs.534255	3105	HLA-A	P04439	Hs.181244	1a1m_BA	1a1m_B	47.88	536	0.081163	0.089328	0.308113	8.03872	0.174023	9.53233	0	0	1.69048	0	0	0	0	0	1.26786	0	10.1425	0	0	3.38091	0	0	0	6.76183	10.1425	0	0	0	0	0	0	0	0	0	0	0	0	0
567	B2M	P61769	Hs.534255	3105	HLA-A	P04439	Hs.181244	2pye_BA	2pye_A	997.38	848	0.057441	1.17616	0.501453	10.1803	0.467728	10.8689	0.900001	0	2.1	0	12.6	1.68	0	0	0	0	0	0	1.26	0.787501	1.14546	0	1.4	0	0	2.52	0	0	0	0	0	0	0	0	0	0	0	0
567	B2M	P61769	Hs.534255	3105	HLA-A	P04439	Hs.181244	2p5w_BA	2p5w_B	81.62	618	0.092074	0.132071	0.207653	9.31634	0.11502	10.3955	0	0	1.30358	0	0	0	0	0	1.30358	0	4.56254	0	0	3.04166	0	0	0	6.08332	9.12475	2.28123	0	0	0	0	0	0	0	0	0	0	0	0
567	B2M	P61769	Hs.534255	3105	HLA-A	P04439	Hs.181244	2p5e_BA	2p5e_B	232.13	1085	0.16417	0.213945	0.433967	9.84697	0.32023	11.5031	0	0	1.84616	0	0	0	1.84614	0	0.791211	0	2.76921	0	1.84614	1.84614	1.1077	0.791211	0	3.69228	5.53842	1.3846	0	0	0	0	0	0	0	0	0	0	0	0
567	B2M	P61769	Hs.534255	3105	HLA-A	P04439	Hs.181244	2f53_BA	2f53_A	264.38	472	0.033049	0.560127	0.407059	7.26606	0.037355	11.5037	2.80302	0	0.989304	0	0	0	0	16.8194	1.86867	0	16.8194	0	0	1.97861	0.764462	0	0	0	0	8.40894	0	0	0	0	0	0	0	0	0	0	0	0
567	B2M	P61769	Hs.534255	3105	HLA-A	P04439	Hs.181244	1qqd_BA	1qqd_A	934.37	1250	0.082497	0.747496	0.386862	12.9441	0.142978	18.0038	1.67545	0	1.18267	1.25658	5.02641	1.34035	0	0	0	0	0	0	0.91387	0.558479	0.804211	0	1.88486	0	0	5.02641	0	0	0	0	0	0	0	0	0	0	0	0
567	B2M	P61769	Hs.534255	3105	HLA-A	P04439	Hs.181244	2f54_GF	2f54_F	271.62	464	0.032091	0.585388	0.038921	16.1908	0.251089	10.4484	1.97949	0	0.824789	0	14.8457	0	0	14.8471	0	0	14.8471	0	0	1.7466	0.706962	0	0.781373	0	0	5.9384	0	0	0	0	0	0	0	0	0	0	0	0
567	B2M	P61769	Hs.534255	3105	HLA-A	P04439	Hs.181244	2f54_BA	2f54_A	781.5	935	0.063853	0.835829	0.350585	10.7615	0.149365	13.8231	1.63865	0	1.27451	0	3.82343	1.52941	0	0	0	0	0	0	2.29412	0.674744	1.04278	0	1.81114	0	0	3.82356	0	0	0	0	0	0	0	0	0	0	0	0
567	B2M	P61769	Hs.534255	3105	HLA-A	P04439	Hs.181244	1ao7_BA	1ao7_B	276.12	1070	0.158895	0.258056	0.473619	9.74353	0.232512	12.8629	5.35728	0	0.765309	0	0	0	1.78571	0	0.765309	0	2.67854	0	1.78571	1.78571	2.14285	0.765309	0	3.57143	5.35728	1.78571	0	0	0	0	0	0	0	0	0	0	0	0
567	B2M	P61769	Hs.534255	3106	HLA-B	P01889	Hs.77961	2v2x_ED	2v2x_D	822	1099	0.077471	0.747953	0.202978	17.6612	0.179121	13.9798	1.79221	0	1.11515	0	4.18165	1.1948	0	0	0	1.39393	0	0	1.85859	0.522724	1.09091	0	1.76076	0	2.09092	3.34544	0	0	0	0	0	0	0	0	0	0	0	0
567	B2M	P61769	Hs.534255	3106	HLA-B	P01889	Hs.77961	2v2x_BA	2v2x_B	192.38	1076	0.170415	0.178792	0.171388	14.3361	0.117262	12.799	0	0	1.62637	0	0	0	1.89741	0	0.711539	0	2.84616	0	1.89741	1.89741	1.13845	0.813183	0	3.79483	5.6921	1.42308	0	0	0	0	0	0	0	0	0	0	0	0
567	B2M	P61769	Hs.534255	3106	HLA-B	P01889	Hs.77961	2v2w_ED	2v2w_D	77.62	492	0.033678	0.157764	0.159286	9.94398	0.186014	9.49017	3.2	0	2.82352	0	0	0	0	0	2.66667	0	0	0	0	0	0	0	0	0	0	14.3998	0	0	0	0	0	0	0	0	0	0	0	0
567	B2M	P61769	Hs.534255	3106	HLA-B	P01889	Hs.77961	2v2w_BA	2v2w_A	232.75	515	0.035429	0.451942	0.007533	12.8744	0.351702	6.88293	1.42963	0	1.26144	0	0	1.53174	0	0	2.38272	0	21.4459	0	0	2.68054	0.932367	0	0	0	0	4.28885	0	0	0	0	0	0	0	0	0	0	0	0
567	B2M	P61769	Hs.534255	3106	HLA-B	P01889	Hs.77961	2uwe_IH	2uwe_I	378.25	1183	0.17308	0.319738	0.326393	12.4632	0.264968	13.3211	5.28552	0	1.5102	0	0	0	1.76188	0	0.660715	0	2.64286	0	1.76188	1.76188	1.05714	0.660715	0	3.52377	5.28552	1.32143	0	0	0	0	0	0	0	0	0	0	0	0
567	B2M	P61769	Hs.534255	3106	HLA-B	P01889	Hs.77961	2uwe_BA	2uwe_B	271.5	771	0.113149	0.35214	0.190918	9.71357	0.316929	8.08705	7.19994	0	2.05715	0	0	0	0	0	0	0	3.59997	0	2.39998	0	1.44001	1.02857	0	2.39998	7.19994	1.79999	0	0	0	0	0	0	0	0	0	0	0	0
567	B2M	P61769	Hs.534255	3106	HLA-B	P01889	Hs.77961	2jcc_IH	2jcc_H	437.88	548	0.037921	0.799051	0.438821	9.77658	0.326333	11.28	1.43846	0	2.33751	0.85	18.7003	0	0	0	0	0	0	0	0	0	1.7	0	1.03889	0	0	3.74	0	0	0	0	0	0	0	0	0	0	0	0
567	B2M	P61769	Hs.534255	3106	HLA-B	P01889	Hs.77961	2jcc_BA	2jcc_A	492.5	958	0.064486	0.514092	0.455863	10.9808	0.269667	14.642	1.50588	0	1.99307	0	11.2938	1.50588	0	0	0	0	0	0	2.25884	0.664357	0.982094	0	1.18886	0	0	2.2588	0	0	0	0	0	0	0	0	0	0	0	0
567	B2M	P61769	Hs.534255	3106	HLA-B	P01889	Hs.77961	2j8u_IH	2j8u_H	754.76	922	0.061751	0.818612	0.339984	13.5209	0.220714	15.3305	1.59664	0	1.97231	0	11.1768	1.4902	0	0	0	0	0	0	2.48368	0.657437	1.01605	0	1.24183	0	0	2.23528	0	0	0	0	0	0	0	0	0	0	0	0
567	B2M	P61769	Hs.534255	3106	HLA-B	P01889	Hs.77961	2j8u_BA	2j8u_A	754.5	992	0.066332	0.760585	0.174447	16.2429	0.246966	14.4527	1.51588	0	1.76852	0	10.6113	1.41481	0	0	0	0	0	0	2.12222	0.624185	0.964649	0	1.76852	0	0	2.12222	0	0	0	0	0	0	0	0	0	0	0	0
567	B2M	P61769	Hs.534255	3106	HLA-B	P01889	Hs.77961	2guo_ED	2guo_E	284.38	930	0.139013	0.305785	0.364856	10.9187	0.389727	10.1795	5.99995	0	0.857145	0	0	0	0	0	0.750001	0	2.99998	0	1.99998	1.99998	1.20001	0.750001	0	3.99997	5.99995	1.49999	0	0	0	0	0	0	0	0	0	0	0	0
567	B2M	P61769	Hs.534255	3106	HLA-B	P01889	Hs.77961	2guo_BA	2guo_B	234.62	1074	0.159774	0.218454	0.414506	10.7155	0.352803	11.2646	5.61523	0	1.6044	0	0	0	0	0	0.701923	0	2.80772	0	1.87179	1.87179	1.12308	0.701923	0	3.74358	5.61523	1.40383	0	0	0	0	0	0	0	0	0	0	0	0
567	B2M	P61769	Hs.534255	3106	HLA-B	P01889	Hs.77961	2gtz_ED	2gtz_D	841.5	868	0.060678	0.96947	0.175181	13.5477	0.06589	13.9711	1.56411	0	1.19608	0	5.08332	1.45238	0	0	0	0	0	0	2.54166	0.635414	0.968255	0	1.79412	0	2.03336	4.06673	0	0	0	0	0	0	0	0	0	0	0	0
567	B2M	P61769	Hs.534255	3106	HLA-B	P01889	Hs.77961	2gtz_BA	2gtz_B	286.75	1092	0.162403	0.262592	0.39452	10.7693	0.309089	11.8971	5.46135	0	1.82051	0	0	0	0	0	0.682693	0	2.73077	0	1.82049	1.82049	1.0923	0.682693	0	3.64098	5.46135	1.36539	0	0	0	0	0	0	0	0	0	0	0	0
567	B2M	P61769	Hs.534255	3106	HLA-B	P01889	Hs.77961	2gtw_ED	2gtw_D	302.62	544	0.037733	0.556287	0.329282	9.77082	0.263961	10.0967	1.39999	0	1.01111	0	9.10001	1.3	0	0	2.0222	0	18.1984	0	0	2.275	0.827274	0	0	0	0	4.55	0	0	0	0	0	0	0	0	0	0	0	0
567	B2M	P61769	Hs.534255	3106	HLA-B	P01889	Hs.77961	2gtw_BA	2gtw_B	215.5	939	0.138967	0.229499	0.368342	10.8173	0.405632	9.68384	6.08317	0	0.869051	0	0	0	0	0	0.760417	0	3.0417	0	2.02777	2.02777	1.21667	0.760417	0	4.05555	6.08317	1.52082	0	0	0	0	0	0	0	0	0	0	0	0
567	B2M	P61769	Hs.534255	3106	HLA-B	P01889	Hs.77961	2gt9_ED	2gt9_D	590.25	731	0.05063	0.807456	0.155928	12.7444	0.216202	10.8508	1.09468	0	1.5812	0	7.11526	2.03296	0	0	0	0	0	0	3.16237	0.889428	0.646853	0	1.67421	0	0	3.55763	0	0	0	0	0	0	0	0	0	0	0	0
567	B2M	P61769	Hs.534255	3106	HLA-B	P01889	Hs.77961	2gt9_BA	2gt9_A	577.25	605	0.041704	0.954132	0.446129	10.8326	0.509855	9.53495	1.08876	0	1.66516	0.744938	14.1533	0	0	0	0	0	7.07664	0	0	0	1.28672	1.2867	0.786325	2.022	0	3.53848	0	0	0	0	0	0	0	0	0	0	0	0
567	B2M	P61769	Hs.534255	3106	HLA-B	P01889	Hs.77961	2gj6_BA	2gj6_B	435.12	838	0.126471	0.519236	0.366416	8.66522	0.157664	11.2362	7.2998	0	1.04286	0	0	0	2.43333	0	0	0	3.65003	0	2.43333	0	2.92001	1.04286	0	0	7.2998	1.82498	0	0	0	0	0	0	0	0	0	0	0	0
567	B2M	P61769	Hs.534255	3106	HLA-B	P01889	Hs.77961	2git_ED	2git_D	688.63	923	0.061834	0.746078	0.212223	13.5857	0.158822	13.8012	1.45865	0	1.20124	0	5.1054	1.45865	0	0	0	1.70175	0	0	2.04212	0.63816	0.88787	0	1.61219	0	2.04212	4.08424	0	0	0	0	0	0	0	0	0	0	0	0
567	B2M	P61769	Hs.534255	3106	HLA-B	P01889	Hs.77961	2git_BA	2git_B	200.75	938	0.139252	0.214019	0.045973	11.9362	0.218061	8.77748	6.5454	0	2.18183	0	0	0	2.1818	0	0	0	3.2727	0	2.1818	0	2.6182	0.935067	0	0	6.5454	1.63635	0	0	0	0	0	0	0	0	0	0	0	0
567	B2M	P61769	Hs.534255	3106	HLA-B	P01889	Hs.77961	2dyp_BA	2dyp_B	498.76	1299	0.197057	0.383957	0.498316	10.4534	0.284907	14.8986	5.13334	0	2.2	0.641667	0	0	1.71111	0	0.641667	0	2.56667	0	1.71111	0	2.05334	0.641667	1.28333	0	5.13334	1.02667	0	0	0	0	0	0	0	0	0	0	0	0
567	B2M	P61769	Hs.534255	3106	HLA-B	P01889	Hs.77961	2d31_ED	2d31_E	173.26	998	0.150392	0.173607	0.415286	8.83234	0.058662	12.7858	0	0	1.05714	0	0	3.7	2.46664	1.85	0.925001	0	0	0	0	2.46664	1.47999	1.05714	1.85	0	7.39973	0	0	0	0	0	0	0	0	0	0	0	0	0
567	B2M	P61769	Hs.534255	3106	HLA-B	P01889	Hs.77961	2d31_EA	2d31_E	259	567	0.085443	0.45679	0.259244	8.77087	0.250852	8.46817	0	0	0	2.64286	3.52377	0	0	0	1.32143	0	0	0	0	0	0	0	2.64286	3.52377	0	2.11427	0	0	0	0	0	0	0	0	0	0	0	0
567	B2M	P61769	Hs.534255	3106	HLA-B	P01889	Hs.77961	2d31_BD	2d31_B	195.38	554	0.085931	0.352671	0.283533	8.07585	0.271316	7.92225	0	0	0	2.57143	3.42854	0	0	0	1.28572	0	0	0	0	0	0	0	2.57141	3.42854	0	2.57141	0	0	0	0	0	0	0	0	0	0	0	0
567	B2M	P61769	Hs.534255	3106	HLA-B	P01889	Hs.77961	2d31_BA	2d31_A	421.38	576	0.039133	0.731563	0.585539	8.61036	0.478746	10.802	2.06593	0	1.03297	0	6.71447	0	0	4.47632	0	0	6.71416	0	0	2.51787	0	1.34287	0	0	3.35708	3.83674	0	0	0	0	0	0	0	0	0	0	0	0
567	B2M	P61769	Hs.534255	3106	HLA-B	P01889	Hs.77961	2clr_ED	2clr_E	224.63	1230	0.18865	0.182626	0.206082	14.4024	0.258322	11.9027	4.86653	0	1.39048	0	0	0	1.62222	0	0.608334	0	2.43336	0	1.62222	1.62222	1.94667	0.695241	0	3.24444	4.86653	1.21666	0	0	0	0	0	0	0	0	0	0	0	0
567	B2M	P61769	Hs.534255	3106	HLA-B	P01889	Hs.77961	2clr_BA	2clr_A	608.12	849	0.059242	0.716278	0.507235	9.84562	0.298041	13.9663	1.60834	0	2.12867	0	12.0621	1.72321	0	0	0	0	0	0	1.34028	0.753902	1.04891	0	1.26973	0	0	2.41248	0	0	0	0	0	0	0	0	0	0	0	0
567	B2M	P61769	Hs.534255	3106	HLA-B	P01889	Hs.77961	2c7u_ED	2c7u_E	210.24	1137	0.16652	0.184908	0.238226	13.2389	0.260643	11.8679	5.21415	0	1.4898	0	0	0	1.73809	0	0.651786	0	2.60717	0	1.73809	1.73809	1.04286	0.869045	0	3.47618	5.21415	1.30356	0	0	0	0	0	0	0	0	0	0	0	0
567	B2M	P61769	Hs.534255	3106	HLA-B	P01889	Hs.77961	2c7u_BD	2c7u_B	137	544	0.080024	0.251838	0.214135	8.28545	0.139617	8.58107	9.24967	0	0	1.15625	0	0	3.0833	0	1.15625	0	0	3.0833	6.1666	0	0	1.32142	0	0	0	0	0	0	0	0	0	0	0	0	0	0	0	0
567	B2M	P61769	Hs.534255	3106	HLA-B	P01889	Hs.77961	2c7u_BA	2c7u_A	146.25	453	0.030462	0.322848	0.491928	7.90466	0.24274	11.4925	1.26	0	1.05	0	18.9	0	0	0	0	0	18.9	0	0	2.3625	0.82174	0	1.11177	0	0	3.78	0	0	0	0	0	0	0	0	0	0	0	0
567	B2M	P61769	Hs.534255	3106	HLA-B	P01889	Hs.77961	2bvq_BA	2bvq_B	729.25	1301	0.195345	0.56053	0.51725	9.9598	0.128031	17.2005	4.294	0	2.14705	0.536765	0	0	1.43137	0	0.536765	0	4.294	0	1.43137	1.43137	0.858825	0.613448	0	2.86274	4.294	2.14704	0	0	0	0	0	0	0	0	0	0	0	0
567	B2M	P61769	Hs.534255	3106	HLA-B	P01889	Hs.77961	2bvp_BA	2bvp_B	649.12	1482	0.230017	0.438003	0.431611	12.5159	0.226196	16.9267	3.73671	0	1.86842	0.934211	0	0	1.2456	0	0.467105	0	3.73671	0	1.2456	1.2456	0.747363	0.533832	0.934211	2.4912	3.73671	1.86842	0	0	0	0	0	0	0	0	0	0	0	0
567	B2M	P61769	Hs.534255	3106	HLA-B	P01889	Hs.77961	2bvo_BA	2bvo_A	745.13	719	0.050325	1.03634	0.403142	13.3659	0.436766	12.5635	0.834825	0	0.687501	0	11.6866	0	0	2.3375	0	1.46093	0	0	0.97396	0.779166	1.46094	0	1.66965	2.92193	2.92193	4.67499	0	0	0	0	0	0	0	0	0	0	0	0
567	B2M	P61769	Hs.534255	3106	HLA-B	P01889	Hs.77961	2bst_BA	2bst_A	312.12	713	0.047753	0.437756	0.697379	7.89824	0.584367	10.8411	2.41025	0	1.16049	0	10.4447	0	1.74073	5.22212	0	0	0	3.48158	0	1.30556	0	0	2.2381	2.08887	0	2.08887	0	0	0	0	0	0	0	0	0	0	0	0
567	B2M	P61769	Hs.534255	3106	HLA-B	P01889	Hs.77961	2bss_BA	2bss_A	256.38	575	0.039012	0.445878	0.637887	7.63176	0.417504	12.2762	2.06593	0	0.789912	0	13.4289	0	2.23809	3.35708	0	0	13.4289	8.95263	0	1.79048	0	0	1.57982	0	0	2.23809	0	0	0	0	0	0	0	0	0	0	0	0
567	B2M	P61769	Hs.534255	3106	HLA-B	P01889	Hs.77961	2bsr_BA	2bsr_A	402.25	568	0.038185	0.708187	0.620892	7.71885	0.455717	11.0771	2.90817	0	0.798317	0	13.5718	0	2.71426	3.3928	0	0	13.5718	9.04789	0	1.69642	0	0	0.969391	0	0	2.2619	0	0	0	0	0	0	0	0	0	0	0	0
567	B2M	P61769	Hs.534255	3106	HLA-B	P01889	Hs.77961	2bnr_BA	2bnr_A	297.38	605	0.041929	0.491537	0.575554	6.92119	0.295666	11.3433	1.13691	0	0.884258	0	10.611	1.06111	0	0	1.76853	0	15.9155	0	0	1.98958	0.757934	0	0.884258	0	0	3.18334	0	0	0	0	0	0	0	0	0	0	0	0
567	B2M	P61769	Hs.534255	3106	HLA-B	P01889	Hs.77961	2bnq_BA	2bnq_A	417	474	0.033057	0.879747	0.42111	7.48508	0.397056	7.06309	0	0	1.5	0	9.00001	0	0	0	0	0	0	0	3	1.6875	1.28572	0	1.5	0	0	5.40001	0	0	0	0	0	0	0	0	0	0	0	0
567	B2M	P61769	Hs.534255	3106	HLA-B	P01889	Hs.77961	2bck_ED	2bck_E	364.62	1172	0.174249	0.311109	0.259357	12.7796	0.131314	11.318	5.21415	0	1.73809	0	0	0	1.73809	0	0.651786	0	2.60717	0	1.73809	1.73809	1.04286	0.744901	0	3.47618	5.21415	1.30356	0	0	0	0	0	0	0	0	0	0	0	0
567	B2M	P61769	Hs.534255	3106	HLA-B	P01889	Hs.77961	2bck_BA	2bck_A	646	879	0.055318	0.734926	0.330593	10.7955	0.295916	11.3362	1.80995	0	1.23839	0	2.94118	1.17647	0	0	0	0	0	0	1.96078	0.692042	1.02302	0	2.20588	0	0	4.70588	0	0	0	0	0	0	0	0	0	0	0	0
567	B2M	P61769	Hs.534255	3106	HLA-B	P01889	Hs.77961	2av7_ED	2av7_D	586.5	911	0.061847	0.643798	0.198851	13.4937	0.084292	13.9977	1.42858	0	1.11111	0	5.00015	1.33334	0	0	0	1.66666	0	0	2.22224	0.624996	0.869563	0	1.57895	0	1.99998	3.99997	0	0	0	0	0	0	0	0	0	0	0	0
567	B2M	P61769	Hs.534255	3106	HLA-B	P01889	Hs.77961	2av7_BA	2av7_B	492.13	992	0.147203	0.496099	0.237119	13.8245	0.351837	10.8599	5.61523	0	0.935895	0	0	0	1.87179	0	0.701923	0	2.80772	0	1.87179	1.87179	1.12308	0.701923	0	3.74358	5.61523	1.40383	0	0	0	0	0	0	0	0	0	0	0	0
567	B2M	P61769	Hs.534255	3106	HLA-B	P01889	Hs.77961	2av1_ED	2av1_D	652	956	0.064713	0.682008	0.51926	9.63847	0.279136	14.2841	1.59664	0	1.97231	0	11.1768	1.4902	0	0	0	0	0	0	2.48368	0.657437	1.01605	0	1.24183	0	0	2.23528	0	0	0	0	0	0	0	0	0	0	0	0
567	B2M	P61769	Hs.534255	3106	HLA-B	P01889	Hs.77961	2av1_BA	2av1_B	217.37	1105	0.164215	0.196715	0.285876	12.9434	0.32002	11.2226	5.14282	0	1.71429	0	0	0	1.71427	0	0.642858	0	2.57141	0	1.71427	1.71427	1.02858	0.734696	0	3.42854	5.14282	1.2857	0	0	0	0	0	0	0	0	0	0	0	0
567	B2M	P61769	Hs.534255	3106	HLA-B	P01889	Hs.77961	2a83_BA	2a83_A	543	844	0.056591	0.643365	0.174706	14.8969	0.17882	12.932	1.5	0	1.2353	0	10.5	0.875001	0	0	0	2.1	0	0	1.61539	0	0.875001	0	1.85294	0	2.625	3.5	0	0	0	0	0	0	0	0	0	0	0	0
567	B2M	P61769	Hs.534255	3106	HLA-B	P01889	Hs.77961	1ydp_BA	1ydp_B	207.88	1116	0.170278	0.186272	0.355626	11.1156	0.232412	11.8346	5.28552	0	1.5102	0	0	0	1.76188	0	0.660715	0	2.64286	0	1.76188	1.76188	1.05714	0.755099	0	3.52377	5.28552	1.32143	0	0	0	0	0	0	0	0	0	0	0	0
567	B2M	P61769	Hs.534255	3106	HLA-B	P01889	Hs.77961	1w72_ED	1w72_D	681.37	894	0.060978	0.762159	0.046652	15.821	0.26976	12.0735	2.21178	0	1.30103	0	5.52957	1.38236	0	0	0	0	0	0	2.01068	0.650516	0.921566	0	1.95155	0	0	4.42349	0	0	0	0	0	0	0	0	0	0	0	0
567	B2M	P61769	Hs.534255	3106	HLA-B	P01889	Hs.77961	1w72_BA	1w72_A	1489	1286	0.087246	1.15785	0.242291	18.0043	0.41885	13.338	0.776855	0	1.89898	0.44976	5.69713	0.534093	0	0	0	1.42424	0	0	0.712119	0.502671	1.11463	0	2.13637	0	2.84856	3.41815	0	0	0	0	0	0	0	0	0	0	0	0
567	B2M	P61769	Hs.534255	3106	HLA-B	P01889	Hs.77961	1w0w_BA	1w0w_B	140.88	920	0.134542	0.15313	0.279358	8.90456	0.363728	7.42846	0	0	2.5	0	0	0	2.5	0	0	0	3.74995	0	2.5	0	2.99999	1.07143	0	0	7.50019	1.87501	0	0	0	0	0	0	0	0	0	0	0	0
567	B2M	P61769	Hs.534255	3106	HLA-B	P01889	Hs.77961	1w0v_BA	1w0v_A	188.12	400	0.027246	0.4703	0.523101	7.21979	0.212021	11.8733	1.35	0	2.22353	0	9.45001	0	3.78	0	0	0	0	6.30001	0	2.3625	0	0	1.26	0	0	0	0	0	0	0	0	0	0	0	0	0	0	0
567	B2M	P61769	Hs.534255	3106	HLA-B	P01889	Hs.77961	1uxw_BA	1uxw_B	241.24	1209	0.181914	0.199537	0.377074	11.3171	0.328591	12.1862	0	0	1.76191	0	0	0	1.76188	0	0.660715	0	2.64286	0	1.76188	1.76188	2.11427	0.660715	0	3.52377	5.28552	1.32143	0	0	0	0	0	0	0	0	0	0	0	0
567	B2M	P61769	Hs.534255	3106	HLA-B	P01889	Hs.77961	1uxs_BA	1uxs_B	196.37	1088	0.160141	0.180487	0.38958	11.144	0.2993	12.7879	5.35728	0	0.892857	0	0	0	1.78571	0	0.669641	0	2.67854	0	1.78571	1.78571	2.14285	0.765309	0	3.57143	5.35728	1.33929	0	0	0	0	0	0	0	0	0	0	0	0
567	B2M	P61769	Hs.534255	3106	HLA-B	P01889	Hs.77961	1tvh_ED	1tvh_E	76.38	594	0.086037	0.128586	0.415462	6.86183	0.205478	9.3129	0	0	1.53062	0	0	0	0	0	1.33928	0	5.35708	0	0	3.57143	0	0	0	7.14286	10.7146	0	0	0	0	0	0	0	0	0	0	0	0	0
567	B2M	P61769	Hs.534255	3106	HLA-B	P01889	Hs.77961	1tvh_BA	1tvh_B	351.5	1062	0.156108	0.330979	0.475117	9.96518	0.232763	14.344	5.6921	0	1.62637	0	0	0	0	0	0.711539	0	2.84616	0	1.89741	1.89741	1.13845	0.813183	0	3.79483	5.6921	1.42308	0	0	0	0	0	0	0	0	0	0	0	0
567	B2M	P61769	Hs.534255	3106	HLA-B	P01889	Hs.77961	1tvb_ED	1tvb_E	171.12	940	0.142835	0.182043	0.368731	10.7674	0.329628	10.208	5.99995	0	1	0	0	0	0	0	0.750001	0	2.99998	0	1.99998	1.99998	1.20001	0.750001	0	3.99997	5.99995	1.49999	0	0	0	0	0	0	0	0	0	0	0	0
567	B2M	P61769	Hs.534255	3106	HLA-B	P01889	Hs.77961	1tvb_BA	1tvb_B	257.62	1053	0.156069	0.244653	0.384046	10.5663	0.36766	10.3151	5.61523	0	0.802201	0	0	0	1.87179	0	0.701923	0	2.80772	0	1.87179	1.87179	1.12308	0.701923	0	3.74358	5.61523	1.40383	0	0	0	0	0	0	0	0	0	0	0	0
567	B2M	P61769	Hs.534255	3106	HLA-B	P01889	Hs.77961	1syv_BA	1syv_B	81	608	0.092317	0.133224	0.11626	10.3781	0.261717	8.66294	0	0	1.52083	0	0	0	0	0	1.14062	0	9.12475	0	0	3.04166	0	0	0	6.08332	9.12475	2.28123	0	0	0	0	0	0	0	0	0	0	0	0
567	B2M	P61769	Hs.534255	3106	HLA-B	P01889	Hs.77961	1sys_BA	1sys_B	158.12	1120	0.16898	0.141179	0.465145	9.17233	0.251	12.705	5.21415	0	1.73809	0	0	0	1.73809	0	0.651786	0	5.21415	0	1.73809	1.73809	1.04286	0.744901	0	3.47618	5.21415	1.30356	0	0	0	0	0	0	0	0	0	0	0	0
567	B2M	P61769	Hs.534255	3106	HLA-B	P01889	Hs.77961	1s9y_BA	1s9y_A	1019.63	982	0.068423	1.03832	0.277396	13.3417	0.101892	16.138	1.4077	0	1.71562	0	4.57498	1.22	0	0	0	1.525	0	0	2.28749	0.538236	0.871429	0	1.44474	0	2.28749	4.57498	0	0	0	0	0	0	0	0	0	0	0	0
567	B2M	P61769	Hs.534255	3106	HLA-B	P01889	Hs.77961	1s9x_BA	1s9x_A	148	607	0.042179	0.243822	0.176157	10.7459	0.14984	9.06214	1.46825	0	3.85419	0	0	0	0	0	2.28393	0	0	0	0	1.20915	0	0	0	0	0	15.4164	0	0	0	0	0	0	0	0	0	0	0	0
567	B2M	P61769	Hs.534255	3106	HLA-B	P01889	Hs.77961	1s9w_BA	1s9w_A	215.62	558	0.038382	0.386416	0.311395	8.86862	0.25504	9.26753	1.47619	0	1.21568	0	0	1.37778	0	0	2.2963	0	10.333	0	0	2.43137	0.939391	0	0	0	0	5.16676	0	0	0	0	0	0	0	0	0	0	0	0
567	B2M	P61769	Hs.534255	3106	HLA-B	P01889	Hs.77961	1qvo_ED	1qvo_E	288	1055	0.157651	0.272986	0.416895	9.97659	0.199423	12.8288	5.6921	0	0.948719	0	0	0	1.89741	0	0.711539	0	2.84616	0	1.89741	1.89741	1.13845	0.711539	0	3.79483	5.6921	1.42308	0	0	0	0	0	0	0	0	0	0	0	0
567	B2M	P61769	Hs.534255	3106	HLA-B	P01889	Hs.77961	1qvo_BA	1qvo_B	381.62	1154	0.170508	0.330693	0.438532	10.8983	0.350024	11.3603	5.06663	0	1.44762	0	0	0	1.68887	1.01334	0.633334	0	2.53331	0	1.68887	1.68887	1.01334	0.633334	0	3.37775	5.06663	1.26666	0	0	0	0	0	0	0	0	0	0	0	0
567	B2M	P61769	Hs.534255	3106	HLA-B	P01889	Hs.77961	1qsf_BA	1qsf_A	899.62	923	0.063906	0.97467	0.443454	11.3359	0.202393	15.9826	1.17028	0	1.86513	0	6.63159	1.42105	0	0	0	0	0	0	2.21053	0.621711	0.947369	0	1.57064	0	1.98948	1.6579	0	0	0	0	0	0	0	0	0	0	0	0
567	B2M	P61769	Hs.534255	3106	HLA-B	P01889	Hs.77961	1qse_BA	1qse_B	276.24	1285	0.194197	0.214973	0.312352	12.0386	0.235391	12.025	4.86653	0	1.62222	0	0	0	1.62222	0	0.608334	0	2.43336	0	2.43336	1.62222	1.94667	0.695241	0	3.24444	2.43336	1.21666	0	0	0	0	0	0	0	0	0	0	0	0
567	B2M	P61769	Hs.534255	3106	HLA-B	P01889	Hs.77961	1qrn_BA	1qrn_B	435.88	1101	0.166717	0.395895	0.393171	11.1299	0.283286	12.5442	5.07125	0	1.69048	0	0	0	1.69046	0	0.633929	0	2.53572	0	1.69046	1.69046	1.01428	0.724486	0	3.38091	5.07125	1.26786	0	0	0	0	0	0	0	0	0	0	0	0
567	B2M	P61769	Hs.534255	3106	HLA-B	P01889	Hs.77961	1qr1_ED	1qr1_E	168.25	887	0.13417	0.189684	0.078005	11.3267	0.123769	7.62806	0	0	2.11428	0	0	0	2.46664	0	0	0	3.7	0	2.46664	0	2.95998	0.925001	0	0	7.39973	1.85	0	0	0	0	0	0	0	0	0	0	0	0
567	B2M	P61769	Hs.534255	3106	HLA-B	P01889	Hs.77961	1qr1_BA	1qr1_B	281.63	1190	0.180686	0.236664	0.169311	15.2922	0.210945	11.7208	0	0	1.5102	0	0	0	1.76188	0	0.660715	0	2.64286	0	1.76188	1.76188	2.11427	0.660715	0	3.52377	5.28552	1.32143	0	0	0	0	0	0	0	0	0	0	0	0
567	B2M	P61769	Hs.534255	3106	HLA-B	P01889	Hs.77961	1qew_BA	1qew_B	110.62	904	0.134284	0.122367	0.405634	6.91798	0.162451	9.35046	6.63618	0	2.21211	0	0	0	2.21211	0	0	0	3.31821	0	2.21211	0	2.65455	0.948056	0	0	6.63618	1.65908	0	0	0	0	0	0	0	0	0	0	0	0
567	B2M	P61769	Hs.534255	3106	HLA-B	P01889	Hs.77961	1q94_ED	1q94_D	529.25	710	0.046908	0.745423	0.281087	10.7011	0.263572	9.748	1.32639	0	1.76852	0	7.95849	1.98958	0	0	0	0	0	0	1.32639	0.837723	0.692028	0	1.87255	0	0	3.18334	0	0	0	0	0	0	0	0	0	0	0	0
567	B2M	P61769	Hs.534255	3106	HLA-B	P01889	Hs.77961	1q94_BA	1q94_A	447.38	692	0.046675	0.646503	0.254088	10.9277	0.259624	9.43753	1.21795	0	1.53846	0	7.30791	1.94873	0	0	0	0	0	0	1.12426	0.769231	0.608973	0	1.94873	0	0	7.30756	0	0	0	0	0	0	0	0	0	0	0	0
567	B2M	P61769	Hs.534255	3106	HLA-B	P01889	Hs.77961	1ogt_BA	1ogt_B	98	625	0.092771	0.1568	0.106284	10.4985	0.207796	9.30607	0	0	1.54167	0	0	0	0	0	1.15625	0	4.625	0	0	3.0833	0	0	0	6.1666	9.24967	2.3125	0	0	0	0	0	0	0	0	0	0	0	0
567	B2M	P61769	Hs.534255	3106	HLA-B	P01889	Hs.77961	1oga_BA	1oga_B	218.37	1066	0.161883	0.20485	0.374598	10.7283	0.324467	11.5181	0	0	1.56043	0	0	0	1.82049	0	0.682693	0	2.73077	0	1.82049	1.82049	1.0923	0.910257	0	3.64098	5.46135	1.36539	0	0	0	0	0	0	0	0	0	0	0	0
567	B2M	P61769	Hs.534255	3106	HLA-B	P01889	Hs.77961	1of2_BA	1of2_A	72.75	318	0.021562	0.228774	0.479846	6.62152	0.191192	10.2804	0	0	0	0	10.5559	0	4.22219	5.27768	0	0	0	7.03725	0	1.40741	0	0	2.63887	4.22219	0	0	0	0	0	0	0	0	0	0	0	0	0	0
567	B2M	P61769	Hs.534255	3106	HLA-B	P01889	Hs.77961	1lp9_IH	1lp9_I	361.5	875	0.129209	0.413143	0.406397	10.6672	0.442245	9.8529	5.61523	0	0.802201	0	0	0	1.87179	1.87179	0	0	2.80772	0	1.87179	1.87179	1.12308	0.701923	0	3.74358	5.61523	1.40383	0	0	0	0	0	0	0	0	0	0	0	0
567	B2M	P61769	Hs.534255	3106	HLA-B	P01889	Hs.77961	1lp9_BH	1lp9_B	53	566	0.086346	0.09364	0.08131	9.33507	0.099455	8.37049	8.87469	0	0	1.10938	0	0	2.9583	0	1.10938	0	0	2.9583	5.9166	0	0	1.10938	0	0	0	0	0	0	0	0	0	0	0	0	0	0	0	0
567	B2M	P61769	Hs.534255	3106	HLA-B	P01889	Hs.77961	1lp9_BA	1lp9_B	231.38	1018	0.155301	0.227289	0.324604	10.9287	0.305015	11.0488	5.91646	0	1.69047	0	0	0	1.9722	0	0.739584	0	2.95833	0	1.9722	0	1.18333	0.739584	0	1.9722	5.91646	1.47917	0	0	0	0	0	0	0	0	0	0	0	0
567	B2M	P61769	Hs.534255	3106	HLA-B	P01889	Hs.77961	1k5n_BA	1k5n_A	1307.13	1003	0.068906	1.30322	0.234112	15.7079	0.253749	14.8583	1.36996	0	1.57143	0	17.8082	0.742065	0	0	0	2.22618	0	0	1.36996	0	1.1131	0	1.66965	0	2.22623	2.96821	0	0	0	0	0	0	0	0	0	0	0	0
567	B2M	P61769	Hs.534255	3106	HLA-B	P01889	Hs.77961	1jht_BA	1jht_A	445.62	698	0.049893	0.638424	0.225195	10.9922	0.202926	10.8769	1.17949	0	1.91666	0	7.66636	2.04444	0	0	0	0	0	0	1.70371	0.958328	0.696971	0	1.70371	0	0	3.83336	0	0	0	0	0	0	0	0	0	0	0	0
567	B2M	P61769	Hs.534255	3106	HLA-B	P01889	Hs.77961	1jge_BA	1jge_B	76.62	632	0.092384	0.121234	0.074893	10.8278	0.164747	9.76508	0	0	1.5625	0	0	0	0	0	1.17187	0	4.68744	0	0	3.125	0	0	0	6.25	9.37523	2.34376	0	0	0	0	0	0	0	0	0	0	0	0
567	B2M	P61769	Hs.534255	3106	HLA-B	P01889	Hs.77961	1jgd_BA	1jgd_B	103	602	0.09374	0.171096	0.254779	8.53431	0.153499	9.41475	0	0	1.25	0	0	0	0	0	1.09375	0	4.37507	0	0	2.91668	0	0	0	5.83335	8.74982	2.1875	0	0	0	0	0	0	0	0	0	0	0	0
567	B2M	P61769	Hs.534255	3106	HLA-B	P01889	Hs.77961	1jf1_BA	1jf1_B	460.38	1138	0.171308	0.404552	0.283045	12.8222	0.324368	11.6299	5.38451	0	1.79488	0	0	0	0	0	0.673075	0	2.69235	0	1.79488	1.79488	1.07692	0.769231	0	3.58976	5.38451	1.34615	0	0	0	0	0	0	0	0	0	0	0	0
567	B2M	P61769	Hs.534255	3106	HLA-B	P01889	Hs.77961	1im9_FE	1im9_E	1213.64	1214	0.081613	0.999703	0.341476	15.0221	0.287285	16.1259	0.699632	0	1.60505	0.790889	9.09541	1.2127	0	0	0	1.51585	0	0	0.826834	0.535015	1.09143	0	1.81905	0	0	3.6381	0	0	0	0	0	0	0	0	0	0	0	0
567	B2M	P61769	Hs.534255	3106	HLA-B	P01889	Hs.77961	1im9_BE	1im9_E	158.88	621	0.041748	0.255845	0.285169	10.3477	0.419957	8.37345	1.63247	0	0	2.76811	0	0	0	0	0	0	0	0	0	0	2.54667	0	0	0	7.07399	0	0	0	0	0	0	0	0	0	0	0	0	0
567	B2M	P61769	Hs.534255	3106	HLA-B	P01889	Hs.77961	1im9_BA	1im9_B	1106.24	1640	0.250267	0.674537	0.255432	16.3138	0.297696	14.015	3.78944	0	1.89474	0.947369	0	0	1.26315	0	0.473685	0	1.89472	0	1.26315	1.26315	1.5158	0.541355	0	2.5263	3.78944	1.89472	0	0	0	0	0	0	0	0	0	0	0	0
567	B2M	P61769	Hs.534255	3106	HLA-B	P01889	Hs.77961	1im3_NM	1im3_N	110.88	746	0.11213	0.148633	0.409307	7.67988	0.332546	8.50198	0	0	2.05716	0	0	0	3.42854	3.42854	0	0	5.14282	0	0	0	2.05716	1.28572	0	0	10.2856	0	0	0	0	0	0	0	0	0	0	0	0	0
567	B2M	P61769	Hs.534255	3106	HLA-B	P01889	Hs.77961	1im3_NE	1im3_N	110.88	746	0.11213	0.148633	0.409307	7.67988	0.332546	8.50198	0	0	2.05716	0	0	0	3.42854	3.42854	0	0	5.14282	0	0	0	2.05716	1.28572	0	0	10.2856	0	0	0	0	0	0	0	0	0	0	0	0	0
567	B2M	P61769	Hs.534255	3106	HLA-B	P01889	Hs.77961	1im3_JI	1im3_J	206.75	740	0.110547	0.279392	0.367566	8.35984	0.2777	9.39439	0	0	2.05716	0	0	0	3.42854	2.57141	0	0	5.14282	0	0	0	2.05716	1.46939	0	0	10.2856	0	0	0	0	0	0	0	0	0	0	0	0	0
567	B2M	P61769	Hs.534255	3106	HLA-B	P01889	Hs.77961	1im3_JA	1im3_J	206.75	740	0.110547	0.279392	0.367566	8.35984	0.2777	9.39439	0	0	2.05716	0	0	0	3.42854	2.57141	0	0	5.14282	0	0	0	2.05716	1.46939	0	0	10.2856	0	0	0	0	0	0	0	0	0	0	0	0	0
567	B2M	P61769	Hs.534255	3106	HLA-B	P01889	Hs.77961	1im3_FM	1im3_F	203.88	956	0.143114	0.213264	0.302031	13.0806	0.40751	8.50365	0	0	1.46	0	0	3.65003	2.43333	1.46	0.9125	0	3.65003	0	0	0	1.46	0.9125	1.82498	0	7.2998	0	0	0	0	0	0	0	0	0	0	0	0	0
567	B2M	P61769	Hs.534255	3106	HLA-B	P01889	Hs.77961	1im3_FE	1im3_F	203.88	956	0.143114	0.213264	0.302031	13.0806	0.40751	8.50365	0	0	1.46	0	0	3.65003	2.43333	1.46	0.9125	0	3.65003	0	0	0	1.46	0.9125	1.82498	0	7.2998	0	0	0	0	0	0	0	0	0	0	0	0	0
567	B2M	P61769	Hs.534255	3106	HLA-B	P01889	Hs.77961	1im3_BI	1im3_B	188.5	968	0.14465	0.194731	0.43202	10.6423	0.530641	8.74818	0	0	1.44001	0	0	2.39998	2.39998	1.79999	0.900001	0	3.59997	0	0	0	1.44001	1.02857	1.79999	0	7.19994	0	0	0	0	0	0	0	0	0	0	0	0	0
567	B2M	P61769	Hs.534255	3106	HLA-B	P01889	Hs.77961	1im3_BA	1im3_B	188.5	968	0.14465	0.194731	0.43202	10.6423	0.530641	8.74818	0	0	1.44001	0	0	2.39998	2.39998	1.79999	0.900001	0	3.59997	0	0	0	1.44001	1.02857	1.79999	0	7.19994	0	0	0	0	0	0	0	0	0	0	0	0	0
567	B2M	P61769	Hs.534255	3106	HLA-B	P01889	Hs.77961	1i7u_ED	1i7u_E	140.38	778	0.115964	0.180437	0.124779	10.3522	0.173504	8.23419	7.2998	0	2.08572	0	0	0	2.43333	0	0	0	3.65003	0	2.43333	0	1.46	0.9125	0	0	7.2998	1.82498	0	0	0	0	0	0	0	0	0	0	0	0
567	B2M	P61769	Hs.534255	3106	HLA-B	P01889	Hs.77961	1i7u_BA	1i7u_B	154.38	777	0.116143	0.198687	0.113688	10.5006	0.176087	8.14796	7.19994	0	2.05715	0	0	0	2.39998	0	0	0	3.59997	0	2.39998	0	1.44001	1.02857	0	0	7.19994	1.79999	0	0	0	0	0	0	0	0	0	0	0	0
567	B2M	P61769	Hs.534255	3106	HLA-B	P01889	Hs.77961	1i7t_ED	1i7t_E	710.13	1576	0.240427	0.45059	0.31762	15.2241	0.240942	16.834	3.69987	0	1.58571	0.925001	0	0	1.23332	0	0.4625	0	1.85	0	1.23332	1.23332	1.47999	0.4625	0.925001	2.46664	3.69987	1.85	0	0	0	0	0	0	0	0	0	0	0	0
567	B2M	P61769	Hs.534255	3106	HLA-B	P01889	Hs.77961	1i7t_BA	1i7t_B	727.25	1574	0.239866	0.462039	0.354773	15.3306	0.300542	16.6175	3.69987	0	1.58571	0.925001	0	0	1.23332	0	0.4625	0	1.85	0	1.23332	1.23332	1.47999	0.4625	0.925001	2.46664	3.69987	1.85	0	0	0	0	0	0	0	0	0	0	0	0
567	B2M	P61769	Hs.534255	3106	HLA-B	P01889	Hs.77961	1i7r_ED	1i7r_D	268.62	559	0.036973	0.480537	0.536602	7.94198	0.428126	9.4887	1.08333	0	0.902775	0	16.2507	0	0	0	1.80555	0	8.12533	0	0	2.03126	0.738633	0	0.902775	0	0	6.50001	0	0	0	0	0	0	0	0	0	0	0	0
567	B2M	P61769	Hs.534255	3106	HLA-B	P01889	Hs.77961	1i7r_BA	1i7r_A	310.62	453	0.030224	0.685695	0.517889	8.02919	0.359103	9.91067	1.28667	0	1.07222	0	19.2994	0	0	0	0	0	9.64972	0	0	2.41249	0.87727	0	1.13529	0	0	3.85996	0	0	0	0	0	0	0	0	0	0	0	0
567	B2M	P61769	Hs.534255	3106	HLA-B	P01889	Hs.77961	1i4f_BA	1i4f_A	568	685	0.047008	0.829197	0.277697	12.4112	0.178455	12.584	3.87693	0	0.787501	0	0	0.840001	0	12.6	1.4	0	6.30001	0	0	1.575	0.572728	0	0.700001	0	0	5.04	0	0	0	0	0	0	0	0	0	0	0	0
567	B2M	P61769	Hs.534255	3106	HLA-B	P01889	Hs.77961	1i1y_ED	1i1y_D	645.5	890	0.060225	0.725281	0.132936	14.761	0.144476	12.38	1.51588	0	1.24837	0	5.30566	1.51588	0	0	0	0	0	0	2.35805	0.663192	0.964649	0	1.76852	0	2.12222	4.24445	0	0	0	0	0	0	0	0	0	0	0	0
567	B2M	P61769	Hs.534255	3106	HLA-B	P01889	Hs.77961	1i1y_BA	1i1y_A	284.37	584	0.039652	0.486935	0.067527	12.9054	0.400097	8.11251	2.26191	0	0.931369	0	0	1.13096	0	15.8338	1.75927	0	5.27794	0	0	1.97916	0.7197	0	0	0	0	6.33328	0	0	0	0	0	0	0	0	0	0	0	0
567	B2M	P61769	Hs.534255	3106	HLA-B	P01889	Hs.77961	1i1f_ED	1i1f_D	628.62	957	0.066736	0.656865	0.376956	12.2003	0.277866	13.3274	0.894237	0	1.9375	0	5.81233	1.66071	0	0	0	0	0	0	1.16251	0.726558	1.05681	0	1.9375	0	0	5.8126	0	0	0	0	0	0	0	0	0	0	0	0
567	B2M	P61769	Hs.534255	3106	HLA-B	P01889	Hs.77961	1i1f_BA	1i1f_A	745.5	948	0.065842	0.786392	0.361195	12.2351	0.267865	13.3037	0.899035	0	1.94791	0	5.84385	1.66965	0	0	0	0	0	0	1.16875	0.730473	1.0625	0	1.94791	0	0	5.84385	0	0	0	0	0	0	0	0	0	0	0	0
567	B2M	P61769	Hs.534255	3106	HLA-B	P01889	Hs.77961	1hhk_ED	1hhk_E	200.12	1222	0.184036	0.163764	0.189499	14.8694	0.257565	11.6902	0	0	2.05716	0	0	0	1.71427	0	0.642858	0	2.57141	0	1.71427	1.71427	2.05716	0.734696	0	3.42854	5.14282	1.2857	0	0	0	0	0	0	0	0	0	0	0	0
567	B2M	P61769	Hs.534255	3106	HLA-B	P01889	Hs.77961	1hhk_BA	1hhk_B	321.12	1103	0.166969	0.291133	0.289943	12.9659	0.423234	10.5194	5.14282	0	1.71429	0	0	0	1.71427	0	0.642858	0	2.57141	0	1.71427	1.71427	1.02858	0.734696	0	3.42854	5.14282	1.2857	0	0	0	0	0	0	0	0	0	0	0	0
567	B2M	P61769	Hs.534255	3106	HLA-B	P01889	Hs.77961	1hhj_ED	1hhj_D	2368.5	1898	0.131304	1.24789	0.269595	20.9204	0.106835	24.401	0.65641	0	1.15837	0.447554	4.92292	1.05494	1.09402	4.92339	0	1.64103	0	0	0.984622	0.923081	0.895107	1.34265	0.777331	1.40661	1.23079	2.95381	0	0	0	0	0	0	0	0	0	0	0	0
567	B2M	P61769	Hs.534255	3106	HLA-B	P01889	Hs.77961	1hhj_BA	1hhj_B	191.88	1072	0.164746	0.178993	0.182653	14.8946	0.287442	11.4106	5.14282	0	0.857146	0	0	0	1.71427	0	0.642858	0	2.57141	0	1.71427	1.71427	2.05716	0.734696	0	3.42854	5.14282	1.2857	0	0	0	0	0	0	0	0	0	0	0	0
567	B2M	P61769	Hs.534255	3106	HLA-B	P01889	Hs.77961	1hhi_ED	1hhi_D	468.88	879	0.060496	0.533424	0.326386	11.5602	0.226767	12.2734	1.59664	0	1.31487	0.558824	5.5884	1.59664	0	0	0	0	0	0	1.11764	0.698525	0.971864	0	1.97231	0	0	4.47055	0	0	0	0	0	0	0	0	0	0	0	0
567	B2M	P61769	Hs.534255	3106	HLA-B	P01889	Hs.77961	1hhi_BD	1hhi_D	66.5	351	0.024157	0.189459	0.183183	10.0699	0.033609	9.52648	0	0	0	1.35715	0	0	0	27.1437	0	0	0	13.5718	0	1.69642	1.18012	0	0	0	5.42853	5.42853	0	0	0	0	0	0	0	0	0	0	0	0
567	B2M	P61769	Hs.534255	3106	HLA-B	P01889	Hs.77961	1hhi_BA	1hhi_A	495.5	748	0.051682	0.662433	0.281024	11.5472	0.025001	14.2558	1.6875	0	1.38971	0	5.90626	1.6875	0	0	0	0	0	0	1.3125	0.738282	1.02717	0	2.08456	0	0	4.72501	0	0	0	0	0	0	0	0	0	0	0	0
567	B2M	P61769	Hs.534255	3106	HLA-B	P01889	Hs.77961	1hhh_BA	1hhh_A	635.87	1051	0.071824	0.605014	0.264315	14.0431	0.200612	15.2569	1.33572	0	1.65	0	4.67508	1.33572	0	0	0	1.55831	0	0	2.33749	0.550001	0.85	0	1.55833	0	1.87	3.74	0	0	0	0	0	0	0	0	0	0	0	0
567	B2M	P61769	Hs.534255	3106	HLA-B	P01889	Hs.77961	1hhg_ED	1hhg_D	220.25	471	0.032797	0.467622	0.545077	7.55709	0.323913	10.1674	1.33572	0	1.1	0	18.7003	0	0	0	0	0	18.6986	0	0	2.33751	0.85	0	1.03889	0	0	3.74	0	0	0	0	0	0	0	0	0	0	0	0
567	B2M	P61769	Hs.534255	3106	HLA-B	P01889	Hs.77961	1hhg_BD	1hhg_B	49	548	0.085332	0.089416	0.347322	7.34829	0.163687	9.34241	9.12475	0	0	1.14062	0	0	3.04166	0	1.14062	0	0	3.04166	6.08332	0	0	1.30358	0	0	0	0	0	0	0	0	0	0	0	0	0	0	0	0
567	B2M	P61769	Hs.534255	3106	HLA-B	P01889	Hs.77961	1hhg_BA	1hhg_A	220.62	490	0.033702	0.450245	0.542292	7.60357	0.322671	10.1692	1.26	0	1.11177	0	18.9	0	0	0	0	0	18.9	0	0	2.3625	0.859092	0	1.05	0	0	3.78	0	0	0	0	0	0	0	0	0	0	0	0
567	B2M	P61769	Hs.534255	3106	HLA-B	P01889	Hs.77961	1efx_BA	1efx_B	450.63	1127	0.169627	0.399849	0.580176	7.99996	0.381022	11.676	5.21415	0	0.744901	0	0	0	1.73809	0	0.651786	0	2.60717	0	2.60717	1.73809	2.08572	0.744901	0	3.47618	5.21415	1.30356	0	0	0	0	0	0	0	0	0	0	0	0
567	B2M	P61769	Hs.534255	3106	HLA-B	P01889	Hs.77961	1eez_ED	1eez_D	964.75	1124	0.077624	0.858319	0.285169	15.0807	0.126489	18.4044	1.92643	0	1.47314	0	8.34756	1.19254	0	0	0	0	0	0	1.66958	0.521741	1.51779	0	1.75744	0	0	3.33909	0	0	0	0	0	0	0	0	0	0	0	0
567	B2M	P61769	Hs.534255	3106	HLA-B	P01889	Hs.77961	1eez_BA	1eez_B	149.38	946	0.142556	0.157907	0.056411	11.6542	0.237159	6.81055	6.72703	0	1.92207	0	0	0	2.2424	0	0	0	3.36364	0	2.2424	0	2.69089	0.84091	0	0	6.72703	1.68182	0	0	0	0	0	0	0	0	0	0	0	0
567	B2M	P61769	Hs.534255	3106	HLA-B	P01889	Hs.77961	1eey_ED	1eey_D	625.87	854	0.059562	0.732869	0.184633	12.8255	0.108271	12.1617	1.59664	0	1.31487	0	5.5884	1.59664	0	0	0	0	0	0	2.48368	0.698525	1.06443	0	1.76471	0	0	4.47055	0	0	0	0	0	0	0	0	0	0	0	0
567	B2M	P61769	Hs.534255	3106	HLA-B	P01889	Hs.77961	1eey_BA	1eey_A	1649.25	1116	0.078086	1.47782	0.306881	14.8969	0.108334	18.852	1.90636	0	1.45779	0	8.26112	1.18013	0	0	0	0	0	0	1.65216	0.516301	1.5735	0.688405	1.83575	0	0	1.65216	0	0	0	0	0	0	0	0	0	0	0	0
567	B2M	P61769	Hs.534255	3106	HLA-B	P01889	Hs.77961	1duz_ED	1duz_D	191.38	344	0.023309	0.556337	0.395376	8.35526	0.336288	8.49783	2.71429	0	1.11764	0	0	0	0	19.0006	0	0	9.50028	0	0	2.37499	0.826084	0	0	0	0	7.59994	0	0	0	0	0	0	0	0	0	0	0	0
567	B2M	P61769	Hs.534255	3106	HLA-B	P01889	Hs.77961	1duz_BA	1duz_B	69.75	546	0.082777	0.127747	0.155318	8.82896	0.206528	8.08834	0	0	0	0	0	0	4.79996	4.79996	0	0	7.19994	0	4.79996	4.79996	0	0	0	0	0	0	0	0	0	0	0	0	0	0	0	0	0	0
567	B2M	P61769	Hs.534255	3106	HLA-B	P01889	Hs.77961	1duy_ED	1duy_E	228.62	901	0.134941	0.25374	0.041345	11.4884	0.061569	8.14541	0	0	2.88002	0	0	0	2.39998	0	0	0	3.59997	0	2.39998	0	2.88002	1.2	0	0	7.19994	1.79999	0	0	0	0	0	0	0	0	0	0	0	0
567	B2M	P61769	Hs.534255	3106	HLA-B	P01889	Hs.77961	1duy_BA	1duy_B	87	806	0.122158	0.10794	0.136774	9.72807	0.340201	6.97945	7.19994	0	1.2	0	0	0	2.39998	0	0	0	3.59997	0	2.39998	0	2.88002	1.02857	0	0	7.19994	1.79999	0	0	0	0	0	0	0	0	0	0	0	0
567	B2M	P61769	Hs.534255	3106	HLA-B	P01889	Hs.77961	1cg9_BA	1cg9_A	553.13	926	0.063355	0.597333	0.461017	11.0721	0.291775	14.1824	1.06112	0	2.54667	0	25.4647	0.909529	0	0	0	0	0	0	0.979485	0.79583	1.66087	0	1.49804	0	0	2.54667	0	0	0	0	0	0	0	0	0	0	0	0
567	B2M	P61769	Hs.534255	3106	HLA-B	P01889	Hs.77961	1bd2_BA	1bd2_B	423.63	1250	0.203749	0.338904	0.495245	10.7563	0.141283	18.2382	3.88881	0	1.2963	0.48611	0	0	1.2963	0	0.48611	0	3.88881	0	1.2963	1.2963	1.55555	0.64815	0.97222	2.5926	3.88881	1.94444	0	0	0	0	0	0	0	0	0	0	0	0
567	B2M	P61769	Hs.534255	3106	HLA-B	P01889	Hs.77961	1b0r_BA	1b0r_B	434.87	1551	0.232499	0.28038	0.475788	12.9347	0.567338	10.2422	3.42854	0	1.14286	0.428572	0	0	1.14285	0.857136	0.857144	0	1.71427	2.2857	2.2857	1.14285	0.685719	0.979594	0	2.2857	3.42854	0.857136	0	0	0	0	0	0	0	0	0	0	0	0
567	B2M	P61769	Hs.534255	3106	HLA-B	P01889	Hs.77961	1b0g_ED	1b0g_D	1223	1197	0.084552	1.02172	0.296467	14.7225	0.109207	18.5989	1.63479	0	1.44245	0	8.17414	1.08986	0	0	0	0	0	0	2.04349	0.510872	1.42155	0.743078	1.81642	0	0	1.63477	0	0	0	0	0	0	0	0	0	0	0	0
567	B2M	P61769	Hs.534255	3106	HLA-B	P01889	Hs.77961	1b0g_BA	1b0g_A	880.5	1032	0.073457	0.853198	0.37915	12.9825	0.241853	15.7501	1.88775	0	1.55462	0	8.80937	1.1746	0	0	0	0	0	0	2.20239	0.550598	1.2013	0.880953	1.46826	0	0	1.76191	0	0	0	0	0	0	0	0	0	0	0	0
567	B2M	P61769	Hs.534255	3106	HLA-B	P01889	Hs.77961	1a9e_BA	1a9e_B	131	655	0.102793	0.2	0.090335	9.23228	0.165531	8.09159	7.77762	0	1.55555	0	0	0	2.5926	0	0	0	3.88895	0	2.5926	0	1.55555	1.11111	0	0	7.77762	1.94444	0	0	0	0	0	0	0	0	0	0	0	0
567	B2M	P61769	Hs.534255	3106	HLA-B	P01889	Hs.77961	1a9b_ED	1a9b_E	285.38	1222	0.188174	0.233535	0.418694	10.4076	0.438324	9.86354	0	0	1.44897	0	0	0	1.69046	0	0.633929	0	2.53572	0	1.69046	1.69046	2.02856	0.724486	0	3.38091	5.07125	1.26786	0	0	0	0	0	0	0	0	0	0	0	0
567	B2M	P61769	Hs.534255	3106	HLA-B	P01889	Hs.77961	1a9b_BA	1a9b_B	284.88	1222	0.185461	0.233126	0.422743	10.3351	0.443611	9.81195	0	0	1.5102	0	0	0	1.76188	0	0.660715	0	2.64286	0	1.76188	1.76188	2.11427	0.755099	0	3.52377	5.28552	1.05714	0	0	0	0	0	0	0	0	0	0	0	0
567	B2M	P61769	Hs.534255	3106	HLA-B	P01889	Hs.77961	3hla_BA	3hla_A	716.75	1093	0.075971	0.655764	0.317567	13.2198	0.187552	15.7365	1.22666	0	1.72499	0.48421	4.59982	1.31428	0	0	0	1.53332	0	0	1.02222	0.541178	0.876194	0	1.53333	0	3.06673	3.67999	0	0	0	0	0	0	0	0	0	0	0	0
567	B2M	P61769	Hs.534255	3106	HLA-B	P01889	Hs.77961	2nx5_RQ	2nx5_R	246.88	802	0.118744	0.30783	0.243944	8.18795	0.354954	6.77679	7.50019	0	2.14287	0	0	0	2.5	0	0	0	7.50019	0	2.5	0	1.49999	1.07143	0	0	7.50019	1.87501	0	0	0	0	0	0	0	0	0	0	0	0
567	B2M	P61769	Hs.534255	3106	HLA-B	P01889	Hs.77961	2nx5_LK	2nx5_K	80.12	727	0.048489	0.110206	0.61272	8.29708	0.474216	11.2534	2.90769	0	0.741177	0	12.6	0	0	3.15	0	0	6.30001	0	0	1.48235	0.525001	1.14546	1.8	0	0	6.30001	0	0	0	0	0	0	0	0	0	0	0	0
567	B2M	P61769	Hs.534255	3106	HLA-B	P01889	Hs.77961	2nx5_GF	2nx5_F	531.5	685	0.046215	0.775912	0.386461	12.7205	0.322819	13.1466	0	0	2.59277	0	29.3824	1.04946	0	0	0	0	0	0	0	0.864256	1.76308	1.46923	0.979488	0	0	3.67315	0	0	0	0	0	0	0	0	0	0	0	0
567	B2M	P61769	Hs.534255	3106	HLA-B	P01889	Hs.77961	2nx5_BA	2nx5_A	440.5	613	0.040777	0.718597	0.291893	9.91737	0.019047	11.842	0	0	2.03208	0	8.63662	1.23377	0	0	0	0	0	0	0	1.07954	1.38182	0	2.30304	0	0	8.63621	0	0	0	0	0	0	0	0	0	0	0	0
567	B2M	P61769	Hs.534255	3106	HLA-B	P01889	Hs.77961	2nw3_BA	2nw3_B	118.62	588	0.08962	0.201735	0.201392	9.3166	0.223419	9.0403	0	0	1.28572	0	0	0	0	0	1.125	0	8.99993	0	0	2.99998	0	0	0	5.99995	8.99993	2.24998	0	0	0	0	0	0	0	0	0	0	0	0
567	B2M	P61769	Hs.534255	3106	HLA-B	P01889	Hs.77961	2hn7_BA	2hn7_A	536.75	582	0.039792	0.922251	0.156266	11.5134	0.202101	9.99156	2.42308	0	1.75	0	0	0.984376	0	10.5	2.25	0	7.87501	0	0	1.6579	0	0	0	0	0	3.15	0	0	0	0	0	0	0	0	0	0	0	0
567	B2M	P61769	Hs.534255	3106	HLA-B	P01889	Hs.77961	2hla_BA	2hla_A	399.88	567	0.03837	0.705256	0.452916	9.53881	0.264523	12.7565	2.27382	0	1.87255	0	7.95849	1.06111	0	0	0	0	10.611	0	0	1.76852	0	0	0.837723	0	0	3.97924	0	0	0	0	0	0	0	0	0	0	0	0
567	B2M	P61769	Hs.534255	3106	HLA-B	P01889	Hs.77961	2hjl_BA	2hjl_A	189.75	468	0.032376	0.405449	0.633414	5.05435	0.276532	9.83154	0	0	1.57982	0	0	0	0	5.37138	0	0	0	0	0	1.79048	2.14857	0	0	6.71416	0	4.47618	0	0	0	0	0	0	0	0	0	0	0	0
567	B2M	P61769	Hs.534255	3106	HLA-B	P01889	Hs.77961	2hjk_BA	2hjk_A	1229.87	970	0.067941	1.26791	0.305982	15.754	0.190694	18.2497	1.24489	0	1.02521	0	17.4301	0	0	1.74288	0	1.08928	0	0	1.45238	0.580954	1.45238	0	1.24489	2.17856	2.17856	4.35713	0	0	0	0	0	0	0	0	0	0	0	0
567	B2M	P61769	Hs.534255	3106	HLA-B	P01889	Hs.77961	2h6p_BA	2h6p_A	100	491	0.032955	0.203666	0.570558	6.85394	0.264837	11.457	1.58333	0	1.11764	0	19.0006	0	0	0	0	0	9.50028	0	0	2.37499	0.73077	1.58333	1.46154	0	0	4.74992	0	0	0	0	0	0	0	0	0	0	0	0
567	B2M	P61769	Hs.534255	3106	HLA-B	P01889	Hs.77961	2fz3_BA	2fz3_B	296.75	589	0.088691	0.50382	0.701331	4.04782	0.360828	8.65718	0	0	2.3492	0	0	0	2.74071	1.64443	0	5.48142	0	0	0	0	0	2.05556	0	0	0	2.05556	0	0	0	0	0	0	0	0	0	0	0	0
567	B2M	P61769	Hs.534255	3106	HLA-B	P01889	Hs.77961	2fyy_BA	2fyy_B	243.38	582	0.086633	0.418179	0.549862	6.11607	0.416011	7.88292	0	0	2.38096	0	0	0	2.77778	1.66666	0	5.55556	0	0	0	0	0	2.08333	0	0	0	2.08335	0	0	0	0	0	0	0	0	0	0	0	0
567	B2M	P61769	Hs.534255	3106	HLA-B	P01889	Hs.77961	2cik_BA	2cik_B	112.62	605	0.093091	0.186149	0.279214	8.41562	0.236392	8.90811	0	0	1.28572	0	0	0	0	0	1.125	0	8.99993	0	0	2.99998	0	0	0	5.99995	8.99993	2.24998	0	0	0	0	0	0	0	0	0	0	0	0
567	B2M	P61769	Hs.534255	3106	HLA-B	P01889	Hs.77961	2axg_BA	2axg_A	111.38	342	0.023362	0.325673	0.430144	6.4028	0.035158	10.4098	2.29763	0	1.62185	0	0	0	0	0	0	0	13.7853	0	0	3.24369	1.10285	2.29763	0	0	0	0	0	0	0	0	0	0	0	0	0	0	0	0
567	B2M	P61769	Hs.534255	3106	HLA-B	P01889	Hs.77961	2axf_BA	2axf_B	161.38	586	0.089085	0.275392	0.688693	4.23316	0.431661	7.72376	0	0	2.66668	0	0	0	2.66664	1.60001	0	7.99994	0	0	0	0	0	2.28572	0	0	0	1.99998	0	0	0	0	0	0	0	0	0	0	0	0
567	B2M	P61769	Hs.534255	3106	HLA-B	P01889	Hs.77961	2ak4_RQ	2ak4_Q	477.88	849	0.057033	0.562874	0.437822	11.2111	0.255355	14.2847	0	0	2.36974	0	26.8579	0.959185	0	0	0	0	0	0	1.03297	0.839289	1.54945	0	0.895241	0	0	6.71416	0	0	0	0	0	0	0	0	0	0	0	0
567	B2M	P61769	Hs.534255	3106	HLA-B	P01889	Hs.77961	2ak4_RF	2ak4_F	259.38	909	0.060705	0.285347	0.124015	13.258	0.111007	12.8284	0	0	0	1.19365	0	2.68572	2.50664	0	0	1.56667	0	0	1.79048	0	1.9282	2.50669	0	0	0	0	0	0	0	0	0	0	0	0	0	0	0	0
567	B2M	P61769	Hs.534255	3106	HLA-B	P01889	Hs.77961	2ak4_LK	2ak4_K	489.88	842	0.057636	0.581805	0.44269	11.0969	0.254931	14.3298	0	0	2.55202	0	28.9239	1.03297	0	0	0	0	0	0	1.11242	0.850674	1.80769	0	0.90385	0	0	3.61532	0	0	0	0	0	0	0	0	0	0	0	0
567	B2M	P61769	Hs.534255	3106	HLA-B	P01889	Hs.77961	2ak4_GF	2ak4_F	482.24	848	0.056631	0.568679	0.415788	11.6367	0.245115	14.4215	0	0	2.55202	0	28.9239	1.03297	0	0	0	0	0	0	1.03297	0.90385	1.66864	0	1.03297	0	0	3.61532	0	0	0	0	0	0	0	0	0	0	0	0
567	B2M	P61769	Hs.534255	3106	HLA-B	P01889	Hs.77961	2ak4_BK	2ak4_K	337.38	881	0.060305	0.382951	0.125326	13.2614	0.07859	13.208	0	0	0	1.19365	0	2.68572	2.08888	0	0	1.79048	0	0	1.9282	0	2.08888	2.50669	0	0	0	0	0	0	0	0	0	0	0	0	0	0	0	0
567	B2M	P61769	Hs.534255	3106	HLA-B	P01889	Hs.77961	2ak4_BA	2ak4_A	487	842	0.055913	0.578385	0.411413	11.7291	0.244389	14.3994	0	0	2.59277	0	29.3824	1.04946	0	0	0	0	0	0	1.13017	0.918265	1.69526	0	0.979488	0	0	3.67315	0	0	0	0	0	0	0	0	0	0	0	0
567	B2M	P61769	Hs.534255	3106	HLA-B	P01889	Hs.77961	1zvs_ED	1zvs_D	878.38	1010	0.06754	0.869683	0.524399	10.6815	0.192632	17.4406	1.81905	0	1.51587	0	9.09455	1.39926	0	0	0	2.27385	0	0	1.2127	0.50529	0.86621	0	2.2738	0	2.27385	3.03171	0	0	0	0	0	0	0	0	0	0	0	0
567	B2M	P61769	Hs.534255	3106	HLA-B	P01889	Hs.77961	1zvs_EA	1zvs_A	451.38	613	0.041207	0.736346	0.370523	7.81923	0.030298	11.829	0	0	0	2.77142	0	0	3.07935	0	3.07935	0	0	0	1.84761	1.63025	0	0	0	0	6.92842	0	0	0	0	0	0	0	0	0	0	0	0	0
567	B2M	P61769	Hs.534255	3106	HLA-B	P01889	Hs.77961	1zvs_BA	1zvs_A	571.88	861	0.057878	0.664204	0.324546	12.3054	0.445879	9.97922	1.25974	0	2.30951	0	13.8575	2.13188	0	0	0	0	0	0	0.923805	0.815125	0.62987	0	1.63025	0	0	2.77145	0	0	0	0	0	0	0	0	0	0	0	0
567	B2M	P61769	Hs.534255	3106	HLA-B	P01889	Hs.77961	1zsd_BA	1zsd_A	84.75	508	0.034871	0.166831	0.578138	6.66637	0.399958	8.95987	1.43846	0	1.1	0	18.6986	0	0	0	0	0	9.35016	0	0	2.33751	0.747999	1.87	1.24666	0	0	4.67508	0	0	0	0	0	0	0	0	0	0	0	0
567	B2M	P61769	Hs.534255	3106	HLA-B	P01889	Hs.77961	1zhl_BA	1zhl_B	285.38	542	0.081077	0.526531	0.668294	4.40055	0.393458	7.98706	0	0	2.31747	0	0	0	2.7037	2.7037	0	5.40739	0	0	0	0	0	2.02778	0	0	0	2.02776	0	0	0	0	0	0	0	0	0	0	0	0
567	B2M	P61769	Hs.534255	3106	HLA-B	P01889	Hs.77961	1zhk_BA	1zhk_A	1073.62	973	0.065114	1.10341	0.399801	14.2516	0.332978	15.838	0.888889	0	0.627449	1.01587	10.6673	0	0	0	0	1.33332	0	0	2.46155	0.666669	1.28	0	1.42222	0	2.66671	5.33342	0	0	0	0	0	0	0	0	0	0	0	0
567	B2M	P61769	Hs.534255	3106	HLA-B	P01889	Hs.77961	1xr9_BA	1xr9_A	1261.8	633	0.043919	1.99337	0.326361	12.5605	0.213436	13.4889	1.9077	0	1.54999	0	12.4008	0	0	0	0	1.77145	0	0	0.953853	0.774996	0.991997	0	1.45882	0	2.47997	6.20011	0	0	0	0	0	0	0	0	0	0	0	0
567	B2M	P61769	Hs.534255	3106	HLA-B	P01889	Hs.77961	1xr8_BA	1xr8_B	99.88	548	0.084126	0.182263	0.549326	6.12039	0.362566	8.65314	0	0	2.28572	0	0	0	2.66664	1.99998	0	5.33329	0	0	0	0	0	2.28572	0	0	0	1.99998	0	0	0	0	0	0	0	0	0	0	0	0
567	B2M	P61769	Hs.534255	3106	HLA-B	P01889	Hs.77961	1xh3_BA	1xh3_B	115.12	611	0.092702	0.188412	0.370305	7.35239	0.232094	8.96464	0	0	1.50001	0	0	0	0	0	1.125	0	8.99993	0	0	2.99998	0	0	0	5.99995	8.99993	2.24998	0	0	0	0	0	0	0	0	0	0	0	0
567	B2M	P61769	Hs.534255	3106	HLA-B	P01889	Hs.77961	1x7q_BA	1x7q_A	1230.75	1443	0.096361	0.852911	0.375189	15.435	0.267845	17.8363	1.18154	0	1.61685	0.365714	7.67975	0.960004	0	0	0	1.53598	0	0	1.39636	0.404212	0.96	0	1.92001	0	1.92003	3.07196	0	0	0	0	0	0	0	0	0	0	0	0
567	B2M	P61769	Hs.534255	3106	HLA-B	P01889	Hs.77961	1t22_BA	1t22_A	654.63	1141	0.078858	0.573734	0.333564	13.1624	0.180191	16.028	1.34799	0	1.64285	0	2.9207	1.16825	0	0	0	1.75238	0	0	1.94709	0.547616	0.796538	0	1.94709	0	2.19049	4.38098	0	0	0	0	0	0	0	0	0	0	0	0
567	B2M	P61769	Hs.534255	3106	HLA-B	P01889	Hs.77961	1t21_BA	1t21_A	615.38	1087	0.074147	0.566127	0.200525	15.4295	0.17587	15.4453	1.34286	0	1.76251	0	3.13342	1.25334	0	0	0	1.56666	0	0	2.0889	0.587503	0.854547	0	1.56666	0	1.87998	4.69991	0	0	0	0	0	0	0	0	0	0	0	0
567	B2M	P61769	Hs.534255	3106	HLA-B	P01889	Hs.77961	1t20_BA	1t20_B	216.13	1015	0.156587	0.212936	0.491906	9.47046	0.361899	11.8385	0	0	0.897439	0	0	0	1.79488	0	0.673075	0	5.38451	0	1.79488	1.79488	2.15383	0.769231	0	3.58976	5.38451	1.34615	0	0	0	0	0	0	0	0	0	0	0	0
567	B2M	P61769	Hs.534255	3106	HLA-B	P01889	Hs.77961	1t1z_BA	1t1z_B	136	441	0.070234	0.30839	0.397696	5.0852	0.341351	5.54748	0	0	0	0	0	0	5.83335	3.49998	0	0	0	0	0	0	3.49998	0	0	0	17.4996	0	0	0	0	0	0	0	0	0	0	0	0	0
567	B2M	P61769	Hs.534255	3106	HLA-B	P01889	Hs.77961	1t1y_BA	1t1y_B	78.88	561	0.087506	0.140606	0.264438	8.93168	0.140316	10.1141	0	0	1.45834	0	0	0	0	0	1.09375	0	8.74982	0	0	2.91668	0	0	0	5.83335	8.74982	2.1875	0	0	0	0	0	0	0	0	0	0	0	0
567	B2M	P61769	Hs.534255	3106	HLA-B	P01889	Hs.77961	1t1x_BA	1t1x_A	719.75	1274	0.087446	0.564953	0.312895	16.3229	0.266788	17.0681	1.10145	0	1.94373	0	5.50741	1.10145	0	0	0	1.37681	0	0	1.83577	0.516301	1.12649	0	1.37681	0	1.65216	4.13036	0	0	0	0	0	0	0	0	0	0	0	0
567	B2M	P61769	Hs.534255	3106	HLA-B	P01889	Hs.77961	1t1w_BA	1t1w_B	378.62	979	0.154368	0.386742	0.407479	10.3013	0.325116	11.6698	0	0	0.884611	0	0	0	1.76924	0	0.663462	0	5.3076	0	1.76924	1.76924	2.12307	0.884611	0	3.53848	5.3076	1.32692	0	0	0	0	0	0	0	0	0	0	0	0
567	B2M	P61769	Hs.534255	3106	HLA-B	P01889	Hs.77961	1s8d_BA	1s8d_A	235.62	547	0.036768	0.43075	0.428554	7.90664	0.208758	10.5814	1.27333	0	1.12353	0	0	1.27333	0	0	2.12224	0	9.55019	0	0	2.38749	0.868184	0	0	0	0	7.64	0	0	0	0	0	0	0	0	0	0	0	0
567	B2M	P61769	Hs.534255	3106	HLA-B	P01889	Hs.77961	1p7q_BA	1p7q_A	931.75	1265	0.088991	0.736561	0.202564	15.4917	0.088215	17.518	0.664284	0	2.18823	0.489471	4.64987	1.24	0	0	0	0	0	0	1.03333	0.581247	1.26818	0	2.06667	0	0	4.65008	0	0	0	0	0	0	0	0	0	0	0	0
567	B2M	P61769	Hs.534255	3106	HLA-B	P01889	Hs.77961	1n2r_BA	1n2r_B	95.38	618	0.094121	0.154337	0.205612	9.34984	0.169354	9.77038	0	0	1.47917	0	0	0	0	0	1.10938	0	8.87469	0	0	2.9583	0	0	0	5.9166	8.87469	2.21875	0	0	0	0	0	0	0	0	0	0	0	0
567	B2M	P61769	Hs.534255	3106	HLA-B	P01889	Hs.77961	1mi5_BA	1mi5_B	262.12	1218	0.190969	0.215205	0.381432	11.0447	0.234659	13.0114	4.66657	0	1.55556	0	0	0	1.55556	0	0.583332	0	4.66657	0	1.55556	1.55556	1.86665	0.77778	0	3.11112	4.66657	1.16666	0	0	0	0	0	0	0	0	0	0	0	0
567	B2M	P61769	Hs.534255	3106	HLA-B	P01889	Hs.77961	1m6o_BA	1m6o_A	904.38	1087	0.075209	0.831996	0.323114	14.725	0.491355	10.2313	0.807022	0	1.13932	0.440192	4.84191	0.880377	0	0	1.61402	2.15205	0	1.93684	1.48988	0	0.842105	0	1.21052	0	3.22814	4.84213	0	0	0	0	0	0	0	0	0	0	0	0
567	B2M	P61769	Hs.534255	3106	HLA-B	P01889	Hs.77961	1m05_DC	1m05_D	223.5	951	0.148617	0.235016	0.48984	9.27189	0.309865	12.4461	5.46135	0	0.910257	0	0	0	1.82049	0	0.682693	0	5.46135	0	1.82049	1.82049	1.0923	0.780216	0	3.64098	5.46135	1.36539	0	0	0	0	0	0	0	0	0	0	0	0
567	B2M	P61769	Hs.534255	3106	HLA-B	P01889	Hs.77961	1m05_BA	1m05_B	592.75	1252	0.194109	0.473442	0.497297	9.86698	0.126128	17.0966	4.23526	0	2.11766	0.529412	0	0	1.41175	0	0.529412	0	4.23526	0	1.41175	1.41175	0.847064	0.605043	0	2.82351	4.23526	2.11763	0	0	0	0	0	0	0	0	0	0	0	0
567	B2M	P61769	Hs.534255	3106	HLA-B	P01889	Hs.77961	1hsb_BA	1hsb_A	251.12	486	0.03432	0.516708	0.228523	10.6784	0.223971	9.85671	2.40259	0	2.10229	0	0	0	0	16.8194	2.10229	0	11.2123	0	0	1.86869	0	0	0	0	0	4.20447	0	0	0	0	0	0	0	0	0	0	0	0
567	B2M	P61769	Hs.534255	3106	HLA-B	P01889	Hs.77961	1hsa_ED	1hsa_E	208.87	1161	0.181435	0.179905	0.463613	9.76641	0.238144	13.5509	0	0	1.40817	0	0	0	1.64287	0	0.616072	0	4.92849	0	1.64287	1.64287	1.97142	0.821424	0	3.28573	4.92849	1.23214	0	0	0	0	0	0	0	0	0	0	0	0
567	B2M	P61769	Hs.534255	3106	HLA-B	P01889	Hs.77961	1hsa_BA	1hsa_A	316.75	751	0.050933	0.421771	0.58204	10.8831	0.677344	8.33272	2.25	0	1.2353	0	5.25	0	1.75	5.25	0	0	10.5	3.5	0	1.4	0	0	2.1	2.1	0	1.75	0	0	0	0	0	0	0	0	0	0	0	0
567	B2M	P61769	Hs.534255	3106	HLA-B	P01889	Hs.77961	1e28_BA	1e28_B	121	621	0.094925	0.194847	0.261722	8.83679	0.042402	11.4509	0	0	1.33334	0	0	0	0	1.60001	1	0	7.99994	0	0	2.66664	0	0	0	5.33329	7.99994	1.99998	0	0	0	0	0	0	0	0	0	0	0	0
567	B2M	P61769	Hs.534255	3106	HLA-B	P01889	Hs.77961	1e27_BA	1e27_B	191.74	1108	0.170409	0.173051	0.412776	10.8193	0.311206	12.6871	4.9999	0	0.999994	0	0	0	1.66667	0	0.624998	0	4.9999	0	1.66667	1.66667	1.99999	0.714286	0	3.33334	4.9999	1.25	0	0	0	0	0	0	0	0	0	0	0	0
567	B2M	P61769	Hs.534255	3106	HLA-B	P01889	Hs.77961	1akj_BA	1akj_B	283.5	981	0.149725	0.288991	0.347781	11.9271	0.287182	11.2841	6.08317	0	1.7381	0	0	0	2.02777	0	0	0	6.08317	0	2.02777	2.02777	1.21667	0.760417	0	2.02777	6.08317	1.52082	0	0	0	0	0	0	0	0	0	0	0	0
567	B2M	P61769	Hs.534255	3106	HLA-B	P01889	Hs.77961	1agf_BA	1agf_B	134.13	1193	0.183878	0.112431	0.432174	10.3001	0.302356	12.648	4.73317	0	1.35238	0	0	0	1.57776	0	0.591667	0	4.73317	0	1.57776	1.57776	1.89332	0.788889	0	3.15552	4.73317	1.18333	0	0	0	0	0	0	0	0	0	0	0	0
567	B2M	P61769	Hs.534255	3106	HLA-B	P01889	Hs.77961	1age_BA	1age_B	208.5	1221	0.187846	0.170762	0.468752	9.86317	0.32479	12.5214	4.79996	0	1.37143	0	0	0	1.59999	0	0.600001	0	4.79996	0	1.59999	1.59999	1.92001	0.685716	0	3.19997	4.79996	1.19999	0	0	0	0	0	0	0	0	0	0	0	0
567	B2M	P61769	Hs.534255	3106	HLA-B	P01889	Hs.77961	1agd_BA	1agd_B	247.12	1226	0.188499	0.201566	0.358522	11.8733	0.234215	14.1414	4.73317	0	1.35238	0	0	0	1.57776	0	0.591667	0	4.73317	0	1.57776	1.57776	1.89332	0.676187	0	3.15552	4.73317	1.18333	0	0	0	0	0	0	0	0	0	0	0	0
567	B2M	P61769	Hs.534255	3106	HLA-B	P01889	Hs.77961	1agc_BA	1agc_B	92.75	912	0.141045	0.1017	0.296769	8.8071	0.249513	8.73734	6.45432	0	1.84415	0	0	0	2.15149	0	0	0	6.45432	0	2.15149	0	2.5818	0.922074	0	0	6.45432	1.61364	0	0	0	0	0	0	0	0	0	0	0	0
567	B2M	P61769	Hs.534255	3106	HLA-B	P01889	Hs.77961	1agb_BA	1agb_B	170.38	949	0.14405	0.179536	0.335077	8.78793	0.14218	10.2156	6.45432	0	1.84415	0	0	0	2.15149	0	0	0	6.45432	0	2.15149	0	2.5818	0.922074	0	0	6.45432	1.61364	0	0	0	0	0	0	0	0	0	0	0	0
567	B2M	P61769	Hs.534255	3106	HLA-B	P01889	Hs.77961	1a1o_BA	1a1o_A	1203.62	1311	0.088117	0.918093	0.092825	21.414	0.191191	16.8991	1.79807	0	1.55833	0	0	0.48698	0	3.50625	1.94789	0.834825	2.92193	2.3375	0	0.687501	0.22476	0.584374	0.779166	1.16875	2.92193	7.30481	0	0	0	0	0	0	0	0	0	0	0	0
567	B2M	P61769	Hs.534255	3106	HLA-B	P01889	Hs.77961	1a1n_BA	1a1n_A	1224.8	808	0.054683	1.51584	0.305241	15.0023	0.354986	13.4957	0	0	1.24183	0	21.1117	0	0	0	0	1.50794	0	0	2.4359	0.659719	1.21795	0.879628	1.50794	0	2.11109	5.27768	0	0	0	0	0	0	0	0	0	0	0	0
567	B2M	P61769	Hs.534255	3106	HLA-B	P01889	Hs.77961	1a1m_BA	1a1m_B	47.88	536	0.081163	0.089328	0.308113	8.03872	0.174023	9.53233	0	0	1.69048	0	0	0	0	0	1.26786	0	10.1425	0	0	3.38091	0	0	0	6.76183	10.1425	0	0	0	0	0	0	0	0	0	0	0	0	0
567	B2M	P61769	Hs.534255	3106	HLA-B	P01889	Hs.77961	2pye_BA	2pye_A	997.38	848	0.057441	1.17616	0.501453	10.1803	0.467728	10.8689	0.900001	0	2.1	0	12.6	1.68	0	0	0	0	0	0	1.26	0.787501	1.14546	0	1.4	0	0	2.52	0	0	0	0	0	0	0	0	0	0	0	0
567	B2M	P61769	Hs.534255	3106	HLA-B	P01889	Hs.77961	2p5w_BA	2p5w_B	81.62	618	0.092074	0.132071	0.207653	9.31634	0.11502	10.3955	0	0	1.30358	0	0	0	0	0	1.30358	0	4.56254	0	0	3.04166	0	0	0	6.08332	9.12475	2.28123	0	0	0	0	0	0	0	0	0	0	0	0
567	B2M	P61769	Hs.534255	3106	HLA-B	P01889	Hs.77961	2p5e_BA	2p5e_B	232.13	1085	0.16417	0.213945	0.433967	9.84697	0.32023	11.5031	0	0	1.84616	0	0	0	1.84614	0	0.791211	0	2.76921	0	1.84614	1.84614	1.1077	0.791211	0	3.69228	5.53842	1.3846	0	0	0	0	0	0	0	0	0	0	0	0
567	B2M	P61769	Hs.534255	3106	HLA-B	P01889	Hs.77961	2f53_BA	2f53_A	264.38	472	0.033049	0.560127	0.407059	7.26606	0.037355	11.5037	2.80302	0	0.989304	0	0	0	0	16.8194	1.86867	0	16.8194	0	0	1.97861	0.764462	0	0	0	0	8.40894	0	0	0	0	0	0	0	0	0	0	0	0
567	B2M	P61769	Hs.534255	3106	HLA-B	P01889	Hs.77961	1qqd_BA	1qqd_A	934.37	1250	0.082497	0.747496	0.386862	12.9441	0.142978	18.0038	1.67545	0	1.18267	1.25658	5.02641	1.34035	0	0	0	0	0	0	0.91387	0.558479	0.804211	0	1.88486	0	0	5.02641	0	0	0	0	0	0	0	0	0	0	0	0
567	B2M	P61769	Hs.534255	3106	HLA-B	P01889	Hs.77961	2f54_GF	2f54_F	271.62	464	0.032091	0.585388	0.038921	16.1908	0.251089	10.4484	1.97949	0	0.824789	0	14.8457	0	0	14.8471	0	0	14.8471	0	0	1.7466	0.706962	0	0.781373	0	0	5.9384	0	0	0	0	0	0	0	0	0	0	0	0
567	B2M	P61769	Hs.534255	3106	HLA-B	P01889	Hs.77961	2f54_BA	2f54_A	781.5	935	0.063853	0.835829	0.350585	10.7615	0.149365	13.8231	1.63865	0	1.27451	0	3.82343	1.52941	0	0	0	0	0	0	2.29412	0.674744	1.04278	0	1.81114	0	0	3.82356	0	0	0	0	0	0	0	0	0	0	0	0
567	B2M	P61769	Hs.534255	3106	HLA-B	P01889	Hs.77961	1ao7_BA	1ao7_B	276.12	1070	0.158895	0.258056	0.473619	9.74353	0.232512	12.8629	5.35728	0	0.765309	0	0	0	1.78571	0	0.765309	0	2.67854	0	1.78571	1.78571	2.14285	0.765309	0	3.57143	5.35728	1.78571	0	0	0	0	0	0	0	0	0	0	0	0
567	B2M	P61769	Hs.534255	3107	HLA-C	P10321	Hs.591791	2v2x_ED	2v2x_D	822	1099	0.077471	0.747953	0.202978	17.6612	0.179121	13.9798	1.79221	0	1.11515	0	4.18165	1.1948	0	0	0	1.39393	0	0	1.85859	0.522724	1.09091	0	1.76076	0	2.09092	3.34544	0	0	0	0	0	0	0	0	0	0	0	0
567	B2M	P61769	Hs.534255	3107	HLA-C	P10321	Hs.591791	2v2x_BA	2v2x_B	192.38	1076	0.170415	0.178792	0.171388	14.3361	0.117262	12.799	0	0	1.62637	0	0	0	1.89741	0	0.711539	0	2.84616	0	1.89741	1.89741	1.13845	0.813183	0	3.79483	5.6921	1.42308	0	0	0	0	0	0	0	0	0	0	0	0
567	B2M	P61769	Hs.534255	3107	HLA-C	P10321	Hs.591791	2v2w_ED	2v2w_D	77.62	492	0.033678	0.157764	0.159286	9.94398	0.186014	9.49017	3.2	0	2.82352	0	0	0	0	0	2.66667	0	0	0	0	0	0	0	0	0	0	14.3998	0	0	0	0	0	0	0	0	0	0	0	0
567	B2M	P61769	Hs.534255	3107	HLA-C	P10321	Hs.591791	2v2w_BA	2v2w_A	232.75	515	0.035429	0.451942	0.007533	12.8744	0.351702	6.88293	1.42963	0	1.26144	0	0	1.53174	0	0	2.38272	0	21.4459	0	0	2.68054	0.932367	0	0	0	0	4.28885	0	0	0	0	0	0	0	0	0	0	0	0
567	B2M	P61769	Hs.534255	3107	HLA-C	P10321	Hs.591791	2uwe_IH	2uwe_I	378.25	1183	0.17308	0.319738	0.326393	12.4632	0.264968	13.3211	5.28552	0	1.5102	0	0	0	1.76188	0	0.660715	0	2.64286	0	1.76188	1.76188	1.05714	0.660715	0	3.52377	5.28552	1.32143	0	0	0	0	0	0	0	0	0	0	0	0
567	B2M	P61769	Hs.534255	3107	HLA-C	P10321	Hs.591791	2uwe_BA	2uwe_B	271.5	771	0.113149	0.35214	0.190918	9.71357	0.316929	8.08705	7.19994	0	2.05715	0	0	0	0	0	0	0	3.59997	0	2.39998	0	1.44001	1.02857	0	2.39998	7.19994	1.79999	0	0	0	0	0	0	0	0	0	0	0	0
567	B2M	P61769	Hs.534255	3107	HLA-C	P10321	Hs.591791	2jcc_IH	2jcc_H	437.88	548	0.037921	0.799051	0.438821	9.77658	0.326333	11.28	1.43846	0	2.33751	0.85	18.7003	0	0	0	0	0	0	0	0	0	1.7	0	1.03889	0	0	3.74	0	0	0	0	0	0	0	0	0	0	0	0
567	B2M	P61769	Hs.534255	3107	HLA-C	P10321	Hs.591791	2jcc_BA	2jcc_A	492.5	958	0.064486	0.514092	0.455863	10.9808	0.269667	14.642	1.50588	0	1.99307	0	11.2938	1.50588	0	0	0	0	0	0	2.25884	0.664357	0.982094	0	1.18886	0	0	2.2588	0	0	0	0	0	0	0	0	0	0	0	0
567	B2M	P61769	Hs.534255	3107	HLA-C	P10321	Hs.591791	2j8u_IH	2j8u_H	754.76	922	0.061751	0.818612	0.339984	13.5209	0.220714	15.3305	1.59664	0	1.97231	0	11.1768	1.4902	0	0	0	0	0	0	2.48368	0.657437	1.01605	0	1.24183	0	0	2.23528	0	0	0	0	0	0	0	0	0	0	0	0
567	B2M	P61769	Hs.534255	3107	HLA-C	P10321	Hs.591791	2j8u_BA	2j8u_A	754.5	992	0.066332	0.760585	0.174447	16.2429	0.246966	14.4527	1.51588	0	1.76852	0	10.6113	1.41481	0	0	0	0	0	0	2.12222	0.624185	0.964649	0	1.76852	0	0	2.12222	0	0	0	0	0	0	0	0	0	0	0	0
567	B2M	P61769	Hs.534255	3107	HLA-C	P10321	Hs.591791	2guo_ED	2guo_E	284.38	930	0.139013	0.305785	0.364856	10.9187	0.389727	10.1795	5.99995	0	0.857145	0	0	0	0	0	0.750001	0	2.99998	0	1.99998	1.99998	1.20001	0.750001	0	3.99997	5.99995	1.49999	0	0	0	0	0	0	0	0	0	0	0	0
567	B2M	P61769	Hs.534255	3107	HLA-C	P10321	Hs.591791	2guo_BA	2guo_B	234.62	1074	0.159774	0.218454	0.414506	10.7155	0.352803	11.2646	5.61523	0	1.6044	0	0	0	0	0	0.701923	0	2.80772	0	1.87179	1.87179	1.12308	0.701923	0	3.74358	5.61523	1.40383	0	0	0	0	0	0	0	0	0	0	0	0
567	B2M	P61769	Hs.534255	3107	HLA-C	P10321	Hs.591791	2gtz_ED	2gtz_D	841.5	868	0.060678	0.96947	0.175181	13.5477	0.06589	13.9711	1.56411	0	1.19608	0	5.08332	1.45238	0	0	0	0	0	0	2.54166	0.635414	0.968255	0	1.79412	0	2.03336	4.06673	0	0	0	0	0	0	0	0	0	0	0	0
567	B2M	P61769	Hs.534255	3107	HLA-C	P10321	Hs.591791	2gtz_BA	2gtz_B	286.75	1092	0.162403	0.262592	0.39452	10.7693	0.309089	11.8971	5.46135	0	1.82051	0	0	0	0	0	0.682693	0	2.73077	0	1.82049	1.82049	1.0923	0.682693	0	3.64098	5.46135	1.36539	0	0	0	0	0	0	0	0	0	0	0	0
567	B2M	P61769	Hs.534255	3107	HLA-C	P10321	Hs.591791	2gtw_ED	2gtw_D	302.62	544	0.037733	0.556287	0.329282	9.77082	0.263961	10.0967	1.39999	0	1.01111	0	9.10001	1.3	0	0	2.0222	0	18.1984	0	0	2.275	0.827274	0	0	0	0	4.55	0	0	0	0	0	0	0	0	0	0	0	0
567	B2M	P61769	Hs.534255	3107	HLA-C	P10321	Hs.591791	2gtw_BA	2gtw_B	215.5	939	0.138967	0.229499	0.368342	10.8173	0.405632	9.68384	6.08317	0	0.869051	0	0	0	0	0	0.760417	0	3.0417	0	2.02777	2.02777	1.21667	0.760417	0	4.05555	6.08317	1.52082	0	0	0	0	0	0	0	0	0	0	0	0
567	B2M	P61769	Hs.534255	3107	HLA-C	P10321	Hs.591791	2gt9_ED	2gt9_D	590.25	731	0.05063	0.807456	0.155928	12.7444	0.216202	10.8508	1.09468	0	1.5812	0	7.11526	2.03296	0	0	0	0	0	0	3.16237	0.889428	0.646853	0	1.67421	0	0	3.55763	0	0	0	0	0	0	0	0	0	0	0	0
567	B2M	P61769	Hs.534255	3107	HLA-C	P10321	Hs.591791	2gt9_BA	2gt9_A	577.25	605	0.041704	0.954132	0.446129	10.8326	0.509855	9.53495	1.08876	0	1.66516	0.744938	14.1533	0	0	0	0	0	7.07664	0	0	0	1.28672	1.2867	0.786325	2.022	0	3.53848	0	0	0	0	0	0	0	0	0	0	0	0
567	B2M	P61769	Hs.534255	3107	HLA-C	P10321	Hs.591791	2gj6_BA	2gj6_B	435.12	838	0.126471	0.519236	0.366416	8.66522	0.157664	11.2362	7.2998	0	1.04286	0	0	0	2.43333	0	0	0	3.65003	0	2.43333	0	2.92001	1.04286	0	0	7.2998	1.82498	0	0	0	0	0	0	0	0	0	0	0	0
567	B2M	P61769	Hs.534255	3107	HLA-C	P10321	Hs.591791	2git_ED	2git_D	688.63	923	0.061834	0.746078	0.212223	13.5857	0.158822	13.8012	1.45865	0	1.20124	0	5.1054	1.45865	0	0	0	1.70175	0	0	2.04212	0.63816	0.88787	0	1.61219	0	2.04212	4.08424	0	0	0	0	0	0	0	0	0	0	0	0
567	B2M	P61769	Hs.534255	3107	HLA-C	P10321	Hs.591791	2git_BA	2git_B	200.75	938	0.139252	0.214019	0.045973	11.9362	0.218061	8.77748	6.5454	0	2.18183	0	0	0	2.1818	0	0	0	3.2727	0	2.1818	0	2.6182	0.935067	0	0	6.5454	1.63635	0	0	0	0	0	0	0	0	0	0	0	0
567	B2M	P61769	Hs.534255	3107	HLA-C	P10321	Hs.591791	2dyp_BA	2dyp_B	498.76	1299	0.197057	0.383957	0.498316	10.4534	0.284907	14.8986	5.13334	0	2.2	0.641667	0	0	1.71111	0	0.641667	0	2.56667	0	1.71111	0	2.05334	0.641667	1.28333	0	5.13334	1.02667	0	0	0	0	0	0	0	0	0	0	0	0
567	B2M	P61769	Hs.534255	3107	HLA-C	P10321	Hs.591791	2d31_ED	2d31_E	173.26	998	0.150392	0.173607	0.415286	8.83234	0.058662	12.7858	0	0	1.05714	0	0	3.7	2.46664	1.85	0.925001	0	0	0	0	2.46664	1.47999	1.05714	1.85	0	7.39973	0	0	0	0	0	0	0	0	0	0	0	0	0
567	B2M	P61769	Hs.534255	3107	HLA-C	P10321	Hs.591791	2d31_EA	2d31_E	259	567	0.085443	0.45679	0.259244	8.77087	0.250852	8.46817	0	0	0	2.64286	3.52377	0	0	0	1.32143	0	0	0	0	0	0	0	2.64286	3.52377	0	2.11427	0	0	0	0	0	0	0	0	0	0	0	0
567	B2M	P61769	Hs.534255	3107	HLA-C	P10321	Hs.591791	2d31_BD	2d31_B	195.38	554	0.085931	0.352671	0.283533	8.07585	0.271316	7.92225	0	0	0	2.57143	3.42854	0	0	0	1.28572	0	0	0	0	0	0	0	2.57141	3.42854	0	2.57141	0	0	0	0	0	0	0	0	0	0	0	0
567	B2M	P61769	Hs.534255	3107	HLA-C	P10321	Hs.591791	2d31_BA	2d31_A	421.38	576	0.039133	0.731563	0.585539	8.61036	0.478746	10.802	2.06593	0	1.03297	0	6.71447	0	0	4.47632	0	0	6.71416	0	0	2.51787	0	1.34287	0	0	3.35708	3.83674	0	0	0	0	0	0	0	0	0	0	0	0
567	B2M	P61769	Hs.534255	3107	HLA-C	P10321	Hs.591791	2clr_ED	2clr_E	224.63	1230	0.18865	0.182626	0.206082	14.4024	0.258322	11.9027	4.86653	0	1.39048	0	0	0	1.62222	0	0.608334	0	2.43336	0	1.62222	1.62222	1.94667	0.695241	0	3.24444	4.86653	1.21666	0	0	0	0	0	0	0	0	0	0	0	0
567	B2M	P61769	Hs.534255	3107	HLA-C	P10321	Hs.591791	2clr_BA	2clr_A	608.12	849	0.059242	0.716278	0.507235	9.84562	0.298041	13.9663	1.60834	0	2.12867	0	12.0621	1.72321	0	0	0	0	0	0	1.34028	0.753902	1.04891	0	1.26973	0	0	2.41248	0	0	0	0	0	0	0	0	0	0	0	0
567	B2M	P61769	Hs.534255	3107	HLA-C	P10321	Hs.591791	2c7u_ED	2c7u_E	210.24	1137	0.16652	0.184908	0.238226	13.2389	0.260643	11.8679	5.21415	0	1.4898	0	0	0	1.73809	0	0.651786	0	2.60717	0	1.73809	1.73809	1.04286	0.869045	0	3.47618	5.21415	1.30356	0	0	0	0	0	0	0	0	0	0	0	0
567	B2M	P61769	Hs.534255	3107	HLA-C	P10321	Hs.591791	2c7u_BD	2c7u_B	137	544	0.080024	0.251838	0.214135	8.28545	0.139617	8.58107	9.24967	0	0	1.15625	0	0	3.0833	0	1.15625	0	0	3.0833	6.1666	0	0	1.32142	0	0	0	0	0	0	0	0	0	0	0	0	0	0	0	0
567	B2M	P61769	Hs.534255	3107	HLA-C	P10321	Hs.591791	2c7u_BA	2c7u_A	146.25	453	0.030462	0.322848	0.491928	7.90466	0.24274	11.4925	1.26	0	1.05	0	18.9	0	0	0	0	0	18.9	0	0	2.3625	0.82174	0	1.11177	0	0	3.78	0	0	0	0	0	0	0	0	0	0	0	0
567	B2M	P61769	Hs.534255	3107	HLA-C	P10321	Hs.591791	2bvq_BA	2bvq_B	729.25	1301	0.195345	0.56053	0.51725	9.9598	0.128031	17.2005	4.294	0	2.14705	0.536765	0	0	1.43137	0	0.536765	0	4.294	0	1.43137	1.43137	0.858825	0.613448	0	2.86274	4.294	2.14704	0	0	0	0	0	0	0	0	0	0	0	0
567	B2M	P61769	Hs.534255	3107	HLA-C	P10321	Hs.591791	2bvp_BA	2bvp_B	649.12	1482	0.230017	0.438003	0.431611	12.5159	0.226196	16.9267	3.73671	0	1.86842	0.934211	0	0	1.2456	0	0.467105	0	3.73671	0	1.2456	1.2456	0.747363	0.533832	0.934211	2.4912	3.73671	1.86842	0	0	0	0	0	0	0	0	0	0	0	0
567	B2M	P61769	Hs.534255	3107	HLA-C	P10321	Hs.591791	2bvo_BA	2bvo_A	745.13	719	0.050325	1.03634	0.403142	13.3659	0.436766	12.5635	0.834825	0	0.687501	0	11.6866	0	0	2.3375	0	1.46093	0	0	0.97396	0.779166	1.46094	0	1.66965	2.92193	2.92193	4.67499	0	0	0	0	0	0	0	0	0	0	0	0
567	B2M	P61769	Hs.534255	3107	HLA-C	P10321	Hs.591791	2bst_BA	2bst_A	312.12	713	0.047753	0.437756	0.697379	7.89824	0.584367	10.8411	2.41025	0	1.16049	0	10.4447	0	1.74073	5.22212	0	0	0	3.48158	0	1.30556	0	0	2.2381	2.08887	0	2.08887	0	0	0	0	0	0	0	0	0	0	0	0
567	B2M	P61769	Hs.534255	3107	HLA-C	P10321	Hs.591791	2bss_BA	2bss_A	256.38	575	0.039012	0.445878	0.637887	7.63176	0.417504	12.2762	2.06593	0	0.789912	0	13.4289	0	2.23809	3.35708	0	0	13.4289	8.95263	0	1.79048	0	0	1.57982	0	0	2.23809	0	0	0	0	0	0	0	0	0	0	0	0
567	B2M	P61769	Hs.534255	3107	HLA-C	P10321	Hs.591791	2bsr_BA	2bsr_A	402.25	568	0.038185	0.708187	0.620892	7.71885	0.455717	11.0771	2.90817	0	0.798317	0	13.5718	0	2.71426	3.3928	0	0	13.5718	9.04789	0	1.69642	0	0	0.969391	0	0	2.2619	0	0	0	0	0	0	0	0	0	0	0	0
567	B2M	P61769	Hs.534255	3107	HLA-C	P10321	Hs.591791	2bnr_BA	2bnr_A	297.38	605	0.041929	0.491537	0.575554	6.92119	0.295666	11.3433	1.13691	0	0.884258	0	10.611	1.06111	0	0	1.76853	0	15.9155	0	0	1.98958	0.757934	0	0.884258	0	0	3.18334	0	0	0	0	0	0	0	0	0	0	0	0
567	B2M	P61769	Hs.534255	3107	HLA-C	P10321	Hs.591791	2bnq_BA	2bnq_A	417	474	0.033057	0.879747	0.42111	7.48508	0.397056	7.06309	0	0	1.5	0	9.00001	0	0	0	0	0	0	0	3	1.6875	1.28572	0	1.5	0	0	5.40001	0	0	0	0	0	0	0	0	0	0	0	0
567	B2M	P61769	Hs.534255	3107	HLA-C	P10321	Hs.591791	2bck_ED	2bck_E	364.62	1172	0.174249	0.311109	0.259357	12.7796	0.131314	11.318	5.21415	0	1.73809	0	0	0	1.73809	0	0.651786	0	2.60717	0	1.73809	1.73809	1.04286	0.744901	0	3.47618	5.21415	1.30356	0	0	0	0	0	0	0	0	0	0	0	0
567	B2M	P61769	Hs.534255	3107	HLA-C	P10321	Hs.591791	2bck_BA	2bck_A	646	879	0.055318	0.734926	0.330593	10.7955	0.295916	11.3362	1.80995	0	1.23839	0	2.94118	1.17647	0	0	0	0	0	0	1.96078	0.692042	1.02302	0	2.20588	0	0	4.70588	0	0	0	0	0	0	0	0	0	0	0	0
567	B2M	P61769	Hs.534255	3107	HLA-C	P10321	Hs.591791	2av7_ED	2av7_D	586.5	911	0.061847	0.643798	0.198851	13.4937	0.084292	13.9977	1.42858	0	1.11111	0	5.00015	1.33334	0	0	0	1.66666	0	0	2.22224	0.624996	0.869563	0	1.57895	0	1.99998	3.99997	0	0	0	0	0	0	0	0	0	0	0	0
567	B2M	P61769	Hs.534255	3107	HLA-C	P10321	Hs.591791	2av7_BA	2av7_B	492.13	992	0.147203	0.496099	0.237119	13.8245	0.351837	10.8599	5.61523	0	0.935895	0	0	0	1.87179	0	0.701923	0	2.80772	0	1.87179	1.87179	1.12308	0.701923	0	3.74358	5.61523	1.40383	0	0	0	0	0	0	0	0	0	0	0	0
567	B2M	P61769	Hs.534255	3107	HLA-C	P10321	Hs.591791	2av1_ED	2av1_D	652	956	0.064713	0.682008	0.51926	9.63847	0.279136	14.2841	1.59664	0	1.97231	0	11.1768	1.4902	0	0	0	0	0	0	2.48368	0.657437	1.01605	0	1.24183	0	0	2.23528	0	0	0	0	0	0	0	0	0	0	0	0
567	B2M	P61769	Hs.534255	3107	HLA-C	P10321	Hs.591791	2av1_BA	2av1_B	217.37	1105	0.164215	0.196715	0.285876	12.9434	0.32002	11.2226	5.14282	0	1.71429	0	0	0	1.71427	0	0.642858	0	2.57141	0	1.71427	1.71427	1.02858	0.734696	0	3.42854	5.14282	1.2857	0	0	0	0	0	0	0	0	0	0	0	0
567	B2M	P61769	Hs.534255	3107	HLA-C	P10321	Hs.591791	2a83_BA	2a83_A	543	844	0.056591	0.643365	0.174706	14.8969	0.17882	12.932	1.5	0	1.2353	0	10.5	0.875001	0	0	0	2.1	0	0	1.61539	0	0.875001	0	1.85294	0	2.625	3.5	0	0	0	0	0	0	0	0	0	0	0	0
567	B2M	P61769	Hs.534255	3107	HLA-C	P10321	Hs.591791	1ydp_BA	1ydp_B	207.88	1116	0.170278	0.186272	0.355626	11.1156	0.232412	11.8346	5.28552	0	1.5102	0	0	0	1.76188	0	0.660715	0	2.64286	0	1.76188	1.76188	1.05714	0.755099	0	3.52377	5.28552	1.32143	0	0	0	0	0	0	0	0	0	0	0	0
567	B2M	P61769	Hs.534255	3107	HLA-C	P10321	Hs.591791	1w72_ED	1w72_D	681.37	894	0.060978	0.762159	0.046652	15.821	0.26976	12.0735	2.21178	0	1.30103	0	5.52957	1.38236	0	0	0	0	0	0	2.01068	0.650516	0.921566	0	1.95155	0	0	4.42349	0	0	0	0	0	0	0	0	0	0	0	0
567	B2M	P61769	Hs.534255	3107	HLA-C	P10321	Hs.591791	1w72_BA	1w72_A	1489	1286	0.087246	1.15785	0.242291	18.0043	0.41885	13.338	0.776855	0	1.89898	0.44976	5.69713	0.534093	0	0	0	1.42424	0	0	0.712119	0.502671	1.11463	0	2.13637	0	2.84856	3.41815	0	0	0	0	0	0	0	0	0	0	0	0
567	B2M	P61769	Hs.534255	3107	HLA-C	P10321	Hs.591791	1w0w_BA	1w0w_B	140.88	920	0.134542	0.15313	0.279358	8.90456	0.363728	7.42846	0	0	2.5	0	0	0	2.5	0	0	0	3.74995	0	2.5	0	2.99999	1.07143	0	0	7.50019	1.87501	0	0	0	0	0	0	0	0	0	0	0	0
567	B2M	P61769	Hs.534255	3107	HLA-C	P10321	Hs.591791	1w0v_BA	1w0v_A	188.12	400	0.027246	0.4703	0.523101	7.21979	0.212021	11.8733	1.35	0	2.22353	0	9.45001	0	3.78	0	0	0	0	6.30001	0	2.3625	0	0	1.26	0	0	0	0	0	0	0	0	0	0	0	0	0	0	0
567	B2M	P61769	Hs.534255	3107	HLA-C	P10321	Hs.591791	1uxw_BA	1uxw_B	241.24	1209	0.181914	0.199537	0.377074	11.3171	0.328591	12.1862	0	0	1.76191	0	0	0	1.76188	0	0.660715	0	2.64286	0	1.76188	1.76188	2.11427	0.660715	0	3.52377	5.28552	1.32143	0	0	0	0	0	0	0	0	0	0	0	0
567	B2M	P61769	Hs.534255	3107	HLA-C	P10321	Hs.591791	1uxs_BA	1uxs_B	196.37	1088	0.160141	0.180487	0.38958	11.144	0.2993	12.7879	5.35728	0	0.892857	0	0	0	1.78571	0	0.669641	0	2.67854	0	1.78571	1.78571	2.14285	0.765309	0	3.57143	5.35728	1.33929	0	0	0	0	0	0	0	0	0	0	0	0
567	B2M	P61769	Hs.534255	3107	HLA-C	P10321	Hs.591791	1tvh_ED	1tvh_E	76.38	594	0.086037	0.128586	0.415462	6.86183	0.205478	9.3129	0	0	1.53062	0	0	0	0	0	1.33928	0	5.35708	0	0	3.57143	0	0	0	7.14286	10.7146	0	0	0	0	0	0	0	0	0	0	0	0	0
567	B2M	P61769	Hs.534255	3107	HLA-C	P10321	Hs.591791	1tvh_BA	1tvh_B	351.5	1062	0.156108	0.330979	0.475117	9.96518	0.232763	14.344	5.6921	0	1.62637	0	0	0	0	0	0.711539	0	2.84616	0	1.89741	1.89741	1.13845	0.813183	0	3.79483	5.6921	1.42308	0	0	0	0	0	0	0	0	0	0	0	0
567	B2M	P61769	Hs.534255	3107	HLA-C	P10321	Hs.591791	1tvb_ED	1tvb_E	171.12	940	0.142835	0.182043	0.368731	10.7674	0.329628	10.208	5.99995	0	1	0	0	0	0	0	0.750001	0	2.99998	0	1.99998	1.99998	1.20001	0.750001	0	3.99997	5.99995	1.49999	0	0	0	0	0	0	0	0	0	0	0	0
567	B2M	P61769	Hs.534255	3107	HLA-C	P10321	Hs.591791	1tvb_BA	1tvb_B	257.62	1053	0.156069	0.244653	0.384046	10.5663	0.36766	10.3151	5.61523	0	0.802201	0	0	0	1.87179	0	0.701923	0	2.80772	0	1.87179	1.87179	1.12308	0.701923	0	3.74358	5.61523	1.40383	0	0	0	0	0	0	0	0	0	0	0	0
567	B2M	P61769	Hs.534255	3107	HLA-C	P10321	Hs.591791	1syv_BA	1syv_B	81	608	0.092317	0.133224	0.11626	10.3781	0.261717	8.66294	0	0	1.52083	0	0	0	0	0	1.14062	0	9.12475	0	0	3.04166	0	0	0	6.08332	9.12475	2.28123	0	0	0	0	0	0	0	0	0	0	0	0
567	B2M	P61769	Hs.534255	3107	HLA-C	P10321	Hs.591791	1sys_BA	1sys_B	158.12	1120	0.16898	0.141179	0.465145	9.17233	0.251	12.705	5.21415	0	1.73809	0	0	0	1.73809	0	0.651786	0	5.21415	0	1.73809	1.73809	1.04286	0.744901	0	3.47618	5.21415	1.30356	0	0	0	0	0	0	0	0	0	0	0	0
567	B2M	P61769	Hs.534255	3107	HLA-C	P10321	Hs.591791	1s9y_BA	1s9y_A	1019.63	982	0.068423	1.03832	0.277396	13.3417	0.101892	16.138	1.4077	0	1.71562	0	4.57498	1.22	0	0	0	1.525	0	0	2.28749	0.538236	0.871429	0	1.44474	0	2.28749	4.57498	0	0	0	0	0	0	0	0	0	0	0	0
567	B2M	P61769	Hs.534255	3107	HLA-C	P10321	Hs.591791	1s9x_BA	1s9x_A	148	607	0.042179	0.243822	0.176157	10.7459	0.14984	9.06214	1.46825	0	3.85419	0	0	0	0	0	2.28393	0	0	0	0	1.20915	0	0	0	0	0	15.4164	0	0	0	0	0	0	0	0	0	0	0	0
567	B2M	P61769	Hs.534255	3107	HLA-C	P10321	Hs.591791	1s9w_BA	1s9w_A	215.62	558	0.038382	0.386416	0.311395	8.86862	0.25504	9.26753	1.47619	0	1.21568	0	0	1.37778	0	0	2.2963	0	10.333	0	0	2.43137	0.939391	0	0	0	0	5.16676	0	0	0	0	0	0	0	0	0	0	0	0
567	B2M	P61769	Hs.534255	3107	HLA-C	P10321	Hs.591791	1qvo_ED	1qvo_E	288	1055	0.157651	0.272986	0.416895	9.97659	0.199423	12.8288	5.6921	0	0.948719	0	0	0	1.89741	0	0.711539	0	2.84616	0	1.89741	1.89741	1.13845	0.711539	0	3.79483	5.6921	1.42308	0	0	0	0	0	0	0	0	0	0	0	0
567	B2M	P61769	Hs.534255	3107	HLA-C	P10321	Hs.591791	1qvo_BA	1qvo_B	381.62	1154	0.170508	0.330693	0.438532	10.8983	0.350024	11.3603	5.06663	0	1.44762	0	0	0	1.68887	1.01334	0.633334	0	2.53331	0	1.68887	1.68887	1.01334	0.633334	0	3.37775	5.06663	1.26666	0	0	0	0	0	0	0	0	0	0	0	0
567	B2M	P61769	Hs.534255	3107	HLA-C	P10321	Hs.591791	1qsf_BA	1qsf_A	899.62	923	0.063906	0.97467	0.443454	11.3359	0.202393	15.9826	1.17028	0	1.86513	0	6.63159	1.42105	0	0	0	0	0	0	2.21053	0.621711	0.947369	0	1.57064	0	1.98948	1.6579	0	0	0	0	0	0	0	0	0	0	0	0
567	B2M	P61769	Hs.534255	3107	HLA-C	P10321	Hs.591791	1qse_BA	1qse_B	276.24	1285	0.194197	0.214973	0.312352	12.0386	0.235391	12.025	4.86653	0	1.62222	0	0	0	1.62222	0	0.608334	0	2.43336	0	2.43336	1.62222	1.94667	0.695241	0	3.24444	2.43336	1.21666	0	0	0	0	0	0	0	0	0	0	0	0
567	B2M	P61769	Hs.534255	3107	HLA-C	P10321	Hs.591791	1qrn_BA	1qrn_B	435.88	1101	0.166717	0.395895	0.393171	11.1299	0.283286	12.5442	5.07125	0	1.69048	0	0	0	1.69046	0	0.633929	0	2.53572	0	1.69046	1.69046	1.01428	0.724486	0	3.38091	5.07125	1.26786	0	0	0	0	0	0	0	0	0	0	0	0
567	B2M	P61769	Hs.534255	3107	HLA-C	P10321	Hs.591791	1qr1_ED	1qr1_E	168.25	887	0.13417	0.189684	0.078005	11.3267	0.123769	7.62806	0	0	2.11428	0	0	0	2.46664	0	0	0	3.7	0	2.46664	0	2.95998	0.925001	0	0	7.39973	1.85	0	0	0	0	0	0	0	0	0	0	0	0
567	B2M	P61769	Hs.534255	3107	HLA-C	P10321	Hs.591791	1qr1_BA	1qr1_B	281.63	1190	0.180686	0.236664	0.169311	15.2922	0.210945	11.7208	0	0	1.5102	0	0	0	1.76188	0	0.660715	0	2.64286	0	1.76188	1.76188	2.11427	0.660715	0	3.52377	5.28552	1.32143	0	0	0	0	0	0	0	0	0	0	0	0
567	B2M	P61769	Hs.534255	3107	HLA-C	P10321	Hs.591791	1qew_BA	1qew_B	110.62	904	0.134284	0.122367	0.405634	6.91798	0.162451	9.35046	6.63618	0	2.21211	0	0	0	2.21211	0	0	0	3.31821	0	2.21211	0	2.65455	0.948056	0	0	6.63618	1.65908	0	0	0	0	0	0	0	0	0	0	0	0
567	B2M	P61769	Hs.534255	3107	HLA-C	P10321	Hs.591791	1q94_ED	1q94_D	529.25	710	0.046908	0.745423	0.281087	10.7011	0.263572	9.748	1.32639	0	1.76852	0	7.95849	1.98958	0	0	0	0	0	0	1.32639	0.837723	0.692028	0	1.87255	0	0	3.18334	0	0	0	0	0	0	0	0	0	0	0	0
567	B2M	P61769	Hs.534255	3107	HLA-C	P10321	Hs.591791	1q94_BA	1q94_A	447.38	692	0.046675	0.646503	0.254088	10.9277	0.259624	9.43753	1.21795	0	1.53846	0	7.30791	1.94873	0	0	0	0	0	0	1.12426	0.769231	0.608973	0	1.94873	0	0	7.30756	0	0	0	0	0	0	0	0	0	0	0	0
567	B2M	P61769	Hs.534255	3107	HLA-C	P10321	Hs.591791	1ogt_BA	1ogt_B	98	625	0.092771	0.1568	0.106284	10.4985	0.207796	9.30607	0	0	1.54167	0	0	0	0	0	1.15625	0	4.625	0	0	3.0833	0	0	0	6.1666	9.24967	2.3125	0	0	0	0	0	0	0	0	0	0	0	0
[truncated: 9,365 more rows]
[truncated: 29 more columns]
