# Supplementary material for: Assessing the druggability of protein-protein interactions by a supervised machine-learning method
Source: BMC Bioinformatics. 2009 Aug 25;10:263. doi: 10.1186/1471-2105-10-263 (PMC2739204; doi:10.1186/1471-2105-10-263)
Supplement: Additional file 5 — Assessment of the druggability of the PPIs. For each positive or test instance, the druggability is assessed by the druggability scores (the numbers of times an instance was judged to be positive more than 9,000 times with the SVM models using all attributes and more than 6,500 times with the SVM models using the top 10 attributes). [file 1471-2105-10-263-S5.xls]

## Sheet: Supplementary Data 3
Entrez Gene ID 1	Protein 1	Entrez Gene ID 2	Protein 2	Protein/protein complex	Polypeptide chain in which pocket was detected	Druggability score by the SVM model using all attributes	Druggability score by the SVM model using the top 10 attributes by the F-score
positive instances
375	ARF1	9266	CYTH2	1s9d_A	-	9373	6586
375	ARF1	9266	CYTH2	1s9d_E	-	8360	6586
375	ARF1	9266	CYTH2	1r8q_A	-	9613	6586
375	ARF1	9266	CYTH2	1r8q_E	-	6876	6586
375	ARF1	9266	CYTH2	1r8q_B	-	9446	6586
375	ARF1	9266	CYTH2	1r8q_F	-	6623	6586
375	ARF1	9266	CYTH2	-	1r8q_BF	9215	6586
375	ARF1	9266	CYTH2	-	1s9d_AE	9023	6586
375	ARF1	9266	CYTH2	-	1r8s_AE	8866	6586
375	ARF1	9267	CYTH1	1s9d_A	-	9303	5992
375	ARF1	9267	CYTH1	1s9d_E	-	8173	5992
375	ARF1	9267	CYTH1	1r8q_A	-	9526	5992
375	ARF1	9267	CYTH1	1r8q_E	-	6748	5992
375	ARF1	9267	CYTH1	1r8q_B	-	9328	5992
375	ARF1	9267	CYTH1	1r8q_F	-	6492	5992
375	ARF1	9267	CYTH1	-	1r8q_BF	9116	5992
375	ARF1	9267	CYTH1	-	1s9d_AE	8901	5992
375	ARF1	9267	CYTH1	-	1r8s_AE	8719	5992
596	BCL2	578	BAK1	2o2f_A	-	9964	6972
596	BCL2	578	BAK1	2o22_A	-	9983	6972
596	BCL2	578	BAK1	2o21_A	-	9983	6972
596	BCL2	578	BAK1	1ysw_A	-	9987	6972
598	BCL2L1	578	BAK1	2o2n_A	-	9739	6920
598	BCL2L1	578	BAK1	2o2m_A	-	9879	6920
598	BCL2L1	578	BAK1	2yxj_A	-	9800	6920
598	BCL2L1	578	BAK1	2yxj_B	-	9805	6920
598	BCL2L1	578	BAK1	1ysi_A	-	9851	6920
801	CALM1	8536	CAMK1	-	1mux_A pocket1	9975	6989
801	CALM1	8536	CAMK1	-	1mux_A pocket2	9990	6989
801	CALM1	4638	MYLK	-	1mux_A pocket1	9961	6883
801	CALM1	4638	MYLK	-	1mux_A pocket2	9980	6883
801	CALM1	5136	PDE1A	1qiv_A	-	9987	6992
920	CD4	3119	HLA-DQB1	-	1jl4_D	9379	6955
2099	ESR1	10499	NCOA2	-	3erd_A	9001	6838
2099	ESR1	10499	NCOA2	-	3erd_B	8937	6838
2280	FKBP1A	7046	TGFBR1	1fkj_A	-	9640	6691
2280	FKBP1A	7046	TGFBR1	1fkf_A	-	9602	6691
2885	GRB2	1956	EGFR	1cj1_B	-	9992	6973
2885	GRB2	1956	EGFR	1cj1_C	-	9992	6973
2885	GRB2	1956	EGFR	1cj1_D	-	9991	6973
2885	GRB2	1956	EGFR	1cj1_E	-	9992	6973
2885	GRB2	1956	EGFR	1cj1_F	-	9991	6973
2885	GRB2	1956	EGFR	1cj1_G	-	9992	6973
2885	GRB2	1956	EGFR	1cj1_H	-	9991	6973
2885	GRB2	1956	EGFR	1cj1_I	-	9992	6973
2885	GRB2	1956	EGFR	1cj1_J	-	9991	6973
2885	GRB2	4233	MET	1cj1_B	-	9998	6970
2885	GRB2	4233	MET	1cj1_C	-	9997	6970
2885	GRB2	4233	MET	1cj1_D	-	9997	6970
2885	GRB2	4233	MET	1cj1_E	-	9997	6970
2885	GRB2	4233	MET	1cj1_F	-	9997	6970
2885	GRB2	4233	MET	1cj1_G	-	9997	6970
2885	GRB2	4233	MET	1cj1_H	-	9997	6970
2885	GRB2	4233	MET	1cj1_I	-	9997	6970
2885	GRB2	4233	MET	1cj1_J	-	9998	6970
3211	HOXB1	5087	PBX1	-	1b72_B	9722	6703
3553	IL1B	3554	IL1R1	-	1itb_B	9980	6821
3558	IL2	3559	IL2RA	1py2_A	-	7868	5807
3558	IL2	3559	IL2RA	1py2_B	-	7908	5807
3558	IL2	3559	IL2RA	1py2_C	-	9107	5807
3558	IL2	3559	IL2RA	1py2_D	-	9124	5807
3558	IL2	3559	IL2RA	1m48_A	-	8159	5807
3558	IL2	3559	IL2RA	1m48_B	-	7710	5807
3558	IL2	3559	IL2RA	1m4a_A	-	8200	5807
260425	MAGI3	5728	PTEN	-	1be9_A	9981	6404
4193	MDM2	7157	TP53	1t4e_A	-	9912	6981
4193	MDM2	7157	TP53	1t4e_B	-	9836	6981
4193	MDM2	7157	TP53	1ttv_A	-	9932	6981
5295	PIK3R1	5159	PDGFRB	-	1h9o_A	10000	6998
5879	RAC1	7074	TIAM1	-	1foe_B	9990	6940
5879	RAC1	7074	TIAM1	-	1foe_D	9990	6940
5879	RAC1	7074	TIAM1	-	1foe_F	9984	6940
5879	RAC1	7074	TIAM1	-	1foe_H	9990	6940
5879	RAC1	7204	TRIO	-	2nz8_A	9973	6998
6774	STAT3	6774	STAT3	-	1bg1_A	6287	5642
332	BIRC5	332	BIRC5	-	1e31_A	6644	2283
332	BIRC5	332	BIRC5	-	1e31_B	6314	2283
332	BIRC5	332	BIRC5	-	1f3h_A	6819	2283
332	BIRC5	332	BIRC5	-	1f3h_B	6830	2283
332	BIRC5	332	BIRC5	-	1xox_A	7059	2283
332	BIRC5	332	BIRC5	-	1xox_B	6987	2283
83439	TCF7L1	1499	CTNNB1	-	1g3j_A	9995	6992
83439	TCF7L1	1499	CTNNB1	-	1g3j_C	9995	6992
6934	TCF7L2	1499	CTNNB1	-	1g3j_A	9453	6721
6934	TCF7L2	1499	CTNNB1	-	1g3j_C	9418	6721
7068	THRB	10499	NCOA2	-	1bsx_B	9977	5645
7124	TNF	7124	TNF	2az5_AB	-	6824	5531
7124	TNF	7124	TNF	2az5_CD	-	6834	5531
331	BIRC4	836	CASP3	-	1i3o_E pocket 1	9061	6953
331	BIRC4	836	CASP3	-	1i3o_E pocket 2	7250	6953
331	BIRC4	836	CASP3	-	1i3o_F pocket 1	8684	6953
331	BIRC4	836	CASP3	-	1i3o_F pocket 2	7438	6953
331	BIRC4	842	CASP9	1tft_A	-	9641	6944
331	BIRC4	842	CASP9	-	1nw9_A	9934	6944
331	BIRC4	56616	DIABLO	-	1g73_C	9809	6571
331	BIRC4	56616	DIABLO	-	1g73_D	9706	6571
7535	ZAP70	919	CD247	-	2oq1_A pocket 1	4948	3618
7535	ZAP70	919	CD247	-	2oq1_A pocket 2	4014	3618
test instances
25	ABL1	27	ABL2	1opl_BA	1opl_B	2223	3493
25	ABL1	27	ABL2	2e2b_BA	2e2b_B	3076	3493
25	ABL1	27	ABL2	2g1t_DA	2g1t_D	4641	3493
25	ABL1	27	ABL2	2g1t_CA	2g1t_A	2228	3493
25	ABL1	27	ABL2	2qoh_BA	2qoh_B	6049	3493
25	ABL1	27	ABL2	1opj_BA	1opj_A	5715	3493
25	ABL1	27	ABL2	1iep_BA	1iep_A	3088	3493
25	ABL1	27	ABL2	1fpu_BA	1fpu_A	2731	3493
25	ABL1	27	ABL2	2g2i_BA	2g2i_A	6485	3493
25	ABL1	27	ABL2	2g2h_BA	2g2h_A	4582	3493
25	ABL1	27	ABL2	2hz4_CA	2hz4_C	5073	3493
25	ABL1	27	ABL2	2hz4_BA	2hz4_B	2730	3493
25	ABL1	27	ABL2	2hyy_DC	2hyy_D	4085	3493
25	ABL1	27	ABL2	2hyy_DB	2hyy_D	1990	3493
25	ABL1	27	ABL2	2hyy_CA	2hyy_C	4899	3493
25	ABL1	27	ABL2	2hyy_BA	2hyy_A	5021	3493
25	ABL1	27	ABL2	2hz0_BA	2hz0_B	2486	3493
25	ABL1	27	ABL2	2hzi_BA	2hzi_B	5485	3493
25	ABL1	27	ABL2	2gqg_BA	2gqg_B	3380	3493
25	ABL1	25	ABL1	1opl_BA	1opl_B	444	2614
25	ABL1	25	ABL1	2e2b_BA	2e2b_B	413	2614
25	ABL1	25	ABL1	2g1t_DA	2g1t_D	617	2614
25	ABL1	25	ABL1	2g1t_CA	2g1t_A	366	2614
25	ABL1	25	ABL1	2qoh_BA	2qoh_B	564	2614
25	ABL1	25	ABL1	1opj_BA	1opj_A	1295	2614
25	ABL1	25	ABL1	1iep_BA	1iep_A	519	2614
25	ABL1	25	ABL1	1fpu_BA	1fpu_A	305	2614
25	ABL1	25	ABL1	2g2i_BA	2g2i_A	1440	2614
25	ABL1	25	ABL1	2g2h_BA	2g2h_A	642	2614
25	ABL1	25	ABL1	2hz4_CA	2hz4_C	1993	2614
25	ABL1	25	ABL1	2hz4_BA	2hz4_B	268	2614
25	ABL1	25	ABL1	2hyy_DC	2hyy_D	300	2614
25	ABL1	25	ABL1	2hyy_DB	2hyy_D	351	2614
25	ABL1	25	ABL1	2hyy_CA	2hyy_C	218	2614
25	ABL1	25	ABL1	2hyy_BA	2hyy_A	908	2614
25	ABL1	25	ABL1	2hz0_BA	2hz0_B	413	2614
25	ABL1	25	ABL1	2hzi_BA	2hzi_B	533	2614
25	ABL1	25	ABL1	2gqg_BA	2gqg_B	563	2614
27	ABL2	27	ABL2	1opl_BA	1opl_B	990	2006
27	ABL2	27	ABL2	2g1t_DA	2g1t_D	1425	2006
27	ABL2	27	ABL2	2g1t_CA	2g1t_A	1271	2006
27	ABL2	27	ABL2	2qoh_BA	2qoh_B	2812	2006
27	ABL2	27	ABL2	2e2b_BA	2e2b_B	1683	2006
27	ABL2	27	ABL2	1opj_BA	1opj_A	2486	2006
27	ABL2	27	ABL2	1iep_BA	1iep_A	1414	2006
27	ABL2	27	ABL2	1fpu_BA	1fpu_A	1605	2006
27	ABL2	27	ABL2	2g2i_BA	2g2i_A	3648	2006
27	ABL2	27	ABL2	2g2h_BA	2g2h_A	2585	2006
27	ABL2	27	ABL2	2hz4_CA	2hz4_C	2476	2006
27	ABL2	27	ABL2	2hz4_BA	2hz4_B	766	2006
27	ABL2	27	ABL2	2hyy_DC	2hyy_D	1665	2006
27	ABL2	27	ABL2	2hyy_DB	2hyy_D	1150	2006
27	ABL2	27	ABL2	2hyy_CA	2hyy_C	2147	2006
27	ABL2	27	ABL2	2hyy_BA	2hyy_A	1960	2006
27	ABL2	27	ABL2	2hz0_BA	2hz0_B	805	2006
27	ABL2	27	ABL2	2hzi_BA	2hzi_B	2198	2006
27	ABL2	27	ABL2	2gqg_BA	2gqg_B	1679	2006
34	ACADM	34	ACADM	2a1t_DC	2a1t_D	786	22
34	ACADM	34	ACADM	2a1t_DB	2a1t_B	566	22
34	ACADM	34	ACADM	2a1t_DA	2a1t_A	505	22
34	ACADM	34	ACADM	2a1t_CB	2a1t_B	727	22
34	ACADM	34	ACADM	2a1t_CA	2a1t_A	398	22
34	ACADM	34	ACADM	2a1t_BA	2a1t_A	770	22
34	ACADM	34	ACADM	1t9g_DC	1t9g_D	582	22
34	ACADM	34	ACADM	1t9g_DB	1t9g_B	1204	22
34	ACADM	34	ACADM	1t9g_DA	1t9g_A	458	22
34	ACADM	34	ACADM	1t9g_CB	1t9g_C	289	22
34	ACADM	34	ACADM	1t9g_CA	1t9g_A	816	22
34	ACADM	34	ACADM	1t9g_BA	1t9g_B	418	22
34	ACADM	34	ACADM	1ege_DC	1ege_D	1000	22
34	ACADM	34	ACADM	1ege_DB	1ege_D	860	22
34	ACADM	34	ACADM	1ege_DA	1ege_A	659	22
34	ACADM	34	ACADM	1ege_CB	1ege_C	607	22
34	ACADM	34	ACADM	1ege_BA	1ege_B	349	22
34	ACADM	34	ACADM	1egd_DC	1egd_D	530	22
34	ACADM	34	ACADM	1egd_DB	1egd_D	478	22
34	ACADM	34	ACADM	1egd_DA	1egd_A	478	22
34	ACADM	34	ACADM	1egd_CB	1egd_B	299	22
34	ACADM	34	ACADM	1egd_CA	1egd_C	900	22
34	ACADM	34	ACADM	1egd_BA	1egd_A	723	22
34	ACADM	34	ACADM	1egc_DC	1egc_D	740	22
34	ACADM	34	ACADM	1egc_DA	1egc_D	291	22
34	ACADM	34	ACADM	1egc_CB	1egc_B	254	22
34	ACADM	34	ACADM	1egc_CA	1egc_C	1101	22
34	ACADM	34	ACADM	1egc_BA	1egc_B	443	22
34	ACADM	34	ACADM	1udy_DC	1udy_C	623	22
34	ACADM	34	ACADM	1udy_DB	1udy_D	464	22
34	ACADM	34	ACADM	1udy_DA	1udy_D	1258	22
34	ACADM	34	ACADM	1udy_CB	1udy_C	268	22
34	ACADM	34	ACADM	1udy_CA	1udy_C	672	22
34	ACADM	34	ACADM	1udy_BA	1udy_A	620	22
34	ACADM	34	ACADM	3mde_BA	3mde_B	485	22
34	ACADM	34	ACADM	3mdd_BA	3mdd_B	365	22
41	ACCN2	41	ACCN2	2qts_FE	2qts_F	154	2027
41	ACCN2	41	ACCN2	2qts_FD	2qts_D	170	2027
41	ACCN2	41	ACCN2	2qts_ED	2qts_E	142	2027
41	ACCN2	41	ACCN2	2qts_EA	2qts_E	120	2027
41	ACCN2	41	ACCN2	2qts_CB	2qts_C	231	2027
41	ACCN2	41	ACCN2	2qts_CA	2qts_A	149	2027
41	ACCN2	41	ACCN2	2qts_BA	2qts_B	99	2027
55	ACPP	55	ACPP	1nd6_DC	1nd6_C	178	58
55	ACPP	55	ACPP	1nd6_DB	1nd6_B	178	58
55	ACPP	55	ACPP	1nd6_DA	1nd6_D	120	58
55	ACPP	55	ACPP	1nd6_CA	1nd6_A	1406	58
55	ACPP	55	ACPP	1nd6_BA	1nd6_B	223	58
55	ACPP	55	ACPP	1nd5_DC	1nd5_C	127	58
55	ACPP	55	ACPP	1nd5_DB	1nd5_B	360	58
55	ACPP	55	ACPP	1nd5_DA	1nd5_A	228	58
55	ACPP	55	ACPP	1nd5_CA	1nd5_C	287	58
55	ACPP	55	ACPP	1nd5_BA	1nd5_A	111	58
55	ACPP	55	ACPP	2hpa_DC	2hpa_C	394	58
55	ACPP	55	ACPP	2hpa_DB	2hpa_B	303	58
55	ACPP	55	ACPP	2hpa_DA	2hpa_D	82	58
55	ACPP	55	ACPP	2hpa_CA	2hpa_C	375	58
55	ACPP	55	ACPP	2hpa_BA	2hpa_A	146	58
55	ACPP	55	ACPP	1cvi_DC	1cvi_C	154	58
55	ACPP	55	ACPP	1cvi_DB	1cvi_B	147	58
55	ACPP	55	ACPP	1cvi_DA	1cvi_D	69	58
55	ACPP	55	ACPP	1cvi_CA	1cvi_C	417	58
55	ACPP	55	ACPP	1cvi_BA	1cvi_B	188	58
58	ACTA1	5216	PFN1	2pbd_AP	2pbd_A	9668	6288
58	ACTA1	5216	PFN1	2pav_AP	2pav_A	8544	6288
58	ACTA1	5216	PFN1	2btf_AP	2btf_A	8929	6288
58	ACTA1	5216	PFN1	1hlu_AP	1hlu_A	8495	6288
58	ACTA1	2934	GSN	1rgi_AG	1rgi_A	4512	6408
58	ACTA1	2934	GSN	1p8z_AG	1p8z_A	4277	6408
58	ACTA1	2934	GSN	1mdu_ED	1mdu_E	3151	6408
58	ACTA1	2934	GSN	1mdu_EA	1mdu_A	4091	6408
58	ACTA1	2934	GSN	1mdu_BA	1mdu_B	3202	6408
58	ACTA1	2934	GSN	1esv_AS	1esv_A	4874	6408
58	ACTA1	2934	GSN	1eqy_AS	1eqy_A	4065	6408
58	ACTA1	2934	GSN	2ff6_AG	2ff6_A	4678	6408
58	ACTA1	2934	GSN	2ff3_BA	2ff3_A	2450	6408
58	ACTA1	2934	GSN	1h1v_AG	1h1v_A	3186	6408
58	ACTA1	2934	GSN	1t44_AG	1t44_A	3320	6408
58	ACTA1	2934	GSN	1d4x_AG	1d4x_A	5244	6408
58	ACTA1	2934	GSN	1nmd_AG	1nmd_A	4355	6408
58	ACTA1	2934	GSN	1nm1_AG	1nm1_A	3878	6408
58	ACTA1	2934	GSN	1nlv_AG	1nlv_A	2489	6408
58	ACTA1	2934	GSN	1c0g_AS	1c0g_A	3672	6408
58	ACTA1	2934	GSN	1dej_AS	1dej_A	1277	6408
58	ACTA1	2934	GSN	1c0f_AS	1c0f_A	4440	6408
58	ACTA1	2934	GSN	1yag_AG	1yag_A	5257	6408
58	ACTA1	2934	GSN	1yvn_AG	1yvn_A	5870	6408
58	ACTA1	7114	TMSB4X	1t44_AG	1t44_A	7698	6290
58	ACTA1	2638	GC	1ma9_BA	1ma9_A	1307	2958
58	ACTA1	2638	GC	1lot_BA	1lot_A	952	2958
58	ACTA1	2638	GC	1kxp_AD	1kxp_A	5597	2958
59	ACTA2	7114	TMSB4X	1t44_AG	1t44_A	5131	1541
59	ACTA2	2638	GC	1ma9_BA	1ma9_A	4971	859
59	ACTA2	2638	GC	1lot_BA	1lot_A	4572	859
59	ACTA2	2638	GC	1kxp_AD	1kxp_A	8846	859
60	ACTB	70	ACTC1	2oan_DC	2oan_C	7070	5906
60	ACTB	70	ACTC1	2oan_DB	2oan_B	9273	5906
60	ACTB	70	ACTC1	2oan_CB	2oan_C	8803	5906
60	ACTB	70	ACTC1	2oan_BA	2oan_B	9090	5906
60	ACTB	70	ACTC1	1ijj_BA	1ijj_B	5976	5906
60	ACTB	70	ACTC1	2q31_BA	2q31_A	7625	5906
60	ACTB	70	ACTC1	2q1n_BA	2q1n_B	8683	5906
60	ACTB	70	ACTC1	2hmp_BA	2hmp_B	9230	5906
60	ACTB	70	ACTC1	1yxq_BA	1yxq_A	7739	5906
60	ACTB	70	ACTC1	1rfq_BA	1rfq_A	9045	5906
60	ACTB	70	ACTC1	1o1f_ZX	1o1f_Z	5641	5906
60	ACTB	70	ACTC1	1o1f_YW	1o1f_Y	5342	5906
60	ACTB	70	ACTC1	1o1f_XV	1o1f_X	5652	5906
60	ACTB	70	ACTC1	1o1f_W8	1o1f_W	5690	5906
60	ACTB	70	ACTC1	1o1f_V7	1o1f_V	5341	5906
60	ACTB	70	ACTC1	1o1c_XV	1o1c_X	5338	5906
60	ACTB	70	ACTC1	1o1c_W9	1o1c_W	5420	5906
60	ACTB	70	ACTC1	1o1c_V8	1o1c_V	5906	5906
60	ACTB	70	ACTC1	1o1b_ZY	1o1b_Z	7638	5906
60	ACTB	70	ACTC1	1o1b_ZX	1o1b_Z	5398	5906
60	ACTB	70	ACTC1	1o1b_Z1	1o1b_Z	9220	5906
60	ACTB	70	ACTC1	1o1b_YW	1o1b_Y	5731	5906
60	ACTB	70	ACTC1	1o1b_XV	1o1b_X	5373	5906
60	ACTB	70	ACTC1	1o1b_W9	1o1b_W	5338	5906
60	ACTB	70	ACTC1	1o1b_V8	1o1b_V	5685	5906
60	ACTB	70	ACTC1	1o18_V8	1o18_V	5647	5906
60	ACTB	70	ACTC1	1m8q_1Z	1m8q_Z	9230	5906
60	ACTB	70	ACTC1	1m8q_ZY	1m8q_Z	7720	5906
60	ACTB	70	ACTC1	1m8q_ZX	1m8q_Z	5693	5906
60	ACTB	70	ACTC1	1m8q_YW	1m8q_Y	5910	5906
60	ACTB	70	ACTC1	1m8q_XV	1m8q_X	5573	5906
60	ACTB	70	ACTC1	1m8q_W9	1m8q_W	5366	5906
60	ACTB	70	ACTC1	1m8q_V8	1m8q_V	5590	5906
60	ACTB	70	ACTC1	2gwk_BA	2gwk_A	8127	5906
60	ACTB	70	ACTC1	1lcu_BA	1lcu_A	6868	5906
60	ACTB	5216	PFN1	2btf_AP	2btf_A	6331	5865
60	ACTB	5216	PFN1	1hlu_AP	1hlu_A	5551	5865
60	ACTB	5216	PFN1	2pbd_AP	2pbd_A	8369	5865
60	ACTB	5216	PFN1	2pav_AP	2pav_A	6126	5865
60	ACTB	2934	GSN	1d4x_AG	1d4x_A	8803	5860
60	ACTB	2934	GSN	1nmd_AG	1nmd_A	8500	5860
60	ACTB	2934	GSN	1nm1_AG	1nm1_A	8814	5860
60	ACTB	2934	GSN	1nlv_AG	1nlv_A	7894	5860
60	ACTB	2934	GSN	1rgi_AG	1rgi_A	8022	5860
60	ACTB	2934	GSN	1p8z_AG	1p8z_A	7850	5860
60	ACTB	2934	GSN	1mdu_ED	1mdu_E	8020	5860
60	ACTB	2934	GSN	1mdu_EA	1mdu_A	8713	5860
60	ACTB	2934	GSN	1mdu_BA	1mdu_B	7804	5860
60	ACTB	2934	GSN	1esv_AS	1esv_A	9189	5860
60	ACTB	2934	GSN	1eqy_AS	1eqy_A	8787	5860
60	ACTB	2934	GSN	2ff6_AG	2ff6_A	8947	5860
60	ACTB	2934	GSN	2ff3_BA	2ff3_A	4933	5860
60	ACTB	2934	GSN	1h1v_AG	1h1v_A	7486	5860
60	ACTB	2934	GSN	1c0g_AS	1c0g_A	8468	5860
60	ACTB	2934	GSN	1t44_AG	1t44_A	6759	5860
60	ACTB	2934	GSN	1dej_AS	1dej_A	5729	5860
60	ACTB	2934	GSN	1c0f_AS	1c0f_A	8655	5860
60	ACTB	2934	GSN	1yag_AG	1yag_A	8658	5860
60	ACTB	2934	GSN	1yvn_AG	1yvn_A	8992	5860
60	ACTB	60	ACTB	2oan_DC	2oan_C	1972	5527
60	ACTB	60	ACTB	2oan_DB	2oan_B	4904	5527
60	ACTB	60	ACTB	2oan_CB	2oan_C	4933	5527
60	ACTB	60	ACTB	2oan_BA	2oan_B	4776	5527
60	ACTB	60	ACTB	1ijj_BA	1ijj_B	2261	5527
60	ACTB	60	ACTB	2q31_BA	2q31_A	3181	5527
60	ACTB	60	ACTB	2q1n_BA	2q1n_B	5010	5527
60	ACTB	60	ACTB	2hmp_BA	2hmp_B	4446	5527
60	ACTB	60	ACTB	1yxq_BA	1yxq_A	2476	5527
60	ACTB	60	ACTB	1rfq_BA	1rfq_A	5590	5527
60	ACTB	60	ACTB	1o1f_ZX	1o1f_Z	2727	5527
60	ACTB	60	ACTB	1o1f_YW	1o1f_Y	2586	5527
60	ACTB	60	ACTB	1o1f_XV	1o1f_X	2678	5527
60	ACTB	60	ACTB	1o1f_W8	1o1f_W	2702	5527
60	ACTB	60	ACTB	1o1f_V7	1o1f_V	2619	5527
60	ACTB	60	ACTB	1o1c_XV	1o1c_X	2581	5527
60	ACTB	60	ACTB	1o1c_W9	1o1c_W	2626	5527
60	ACTB	60	ACTB	1o1c_V8	1o1c_V	2726	5527
60	ACTB	60	ACTB	1o1b_ZY	1o1b_Z	3371	5527
60	ACTB	60	ACTB	1o1b_ZX	1o1b_Z	2608	5527
60	ACTB	60	ACTB	1o1b_Z1	1o1b_Z	3924	5527
60	ACTB	60	ACTB	1o1b_YW	1o1b_Y	2792	5527
60	ACTB	60	ACTB	1o1b_XV	1o1b_X	2608	5527
60	ACTB	60	ACTB	1o1b_W9	1o1b_W	2580	5527
60	ACTB	60	ACTB	1o1b_V8	1o1b_V	2704	5527
60	ACTB	60	ACTB	1o18_V8	1o18_V	2680	5527
60	ACTB	60	ACTB	1m8q_1Z	1m8q_Z	3961	5527
60	ACTB	60	ACTB	1m8q_ZY	1m8q_Z	3485	5527
60	ACTB	60	ACTB	1m8q_ZX	1m8q_Z	2703	5527
60	ACTB	60	ACTB	1m8q_YW	1m8q_Y	2728	5527
60	ACTB	60	ACTB	1m8q_XV	1m8q_X	2629	5527
60	ACTB	60	ACTB	1m8q_W9	1m8q_W	2594	5527
60	ACTB	60	ACTB	1m8q_V8	1m8q_V	2633	5527
60	ACTB	60	ACTB	2gwk_BA	2gwk_A	5455	5527
60	ACTB	60	ACTB	1lcu_BA	1lcu_A	3794	5527
60	ACTB	71	ACTG1	2oan_DC	2oan_C	4068	2179
60	ACTB	71	ACTG1	2oan_DB	2oan_B	8029	2179
60	ACTB	71	ACTG1	2oan_CB	2oan_C	6968	2179
60	ACTB	71	ACTG1	2oan_BA	2oan_B	7161	2179
60	ACTB	71	ACTG1	1ijj_BA	1ijj_B	4528	2179
60	ACTB	71	ACTG1	2q31_BA	2q31_A	5746	2179
60	ACTB	71	ACTG1	2q1n_BA	2q1n_B	7423	2179
60	ACTB	71	ACTG1	2hmp_BA	2hmp_B	7629	2179
60	ACTB	71	ACTG1	1yxq_BA	1yxq_A	4904	2179
60	ACTB	71	ACTG1	1rfq_BA	1rfq_A	8369	2179
60	ACTB	71	ACTG1	1o1f_ZX	1o1f_Z	4280	2179
60	ACTB	71	ACTG1	1o1f_YW	1o1f_Y	3972	2179
60	ACTB	71	ACTG1	1o1f_XV	1o1f_X	4205	2179
60	ACTB	71	ACTG1	1o1f_W8	1o1f_W	4262	2179
60	ACTB	71	ACTG1	1o1f_V7	1o1f_V	4020	2179
60	ACTB	71	ACTG1	1o1c_XV	1o1c_X	3952	2179
60	ACTB	71	ACTG1	1o1c_W9	1o1c_W	4064	2179
60	ACTB	71	ACTG1	1o1c_V8	1o1c_V	4325	2179
60	ACTB	71	ACTG1	1o1b_ZY	1o1b_Z	5567	2179
60	ACTB	71	ACTG1	1o1b_ZX	1o1b_Z	4032	2179
60	ACTB	71	ACTG1	1o1b_Z1	1o1b_Z	6870	2179
60	ACTB	71	ACTG1	1o1b_YW	1o1b_Y	4364	2179
60	ACTB	71	ACTG1	1o1b_XV	1o1b_X	4017	2179
60	ACTB	71	ACTG1	1o1b_W9	1o1b_W	3948	2179
60	ACTB	71	ACTG1	1o1b_V8	1o1b_V	4259	2179
60	ACTB	71	ACTG1	1o18_V8	1o18_V	4212	2179
60	ACTB	71	ACTG1	1m8q_1Z	1m8q_Z	6900	2179
60	ACTB	71	ACTG1	1m8q_ZY	1m8q_Z	5751	2179
60	ACTB	71	ACTG1	1m8q_ZX	1m8q_Z	4263	2179
60	ACTB	71	ACTG1	1m8q_YW	1m8q_Y	4329	2179
60	ACTB	71	ACTG1	1m8q_XV	1m8q_X	4104	2179
60	ACTB	71	ACTG1	1m8q_W9	1m8q_W	3962	2179
60	ACTB	71	ACTG1	1m8q_V8	1m8q_V	4124	2179
60	ACTB	71	ACTG1	2gwk_BA	2gwk_A	8020	2179
60	ACTB	71	ACTG1	1lcu_BA	1lcu_A	6341	2179
70	ACTC1	7454	WAS	2a3z_AC	2a3z_A	6129	5009
70	ACTC1	7456	WIPF1	2a41_AC	2a41_A	9118	5727
70	ACTC1	2638	GC	1ma9_BA	1ma9_A	1833	1335
70	ACTC1	2638	GC	1lot_BA	1lot_A	1930	1335
70	ACTC1	2638	GC	1kxp_AD	1kxp_A	6174	1335
71	ACTG1	7114	TMSB4X	1t44_AG	1t44_A	6325	4941
71	ACTG1	71	ACTG1	2oan_DC	2oan_C	404	3303
71	ACTG1	71	ACTG1	2oan_DB	2oan_B	1629	3303
71	ACTG1	71	ACTG1	2oan_CB	2oan_C	1625	3303
71	ACTG1	71	ACTG1	2oan_BA	2oan_B	1605	3303
71	ACTG1	71	ACTG1	2q31_BA	2q31_A	619	3303
71	ACTG1	71	ACTG1	2q1n_BA	2q1n_B	1711	3303
71	ACTG1	71	ACTG1	2hmp_BA	2hmp_B	2022	3303
71	ACTG1	71	ACTG1	1yxq_BA	1yxq_A	945	3303
71	ACTG1	71	ACTG1	1rfq_BA	1rfq_A	1815	3303
71	ACTG1	71	ACTG1	1o1f_ZX	1o1f_Z	431	3303
71	ACTG1	71	ACTG1	1o1f_YW	1o1f_Y	393	3303
71	ACTG1	71	ACTG1	1o1f_XV	1o1f_X	417	3303
71	ACTG1	71	ACTG1	1o1f_W8	1o1f_W	433	3303
71	ACTG1	71	ACTG1	1o1f_V7	1o1f_V	403	3303
71	ACTG1	71	ACTG1	1o1c_XV	1o1c_X	390	3303
71	ACTG1	71	ACTG1	1o1c_W9	1o1c_W	414	3303
71	ACTG1	71	ACTG1	1o1c_V8	1o1c_V	429	3303
71	ACTG1	71	ACTG1	1o1b_ZY	1o1b_Z	902	3303
71	ACTG1	71	ACTG1	1o1b_ZX	1o1b_Z	395	3303
71	ACTG1	71	ACTG1	1o1b_Z1	1o1b_Z	1186	3303
71	ACTG1	71	ACTG1	1o1b_YW	1o1b_Y	445	3303
71	ACTG1	71	ACTG1	1o1b_XV	1o1b_X	408	3303
71	ACTG1	71	ACTG1	1o1b_W9	1o1b_W	390	3303
71	ACTG1	71	ACTG1	1o1b_V8	1o1b_V	434	3303
71	ACTG1	71	ACTG1	1o18_V8	1o18_V	421	3303
71	ACTG1	71	ACTG1	1m8q_1Z	1m8q_Z	1216	3303
71	ACTG1	71	ACTG1	1m8q_ZY	1m8q_Z	955	3303
71	ACTG1	71	ACTG1	1m8q_ZX	1m8q_Z	433	3303
71	ACTG1	71	ACTG1	1m8q_YW	1m8q_Y	429	3303
71	ACTG1	71	ACTG1	1m8q_XV	1m8q_X	397	3303
71	ACTG1	71	ACTG1	1m8q_W9	1m8q_W	393	3303
71	ACTG1	71	ACTG1	1m8q_V8	1m8q_V	399	3303
71	ACTG1	71	ACTG1	1ijj_BA	1ijj_B	368	3303
71	ACTG1	71	ACTG1	2gwk_BA	2gwk_A	2335	3303
71	ACTG1	71	ACTG1	1lcu_BA	1lcu_A	1610	3303
81	ACTN4	89	ACTN3	1wku_BA	1wku_A	6416	3862
87	ACTN1	87	ACTN1	1sjj_BA	1sjj_A	3318	2245
87	ACTN1	87	ACTN1	1wku_BA	1wku_A	4933	2245
88	ACTN2	89	ACTN3	1wku_BA	1wku_A	8488	3999
89	ACTN3	89	ACTN3	1wku_BA	1wku_A	600	372
92	ACVR2A	655	BMP7	1lx5_BA	1lx5_B	2532	2176
93	ACVR2B	3624	INHBA	1nyu_CD	1nyu_C	1751	1175
93	ACVR2B	3624	INHBA	1nyu_AB	1nyu_A	4363	1175
93	ACVR2B	3624	INHBA	1nys_CD	1nys_D	752	1175
93	ACVR2B	3624	INHBA	1nys_AB	1nys_B	4977	1175
93	ACVR2B	3624	INHBA	1s4y_CD	1s4y_C	3636	1175
93	ACVR2B	3624	INHBA	1s4y_AB	1s4y_A	6349	1175
95	ACY1	95	ACY1	1q7l_CA	1q7l_A	38	55
95	ACY1	95	ACY1	1q7l_CD	1q7l_D	128	55
95	ACY1	95	ACY1	1q7l_CB	1q7l_B	118	55
95	ACY1	95	ACY1	1q7l_AD	1q7l_D	128	55
95	ACY1	95	ACY1	1q7l_AB	1q7l_A	38	55
95	ACY1	95	ACY1	1q7l_DB	1q7l_D	128	55
100	ADA	1803	DPP4	2bgn_HD	2bgn_D	6642	1548
100	ADA	1803	DPP4	2bgn_GC	2bgn_G	4894	1548
100	ADA	1803	DPP4	2bgn_FA	2bgn_A	6040	1548
100	ADA	1803	DPP4	2bgn_EB	2bgn_E	5677	1548
100	ADA	1803	DPP4	1w1i_HD	1w1i_D	5490	1548
100	ADA	1803	DPP4	1w1i_GC	1w1i_C	5583	1548
100	ADA	1803	DPP4	1w1i_FA	1w1i_A	5589	1548
100	ADA	1803	DPP4	1w1i_EB	1w1i_B	5397	1548
108	ADCY2	111	ADCY5	2gvz_BA	2gvz_A	7337	2193
108	ADCY2	111	ADCY5	2gvd_BA	2gvd_A	5141	2193
108	ADCY2	111	ADCY5	1u0h_BA	1u0h_A	5092	2193
108	ADCY2	111	ADCY5	1tl7_BA	1tl7_A	7492	2193
108	ADCY2	111	ADCY5	1cs4_BA	1cs4_A	8104	2193
108	ADCY2	111	ADCY5	1cjv_BA	1cjv_A	7193	2193
108	ADCY2	111	ADCY5	1cju_BA	1cju_A	7941	2193
108	ADCY2	111	ADCY5	1cjt_BA	1cjt_A	5200	2193
108	ADCY2	111	ADCY5	1cjk_BA	1cjk_B	5516	2193
108	ADCY2	111	ADCY5	1azs_BA	1azs_A	7068	2193
108	ADCY2	111	ADCY5	1cul_BA	1cul_A	8083	2193
108	ADCY2	2778	GNAS	2gvz_BC	2gvz_C	9353	3548
108	ADCY2	2778	GNAS	2gvd_BC	2gvd_C	9012	3548
108	ADCY2	2778	GNAS	1u0h_BC	1u0h_B	5238	3548
108	ADCY2	2778	GNAS	1tl7_BC	1tl7_B	5944	3548
108	ADCY2	2778	GNAS	1cs4_BC	1cs4_C	9488	3548
108	ADCY2	2778	GNAS	1cjv_BC	1cjv_C	9332	3548
108	ADCY2	2778	GNAS	1cju_BC	1cju_C	7862	3548
108	ADCY2	2778	GNAS	1cjt_BC	1cjt_C	9426	3548
108	ADCY2	2778	GNAS	1cjk_BC	1cjk_B	5326	3548
108	ADCY2	2778	GNAS	1azs_BC	1azs_C	7789	3548
108	ADCY2	2778	GNAS	1cul_BC	1cul_C	6447	3548
111	ADCY5	2778	GNAS	2gvz_AC	2gvz_A	9721	3232
111	ADCY5	2778	GNAS	2gvd_AC	2gvd_C	9507	3232
111	ADCY5	2778	GNAS	1u0h_AC	1u0h_C	9356	3232
111	ADCY5	2778	GNAS	1cs4_AC	1cs4_C	9735	3232
111	ADCY5	2778	GNAS	1tl7_AC	1tl7_C	6441	3232
111	ADCY5	2778	GNAS	1cul_AC	1cul_C	8418	3232
111	ADCY5	2778	GNAS	1cjv_AC	1cjv_C	9635	3232
111	ADCY5	2778	GNAS	1cju_AC	1cju_C	8222	3232
111	ADCY5	2778	GNAS	1cjt_AC	1cjt_C	9542	3232
111	ADCY5	2778	GNAS	1cjk_AC	1cjk_C	7931	3232
111	ADCY5	2778	GNAS	1azs_AC	1azs_C	8704	3232
112	ADCY6	2778	GNAS	2gvz_AC	2gvz_A	9472	4226
112	ADCY6	2778	GNAS	2gvd_AC	2gvd_C	9229	4226
112	ADCY6	2778	GNAS	1u0h_AC	1u0h_C	8792	4226
112	ADCY6	2778	GNAS	1cs4_AC	1cs4_C	9598	4226
112	ADCY6	2778	GNAS	1tl7_AC	1tl7_C	5831	4226
112	ADCY6	2778	GNAS	1cul_AC	1cul_C	7707	4226
112	ADCY6	2778	GNAS	1cjv_AC	1cjv_C	9419	4226
112	ADCY6	2778	GNAS	1cju_AC	1cju_C	7547	4226
112	ADCY6	2778	GNAS	1cjt_AC	1cjt_C	9008	4226
112	ADCY6	2778	GNAS	1cjk_AC	1cjk_C	7348	4226
112	ADCY6	2778	GNAS	1azs_AC	1azs_C	8463	4226
126	ADH1C	126	ADH1C	1u3w_BA	1u3w_B	158	33
126	ADH1C	126	ADH1C	1ht0_BA	1ht0_A	99	33
126	ADH1C	126	ADH1C	3hud_BA	3hud_B	204	33
126	ADH1C	126	ADH1C	1u3v_BA	1u3v_A	316	33
126	ADH1C	126	ADH1C	1u3u_BA	1u3u_B	173	33
126	ADH1C	126	ADH1C	1hsz_BA	1hsz_B	323	33
126	ADH1C	126	ADH1C	1hdx_BA	1hdx_B	124	33
126	ADH1C	126	ADH1C	1deh_BA	1deh_B	405	33
126	ADH1C	126	ADH1C	1hdy_BA	1hdy_B	949	33
126	ADH1C	126	ADH1C	1hdz_BA	1hdz_A	309	33
126	ADH1C	126	ADH1C	1htb_BA	1htb_B	726	33
126	ADH1C	126	ADH1C	1u3t_BA	1u3t_B	103	33
126	ADH1C	126	ADH1C	1hso_BA	1hso_B	92	33
126	ADH1C	126	ADH1C	6adh_BA	6adh_A	306	33
126	ADH1C	126	ADH1C	3bto_DC	3bto_D	367	33
126	ADH1C	126	ADH1C	3bto_DA	3bto_D	360	33
126	ADH1C	126	ADH1C	3bto_CB	3bto_C	360	33
126	ADH1C	126	ADH1C	3bto_BA	3bto_B	130	33
126	ADH1C	126	ADH1C	2oxi_BA	2oxi_B	139	33
126	ADH1C	126	ADH1C	2ohx_BA	2ohx_B	75	33
126	ADH1C	126	ADH1C	2jhg_BA	2jhg_B	283	33
126	ADH1C	126	ADH1C	2jhf_BA	2jhf_B	135	33
126	ADH1C	126	ADH1C	1p1r_DC	1p1r_D	108	33
126	ADH1C	126	ADH1C	1p1r_DB	1p1r_B	68	33
126	ADH1C	126	ADH1C	1p1r_CA	1p1r_C	155	33
126	ADH1C	126	ADH1C	1p1r_BA	1p1r_B	451	33
126	ADH1C	126	ADH1C	1n92_BA	1n92_B	163	33
126	ADH1C	126	ADH1C	1mg0_DC	1mg0_D	267	33
126	ADH1C	126	ADH1C	1mg0_DA	1mg0_D	153	33
126	ADH1C	126	ADH1C	1mg0_CB	1mg0_B	66	33
126	ADH1C	126	ADH1C	1mg0_BA	1mg0_B	369	33
126	ADH1C	126	ADH1C	1ldy_DC	1ldy_D	964	33
126	ADH1C	126	ADH1C	1ldy_DA	1ldy_D	440	33
126	ADH1C	126	ADH1C	1ldy_CB	1ldy_B	374	33
126	ADH1C	126	ADH1C	1ldy_BA	1ldy_A	375	33
126	ADH1C	126	ADH1C	1lde_DC	1lde_D	67	33
126	ADH1C	126	ADH1C	1lde_DA	1lde_D	311	33
126	ADH1C	126	ADH1C	1hld_BA	1hld_B	210	33
126	ADH1C	126	ADH1C	1hf3_BA	1hf3_B	461	33
126	ADH1C	126	ADH1C	1heu_BA	1heu_A	141	33
126	ADH1C	126	ADH1C	1het_BA	1het_A	223	33
126	ADH1C	126	ADH1C	1bto_DC	1bto_D	922	33
126	ADH1C	126	ADH1C	1bto_DA	1bto_A	317	33
126	ADH1C	126	ADH1C	1bto_CB	1bto_B	343	33
126	ADH1C	126	ADH1C	1bto_BA	1bto_B	136	33
126	ADH1C	126	ADH1C	1adc_BA	1adc_A	168	33
126	ADH1C	126	ADH1C	1adb_BA	1adb_A	196	33
126	ADH1C	126	ADH1C	1axe_BA	1axe_B	216	33
126	ADH1C	126	ADH1C	1n8k_BA	1n8k_A	245	33
126	ADH1C	126	ADH1C	1axg_DC	1axg_D	54	33
126	ADH1C	126	ADH1C	1axg_DA	1axg_A	552	33
126	ADH1C	126	ADH1C	1axg_CB	1axg_B	56	33
126	ADH1C	126	ADH1C	1axg_BA	1axg_B	429	33
126	ADH1C	126	ADH1C	1ju9_BA	1ju9_A	64	33
126	ADH1C	126	ADH1C	1a71_BA	1a71_B	235	33
126	ADH1C	126	ADH1C	1qv7_BA	1qv7_B	393	33
126	ADH1C	126	ADH1C	1qv6_BA	1qv6_B	172	33
126	ADH1C	126	ADH1C	1mgo_BA	1mgo_A	193	33
126	ADH1C	126	ADH1C	1ee2_BA	1ee2_B	95	33
128	ADH5	128	ADH5	1mc5_BA	1mc5_A	728	140
128	ADH5	128	ADH5	2fze_BA	2fze_B	755	140
128	ADH5	128	ADH5	1teh_BA	1teh_B	631	140
128	ADH5	128	ADH5	1mp0_BA	1mp0_A	672	140
128	ADH5	128	ADH5	1ma0_BA	1ma0_B	661	140
128	ADH5	128	ADH5	1m6w_BA	1m6w_B	780	140
128	ADH5	128	ADH5	1m6h_BA	1m6h_B	770	140
128	ADH5	128	ADH5	2fzw_BA	2fzw_B	997	140
131	ADH7	131	ADH7	1d1s_DC	1d1s_C	107	50
131	ADH7	131	ADH7	1d1s_DB	1d1s_B	49	50
131	ADH7	131	ADH7	1d1s_BA	1d1s_A	100	50
131	ADH7	131	ADH7	1agn_DC	1agn_C	109	50
131	ADH7	131	ADH7	1agn_DB	1agn_D	106	50
131	ADH7	131	ADH7	1agn_BA	1agn_A	143	50
131	ADH7	131	ADH7	1d1t_DC	1d1t_C	139	50
131	ADH7	131	ADH7	1d1t_DB	1d1t_B	57	50
131	ADH7	131	ADH7	1d1t_BA	1d1t_A	89	50
156	ADRBK1	2776	GNAQ	2bcj_AQ	2bcj_Q	7839	3213
160	AP2A1	1175	AP2S1	1gw5_AS	1gw5_A	1233	2171
161	AP2A2	163	AP2B1	1gw5_AB	1gw5_B	5406	3802
162	AP1B1	164	AP1G1	1w63_LK	1w63_L	3546	1503
162	AP1B1	164	AP1G1	1w63_LG	1w63_G	2421	1503
162	AP1B1	164	AP1G1	1w63_JI	1w63_J	4355	1503
162	AP1B1	164	AP1G1	1w63_JG	1w63_J	3808	1503
162	AP1B1	164	AP1G1	1w63_JA	1w63_A	4794	1503
162	AP1B1	164	AP1G1	1w63_HK	1w63_H	3356	1503
162	AP1B1	164	AP1G1	1w63_HI	1w63_H	3926	1503
162	AP1B1	164	AP1G1	1w63_HG	1w63_H	4342	1503
162	AP1B1	164	AP1G1	1w63_FE	1w63_F	4230	1503
162	AP1B1	164	AP1G1	1w63_FA	1w63_A	2488	1503
162	AP1B1	164	AP1G1	1w63_DC	1w63_D	4343	1503
162	AP1B1	164	AP1G1	1w63_DA	1w63_A	1925	1503
162	AP1B1	164	AP1G1	1w63_BE	1w63_B	3301	1503
162	AP1B1	164	AP1G1	1w63_BC	1w63_B	3948	1503
162	AP1B1	164	AP1G1	1w63_BA	1w63_B	4590	1503
163	AP2B1	1175	AP2S1	1gw5_BS	1gw5_B	7969	4077
163	AP2B1	1173	AP2M1	1gw5_BM	1gw5_M	3321	1491
163	AP2B1	26119	LDLRAP1	2g30_AP	2g30_A	2868	3396
163	AP2B1	8907	AP1M1	1w63_LV	1w63_V	3694	1711
163	AP2B1	8907	AP1M1	1w63_LP	1w63_L	5118	1711
163	AP2B1	8907	AP1M1	1w63_JR	1w63_R	4637	1711
163	AP2B1	8907	AP1M1	1w63_HR	1w63_H	5239	1711
163	AP2B1	8907	AP1M1	1w63_HP	1w63_P	4182	1711
163	AP2B1	8907	AP1M1	1w63_FO	1w63_O	3578	1711
163	AP2B1	8907	AP1M1	1w63_FM	1w63_F	5108	1711
163	AP2B1	8907	AP1M1	1w63_DN	1w63_N	4857	1711
163	AP2B1	8907	AP1M1	1w63_BN	1w63_B	5163	1711
163	AP2B1	8907	AP1M1	1w63_BM	1w63_M	4171	1711
164	AP1G1	1174	AP1S1	1w63_KW	1w63_K	4901	2096
164	AP1G1	1174	AP1S1	1w63_IX	1w63_I	5888	2096
164	AP1G1	1174	AP1S1	1w63_GQ	1w63_G	3031	2096
164	AP1G1	1174	AP1S1	1w63_EU	1w63_E	3874	2096
164	AP1G1	1174	AP1S1	1w63_CT	1w63_C	2980	2096
164	AP1G1	1174	AP1S1	1w63_AS	1w63_A	6483	2096
164	AP1G1	8905	AP1S2	1w63_KW	1w63_K	7992	1306
164	AP1G1	8905	AP1S2	1w63_IX	1w63_I	8498	1306
164	AP1G1	8905	AP1S2	1w63_GQ	1w63_G	6334	1306
164	AP1G1	8905	AP1S2	1w63_EU	1w63_E	6746	1306
164	AP1G1	8905	AP1S2	1w63_CT	1w63_C	6284	1306
164	AP1G1	8905	AP1S2	1w63_AS	1w63_A	8802	1306
164	AP1G1	164	AP1G1	1w63_GA	1w63_A	2092	466
164	AP1G1	164	AP1G1	1iu1_BA	1iu1_A	1865	466
175	AGA	175	AGA	1apz_CA	1apz_A	201	42
175	AGA	175	AGA	1apz_CD	1apz_D	251	42
175	AGA	175	AGA	1apz_CB	1apz_B	477	42
175	AGA	175	AGA	1apz_AD	1apz_D	481	42
175	AGA	175	AGA	1apz_AB	1apz_B	196	42
175	AGA	175	AGA	1apy_CA	1apy_A	327	42
175	AGA	175	AGA	1apy_CD	1apy_C	736	42
175	AGA	175	AGA	1apy_CB	1apy_B	486	42
175	AGA	175	AGA	1apy_AD	1apy_D	511	42
175	AGA	175	AGA	1apy_AB	1apy_A	794	42
175	AGA	175	AGA	1apz_DB	1apz_B	1352	42
175	AGA	175	AGA	1apy_DB	1apy_D	1134	42
176	AGC1	7143	TNR	1tdq_BA	1tdq_A	6664	4479
191	AHCY	191	AHCY	1a7a_BA	1a7a_B	263	13
191	AHCY	191	AHCY	2h5l_HG	2h5l_H	848	13
191	AHCY	191	AHCY	2h5l_HF	2h5l_F	165	13
191	AHCY	191	AHCY	2h5l_HE	2h5l_E	109	13
191	AHCY	191	AHCY	2h5l_HA	2h5l_A	215	13
191	AHCY	191	AHCY	2h5l_GF	2h5l_G	109	13
191	AHCY	191	AHCY	2h5l_GE	2h5l_G	162	13
191	AHCY	191	AHCY	2h5l_FE	2h5l_E	986	13
191	AHCY	191	AHCY	2h5l_DC	2h5l_D	978	13
191	AHCY	191	AHCY	2h5l_DB	2h5l_D	167	13
191	AHCY	191	AHCY	2h5l_DA	2h5l_A	121	13
191	AHCY	191	AHCY	2h5l_CB	2h5l_C	116	13
191	AHCY	191	AHCY	2h5l_CA	2h5l_C	162	13
191	AHCY	191	AHCY	2h5l_BA	2h5l_B	864	13
191	AHCY	191	AHCY	1ky4_DC	1ky4_C	238	13
191	AHCY	191	AHCY	1ky4_DB	1ky4_D	658	13
191	AHCY	191	AHCY	1ky4_CB	1ky4_C	132	13
191	AHCY	191	AHCY	1ky4_CA	1ky4_A	577	13
191	AHCY	191	AHCY	1ky4_BA	1ky4_A	273	13
191	AHCY	191	AHCY	1k0u_HG	1k0u_G	190	13
191	AHCY	191	AHCY	1k0u_HF	1k0u_F	754	13
191	AHCY	191	AHCY	1k0u_HE	1k0u_H	103	13
191	AHCY	191	AHCY	1k0u_HA	1k0u_H	691	13
191	AHCY	191	AHCY	1k0u_GF	1k0u_G	110	13
191	AHCY	191	AHCY	1k0u_GE	1k0u_E	218	13
191	AHCY	191	AHCY	1k0u_FE	1k0u_E	122	13
191	AHCY	191	AHCY	1k0u_DC	1k0u_D	851	13
191	AHCY	191	AHCY	1k0u_DB	1k0u_D	421	13
191	AHCY	191	AHCY	1k0u_DA	1k0u_A	117	13
191	AHCY	191	AHCY	1k0u_CB	1k0u_B	102	13
191	AHCY	191	AHCY	1k0u_CA	1k0u_A	285	13
191	AHCY	191	AHCY	1k0u_BA	1k0u_B	675	13
191	AHCY	191	AHCY	1b3r_DC	1b3r_C	135	13
191	AHCY	191	AHCY	1b3r_DB	1b3r_D	698	13
191	AHCY	191	AHCY	1b3r_CB	1b3r_C	698	13
191	AHCY	191	AHCY	1b3r_CA	1b3r_A	759	13
191	AHCY	191	AHCY	1b3r_BA	1b3r_A	275	13
191	AHCY	191	AHCY	1ky5_DC	1ky5_C	486	13
191	AHCY	191	AHCY	1ky5_DB	1ky5_D	161	13
191	AHCY	191	AHCY	1ky5_DA	1ky5_D	112	13
191	AHCY	191	AHCY	1ky5_CB	1ky5_B	91	13
191	AHCY	191	AHCY	1ky5_CA	1ky5_C	186	13
191	AHCY	191	AHCY	1ky5_BA	1ky5_B	572	13
191	AHCY	191	AHCY	1d4f_DC	1d4f_D	524	13
191	AHCY	191	AHCY	1d4f_DB	1d4f_D	218	13
191	AHCY	191	AHCY	1d4f_DA	1d4f_A	142	13
191	AHCY	191	AHCY	1d4f_CB	1d4f_B	179	13
191	AHCY	191	AHCY	1d4f_CA	1d4f_C	147	13
191	AHCY	191	AHCY	1d4f_BA	1d4f_A	162	13
191	AHCY	191	AHCY	1xwf_DC	1xwf_C	604	13
191	AHCY	191	AHCY	1xwf_DB	1xwf_B	628	13
191	AHCY	191	AHCY	1xwf_DA	1xwf_A	70	13
191	AHCY	191	AHCY	1xwf_CB	1xwf_C	70	13
191	AHCY	191	AHCY	1xwf_CA	1xwf_A	537	13
191	AHCY	191	AHCY	1xwf_BA	1xwf_A	838	13
216	ALDH1A1	216	ALDH1A1	1bxs_DC	1bxs_D	56	1480
216	ALDH1A1	216	ALDH1A1	1bxs_DB	1bxs_B	61	1480
216	ALDH1A1	216	ALDH1A1	1bxs_DA	1bxs_D	56	1480
216	ALDH1A1	216	ALDH1A1	1bxs_CB	1bxs_B	61	1480
216	ALDH1A1	216	ALDH1A1	1bxs_CA	1bxs_A	86	1480
216	ALDH1A1	216	ALDH1A1	1bxs_BA	1bxs_A	86	1480
216	ALDH1A1	216	ALDH1A1	1o9j_DC	1o9j_D	173	1480
216	ALDH1A1	216	ALDH1A1	1o9j_DB	1o9j_B	26	1480
216	ALDH1A1	216	ALDH1A1	1o9j_DA	1o9j_A	263	1480
216	ALDH1A1	216	ALDH1A1	1o9j_CB	1o9j_B	223	1480
216	ALDH1A1	216	ALDH1A1	1o9j_CA	1o9j_C	33	1480
216	ALDH1A1	216	ALDH1A1	1o9j_BA	1o9j_A	67	1480
217	ALDH2	217	ALDH2	1of7_HG	1of7_G	380	650
217	ALDH2	217	ALDH2	1of7_HF	1of7_F	208	650
217	ALDH2	217	ALDH2	1of7_HE	1of7_E	172	650
217	ALDH2	217	ALDH2	1of7_HC	1of7_C	219	650
217	ALDH2	217	ALDH2	1of7_GF	1of7_F	208	650
217	ALDH2	217	ALDH2	1of7_GE	1of7_E	172	650
217	ALDH2	217	ALDH2	1of7_FE	1of7_E	172	650
217	ALDH2	217	ALDH2	1of7_DC	1of7_C	195	650
217	ALDH2	217	ALDH2	1of7_DB	1of7_B	152	650
217	ALDH2	217	ALDH2	1of7_DA	1of7_A	1152	650
217	ALDH2	217	ALDH2	1of7_CB	1of7_C	195	650
217	ALDH2	217	ALDH2	1of7_CA	1of7_A	1152	650
217	ALDH2	217	ALDH2	1of7_BA	1of7_B	334	650
217	ALDH2	217	ALDH2	1o05_HG	1o05_G	156	650
217	ALDH2	217	ALDH2	1o05_HF	1o05_F	233	650
217	ALDH2	217	ALDH2	1o05_HE	1o05_H	126	650
217	ALDH2	217	ALDH2	1o05_HA	1o05_H	62	650
217	ALDH2	217	ALDH2	1o05_GF	1o05_F	233	650
217	ALDH2	217	ALDH2	1o05_GE	1o05_E	211	650
217	ALDH2	217	ALDH2	1o05_FE	1o05_F	233	650
217	ALDH2	217	ALDH2	1o05_DC	1o05_C	195	650
217	ALDH2	217	ALDH2	1o05_DB	1o05_B	149	650
217	ALDH2	217	ALDH2	1o05_DA	1o05_A	167	650
217	ALDH2	217	ALDH2	1o05_CB	1o05_C	195	650
217	ALDH2	217	ALDH2	1o05_CA	1o05_A	167	650
217	ALDH2	217	ALDH2	1o05_BA	1o05_B	149	650
217	ALDH2	217	ALDH2	1o02_HG	1o02_H	126	650
217	ALDH2	217	ALDH2	1o02_HF	1o02_F	183	650
217	ALDH2	217	ALDH2	1o02_HE	1o02_E	131	650
217	ALDH2	217	ALDH2	1o02_HA	1o02_H	70	650
217	ALDH2	217	ALDH2	1o02_GF	1o02_F	183	650
217	ALDH2	217	ALDH2	1o02_GE	1o02_E	131	650
217	ALDH2	217	ALDH2	1o02_FE	1o02_F	183	650
217	ALDH2	217	ALDH2	1o02_DC	1o02_C	191	650
217	ALDH2	217	ALDH2	1o02_DB	1o02_B	97	650
217	ALDH2	217	ALDH2	1o02_DA	1o02_A	138	650
217	ALDH2	217	ALDH2	1o02_CB	1o02_C	191	650
217	ALDH2	217	ALDH2	1o02_CA	1o02_A	138	650
217	ALDH2	217	ALDH2	1o02_BA	1o02_A	138	650
217	ALDH2	217	ALDH2	1o01_HG	1o01_H	180	650
217	ALDH2	217	ALDH2	1o01_HF	1o01_F	251	650
217	ALDH2	217	ALDH2	1o01_HE	1o01_H	180	650
217	ALDH2	217	ALDH2	1o01_HA	1o01_H	54	650
217	ALDH2	217	ALDH2	1o01_GF	1o01_F	251	650
217	ALDH2	217	ALDH2	1o01_GE	1o01_E	139	650
217	ALDH2	217	ALDH2	1o01_FE	1o01_F	251	650
217	ALDH2	217	ALDH2	1o01_DC	1o01_C	359	650
217	ALDH2	217	ALDH2	1o01_DB	1o01_B	116	650
217	ALDH2	217	ALDH2	1o01_DA	1o01_A	179	650
217	ALDH2	217	ALDH2	1o01_CB	1o01_B	116	650
217	ALDH2	217	ALDH2	1o01_CA	1o01_A	179	650
217	ALDH2	217	ALDH2	1o01_BA	1o01_A	179	650
217	ALDH2	217	ALDH2	1o00_HG	1o00_H	113	650
217	ALDH2	217	ALDH2	1o00_HF	1o00_F	263	650
217	ALDH2	217	ALDH2	1o00_HE	1o00_E	158	650
217	ALDH2	217	ALDH2	1o00_HA	1o00_A	329	650
217	ALDH2	217	ALDH2	1o00_GF	1o00_F	263	650
217	ALDH2	217	ALDH2	1o00_GE	1o00_E	158	650
217	ALDH2	217	ALDH2	1o00_FE	1o00_F	263	650
217	ALDH2	217	ALDH2	1o00_DC	1o00_D	148	650
217	ALDH2	217	ALDH2	1o00_DB	1o00_B	147	650
217	ALDH2	217	ALDH2	1o00_DA	1o00_A	1134	650
217	ALDH2	217	ALDH2	1o00_CB	1o00_B	147	650
217	ALDH2	217	ALDH2	1o00_CA	1o00_A	1134	650
217	ALDH2	217	ALDH2	1o00_BA	1o00_A	1134	650
217	ALDH2	217	ALDH2	1nzz_HG	1nzz_H	891	650
217	ALDH2	217	ALDH2	1nzz_HF	1nzz_F	892	650
217	ALDH2	217	ALDH2	1nzz_HE	1nzz_E	134	650
217	ALDH2	217	ALDH2	1nzz_HA	1nzz_H	69	650
217	ALDH2	217	ALDH2	1nzz_GF	1nzz_F	892	650
217	ALDH2	217	ALDH2	1nzz_GE	1nzz_E	134	650
217	ALDH2	217	ALDH2	1nzz_FE	1nzz_F	892	650
217	ALDH2	217	ALDH2	1nzz_DC	1nzz_D	414	650
217	ALDH2	217	ALDH2	1nzz_DB	1nzz_B	793	650
217	ALDH2	217	ALDH2	1nzz_DA	1nzz_A	125	650
217	ALDH2	217	ALDH2	1nzz_CB	1nzz_C	889	650
217	ALDH2	217	ALDH2	1nzz_CA	1nzz_A	125	650
217	ALDH2	217	ALDH2	1nzz_BA	1nzz_B	793	650
217	ALDH2	217	ALDH2	1nzx_HG	1nzx_G	153	650
217	ALDH2	217	ALDH2	1nzx_HF	1nzx_F	176	650
217	ALDH2	217	ALDH2	1nzx_HE	1nzx_H	126	650
217	ALDH2	217	ALDH2	1nzx_HA	1nzx_H	53	650
217	ALDH2	217	ALDH2	1nzx_GF	1nzx_G	153	650
217	ALDH2	217	ALDH2	1nzx_GE	1nzx_E	141	650
217	ALDH2	217	ALDH2	1nzx_FE	1nzx_F	176	650
217	ALDH2	217	ALDH2	1nzx_DC	1nzx_D	469	650
217	ALDH2	217	ALDH2	1nzx_DB	1nzx_B	161	650
217	ALDH2	217	ALDH2	1nzx_DA	1nzx_A	118	650
217	ALDH2	217	ALDH2	1nzx_CB	1nzx_B	161	650
217	ALDH2	217	ALDH2	1nzx_CA	1nzx_A	118	650
217	ALDH2	217	ALDH2	1nzx_BA	1nzx_A	118	650
217	ALDH2	217	ALDH2	2onp_HG	2onp_H	214	650
217	ALDH2	217	ALDH2	2onp_HF	2onp_F	240	650
217	ALDH2	217	ALDH2	2onp_HE	2onp_H	214	650
217	ALDH2	217	ALDH2	2onp_HA	2onp_H	60	650
217	ALDH2	217	ALDH2	2onp_GF	2onp_F	240	650
217	ALDH2	217	ALDH2	2onp_GE	2onp_E	161	650
217	ALDH2	217	ALDH2	2onp_FE	2onp_E	161	650
217	ALDH2	217	ALDH2	2onp_DC	2onp_D	157	650
217	ALDH2	217	ALDH2	2onp_DB	2onp_B	121	650
217	ALDH2	217	ALDH2	2onp_DA	2onp_A	202	650
217	ALDH2	217	ALDH2	2onp_CB	2onp_C	171	650
217	ALDH2	217	ALDH2	2onp_CA	2onp_A	202	650
217	ALDH2	217	ALDH2	2onp_BA	2onp_A	202	650
217	ALDH2	217	ALDH2	2ono_HG	2ono_H	188	650
217	ALDH2	217	ALDH2	2ono_HF	2ono_F	529	650
217	ALDH2	217	ALDH2	2ono_HE	2ono_E	188	650
217	ALDH2	217	ALDH2	2ono_GF	2ono_G	199	650
217	ALDH2	217	ALDH2	2ono_GE	2ono_E	188	650
217	ALDH2	217	ALDH2	2ono_FE	2ono_F	132	650
217	ALDH2	217	ALDH2	2ono_FD	2ono_D	310	650
217	ALDH2	217	ALDH2	2ono_EC	2ono_C	550	650
217	ALDH2	217	ALDH2	2ono_DC	2ono_C	894	650
217	ALDH2	217	ALDH2	2ono_DB	2ono_B	275	650
217	ALDH2	217	ALDH2	2ono_DA	2ono_A	148	650
217	ALDH2	217	ALDH2	2ono_CB	2ono_C	894	650
217	ALDH2	217	ALDH2	2ono_CA	2ono_A	148	650
217	ALDH2	217	ALDH2	2ono_BA	2ono_A	148	650
217	ALDH2	217	ALDH2	2onn_HG	2onn_G	890	650
217	ALDH2	217	ALDH2	2onn_HF	2onn_F	157	650
217	ALDH2	217	ALDH2	2onn_HE	2onn_H	93	650
217	ALDH2	217	ALDH2	2onn_HA	2onn_A	374	650
217	ALDH2	217	ALDH2	2onn_GF	2onn_F	157	650
217	ALDH2	217	ALDH2	2onn_GE	2onn_E	889	650
217	ALDH2	217	ALDH2	2onn_FE	2onn_E	716	650
217	ALDH2	217	ALDH2	2onn_DC	2onn_D	894	650
217	ALDH2	217	ALDH2	2onn_DB	2onn_B	891	650
217	ALDH2	217	ALDH2	2onn_DA	2onn_A	1152	650
217	ALDH2	217	ALDH2	2onn_CB	2onn_C	890	650
217	ALDH2	217	ALDH2	2onn_CA	2onn_A	1152	650
217	ALDH2	217	ALDH2	2onn_BA	2onn_B	891	650
217	ALDH2	217	ALDH2	1o04_HG	1o04_G	116	650
217	ALDH2	217	ALDH2	1o04_HF	1o04_F	163	650
217	ALDH2	217	ALDH2	1o04_HE	1o04_E	112	650
217	ALDH2	217	ALDH2	1o04_HA	1o04_H	65	650
217	ALDH2	217	ALDH2	1o04_GF	1o04_G	116	650
217	ALDH2	217	ALDH2	1o04_GE	1o04_E	112	650
217	ALDH2	217	ALDH2	1o04_FE	1o04_E	112	650
217	ALDH2	217	ALDH2	1o04_DC	1o04_C	540	650
217	ALDH2	217	ALDH2	1o04_DB	1o04_B	108	650
217	ALDH2	217	ALDH2	1o04_DA	1o04_A	105	650
217	ALDH2	217	ALDH2	1o04_CB	1o04_C	199	650
217	ALDH2	217	ALDH2	1o04_CA	1o04_A	105	650
217	ALDH2	217	ALDH2	1o04_BA	1o04_A	397	650
217	ALDH2	217	ALDH2	1nzw_HG	1nzw_G	169	650
217	ALDH2	217	ALDH2	1nzw_HF	1nzw_F	168	650
217	ALDH2	217	ALDH2	1nzw_HE	1nzw_H	142	650
217	ALDH2	217	ALDH2	1nzw_HA	1nzw_A	436	650
217	ALDH2	217	ALDH2	1nzw_GF	1nzw_G	169	650
217	ALDH2	217	ALDH2	1nzw_GE	1nzw_E	219	650
217	ALDH2	217	ALDH2	1nzw_FE	1nzw_E	219	650
217	ALDH2	217	ALDH2	1nzw_DC	1nzw_C	126	650
217	ALDH2	217	ALDH2	1nzw_DB	1nzw_B	113	650
217	ALDH2	217	ALDH2	1nzw_DA	1nzw_A	198	650
217	ALDH2	217	ALDH2	1nzw_CB	1nzw_C	126	650
217	ALDH2	217	ALDH2	1nzw_CA	1nzw_A	198	650
217	ALDH2	217	ALDH2	1nzw_BA	1nzw_A	198	650
217	ALDH2	217	ALDH2	1cw3_HG	1cw3_G	198	650
217	ALDH2	217	ALDH2	1cw3_HF	1cw3_F	110	650
217	ALDH2	217	ALDH2	1cw3_HE	1cw3_E	136	650
217	ALDH2	217	ALDH2	1cw3_HD	1cw3_D	198	650
217	ALDH2	217	ALDH2	1cw3_GF	1cw3_G	198	650
217	ALDH2	217	ALDH2	1cw3_GE	1cw3_E	136	650
217	ALDH2	217	ALDH2	1cw3_GC	1cw3_G	196	650
217	ALDH2	217	ALDH2	1cw3_FE	1cw3_F	110	650
217	ALDH2	217	ALDH2	1cw3_DC	1cw3_C	294	650
217	ALDH2	217	ALDH2	1cw3_DB	1cw3_B	158	650
217	ALDH2	217	ALDH2	1cw3_DA	1cw3_A	265	650
217	ALDH2	217	ALDH2	1cw3_CB	1cw3_B	563	650
217	ALDH2	217	ALDH2	1cw3_CA	1cw3_A	265	650
217	ALDH2	217	ALDH2	1cw3_AB	1cw3_A	265	650
217	ALDH2	217	ALDH2	2onm_LK	2onm_K	1133	650
217	ALDH2	217	ALDH2	2onm_LJ	2onm_J	116	650
217	ALDH2	217	ALDH2	2onm_LI	2onm_I	138	650
217	ALDH2	217	ALDH2	2onm_KJ	2onm_K	1133	650
217	ALDH2	217	ALDH2	2onm_KI	2onm_I	138	650
217	ALDH2	217	ALDH2	2onm_JI	2onm_I	138	650
217	ALDH2	217	ALDH2	2onm_IE	2onm_I	238	650
217	ALDH2	217	ALDH2	2onm_HG	2onm_H	190	650
217	ALDH2	217	ALDH2	2onm_HF	2onm_F	155	650
217	ALDH2	217	ALDH2	2onm_HE	2onm_H	190	650
217	ALDH2	217	ALDH2	2onm_HD	2onm_D	206	650
217	ALDH2	217	ALDH2	2onm_GF	2onm_G	213	650
217	ALDH2	217	ALDH2	2onm_GE	2onm_E	514	650
217	ALDH2	217	ALDH2	2onm_FE	2onm_F	155	650
217	ALDH2	217	ALDH2	2onm_DC	2onm_C	1162	650
217	ALDH2	217	ALDH2	2onm_DB	2onm_B	172	650
217	ALDH2	217	ALDH2	2onm_DA	2onm_A	1138	650
217	ALDH2	217	ALDH2	2onm_CB	2onm_C	1162	650
217	ALDH2	217	ALDH2	2onm_CA	2onm_A	1138	650
217	ALDH2	217	ALDH2	2onm_BA	2onm_A	1138	650
217	ALDH2	217	ALDH2	1zum_LK	1zum_L	224	650
217	ALDH2	217	ALDH2	1zum_LJ	1zum_J	1162	650
217	ALDH2	217	ALDH2	1zum_LI	1zum_I	150	650
217	ALDH2	217	ALDH2	1zum_KJ	1zum_J	1162	650
217	ALDH2	217	ALDH2	1zum_KI	1zum_I	150	650
217	ALDH2	217	ALDH2	1zum_JI	1zum_I	150	650
217	ALDH2	217	ALDH2	1zum_IE	1zum_I	231	650
217	ALDH2	217	ALDH2	1zum_HG	1zum_G	192	650
217	ALDH2	217	ALDH2	1zum_HF	1zum_F	121	650
217	ALDH2	217	ALDH2	1zum_HE	1zum_H	151	650
217	ALDH2	217	ALDH2	1zum_GF	1zum_F	121	650
217	ALDH2	217	ALDH2	1zum_GE	1zum_E	141	650
217	ALDH2	217	ALDH2	1zum_FE	1zum_E	460	650
217	ALDH2	217	ALDH2	1zum_FD	1zum_D	134	650
217	ALDH2	217	ALDH2	1zum_DC	1zum_C	317	650
217	ALDH2	217	ALDH2	1zum_DB	1zum_B	267	650
217	ALDH2	217	ALDH2	1zum_DA	1zum_A	885	650
217	ALDH2	217	ALDH2	1zum_CB	1zum_B	267	650
217	ALDH2	217	ALDH2	1zum_CA	1zum_A	885	650
217	ALDH2	217	ALDH2	1zum_BA	1zum_A	239	650
217	ALDH2	217	ALDH2	1ag8_DC	1ag8_C	368	650
217	ALDH2	217	ALDH2	1ag8_DB	1ag8_B	170	650
217	ALDH2	217	ALDH2	1ag8_DA	1ag8_A	599	650
217	ALDH2	217	ALDH2	1ag8_CB	1ag8_B	419	650
217	ALDH2	217	ALDH2	1ag8_CA	1ag8_A	599	650
217	ALDH2	217	ALDH2	1ag8_BA	1ag8_B	170	650
217	ALDH2	217	ALDH2	1a4z_DC	1a4z_D	392	650
217	ALDH2	217	ALDH2	1a4z_DB	1a4z_B	504	650
217	ALDH2	217	ALDH2	1a4z_DA	1a4z_D	172	650
217	ALDH2	217	ALDH2	1a4z_CB	1a4z_B	504	650
217	ALDH2	217	ALDH2	1a4z_CA	1a4z_A	488	650
217	ALDH2	217	ALDH2	1a4z_BA	1a4z_B	204	650
218	ALDH3A1	218	ALDH3A1	1ad3_BA	1ad3_B	405	2876
262	AMD1	262	AMD1	1msv_BA	1msv_A	454	60
262	AMD1	262	AMD1	1jl0_BA	1jl0_A	439	60
262	AMD1	262	AMD1	1i7m_AC	1i7m_C	906	60
262	AMD1	262	AMD1	1i72_AB	1i72_A	906	60
262	AMD1	262	AMD1	1jen_AC	1jen_A	1031	60
262	AMD1	262	AMD1	1jen_DC	1jen_C	1011	60
262	AMD1	262	AMD1	1jen_BA	1jen_A	1031	60
262	AMD1	262	AMD1	1i7m_DC	1i7m_C	906	60
262	AMD1	262	AMD1	1i7m_BA	1i7m_B	356	60
262	AMD1	262	AMD1	1i7c_BA	1i7c_A	941	60
262	AMD1	262	AMD1	1i7b_BA	1i7b_A	987	60
262	AMD1	262	AMD1	1i79_BA	1i79_A	906	60
283	ANG	6050	RNH1	1a4y_ED	1a4y_D	5491	2159
283	ANG	6050	RNH1	1a4y_BA	1a4y_B	9196	2159
285	ANGPT2	7010	TEK	2gy7_AB	2gy7_B	3417	789
317	APAF1	842	CASP9	3ygs_CP	3ygs_C	4661	3532
320	APBA1	351	APP	1x11_BD	1x11_D	7905	6076
320	APBA1	351	APP	1x11_AC	1x11_A	6391	6076
321	APBA2	351	APP	1x11_BD	1x11_D	6998	5882
321	APBA2	351	APP	1x11_AC	1x11_A	5454	5882
324	APC	1499	CTNNB1	1th1_DB	1th1_B	9808	6930
324	APC	1499	CTNNB1	1th1_CA	1th1_C	9190	6930
324	APC	1499	CTNNB1	1v18_BA	1v18_A	9833	6930
324	APC	1499	CTNNB1	1t08_CA	1t08_A	6190	6930
325	APCS	325	APCS	2a3y_EA	2a3y_E	729	2
325	APCS	325	APCS	2a3y_DE	2a3y_D	566	2
325	APCS	325	APCS	2a3y_CD	2a3y_C	481	2
325	APCS	325	APCS	2a3y_BC	2a3y_B	706	2
325	APCS	325	APCS	2a3y_AB	2a3y_A	662	2
325	APCS	325	APCS	2a3x_IJ	2a3x_I	569	2
325	APCS	325	APCS	2a3x_HI	2a3x_H	582	2
325	APCS	325	APCS	2a3x_GH	2a3x_G	862	2
325	APCS	325	APCS	2a3x_FJ	2a3x_J	747	2
325	APCS	325	APCS	2a3x_FG	2a3x_F	834	2
325	APCS	325	APCS	2a3x_DE	2a3x_D	651	2
325	APCS	325	APCS	2a3x_CD	2a3x_C	793	2
325	APCS	325	APCS	2a3x_BC	2a3x_C	422	2
325	APCS	325	APCS	2a3x_AE	2a3x_E	969	2
325	APCS	325	APCS	2a3x_AB	2a3x_A	473	2
325	APCS	325	APCS	2a3w_ST	2a3w_S	1073	2
325	APCS	325	APCS	2a3w_RS	2a3w_R	1081	2
325	APCS	325	APCS	2a3w_QR	2a3w_Q	733	2
325	APCS	325	APCS	2a3w_PT	2a3w_T	670	2
325	APCS	325	APCS	2a3w_PQ	2a3w_P	689	2
325	APCS	325	APCS	2a3w_NO	2a3w_N	626	2
325	APCS	325	APCS	2a3w_MN	2a3w_M	486	2
325	APCS	325	APCS	2a3w_LM	2a3w_L	791	2
325	APCS	325	APCS	2a3w_KO	2a3w_O	572	2
325	APCS	325	APCS	2a3w_KL	2a3w_K	592	2
325	APCS	325	APCS	2a3w_IJ	2a3w_I	752	2
325	APCS	325	APCS	2a3w_HI	2a3w_H	573	2
325	APCS	325	APCS	2a3w_GH	2a3w_H	489	2
325	APCS	325	APCS	2a3w_FJ	2a3w_J	800	2
325	APCS	325	APCS	2a3w_FG	2a3w_F	646	2
325	APCS	325	APCS	2a3w_DE	2a3w_D	789	2
325	APCS	325	APCS	2a3w_CD	2a3w_C	530	2
325	APCS	325	APCS	2a3w_BC	2a3w_B	706	2
325	APCS	325	APCS	2a3w_AQ	2a3w_A	521	2
325	APCS	325	APCS	2a3w_AE	2a3w_E	557	2
325	APCS	325	APCS	2a3w_AB	2a3w_A	521	2
325	APCS	325	APCS	1sac_EA	1sac_E	814	2
325	APCS	325	APCS	1sac_DE	1sac_D	713	2
325	APCS	325	APCS	1sac_CD	1sac_C	437	2
325	APCS	325	APCS	1sac_BC	1sac_B	569	2
325	APCS	325	APCS	1sac_AB	1sac_A	737	2
325	APCS	325	APCS	1lgn_EA	1lgn_E	550	2
325	APCS	325	APCS	1lgn_DE	1lgn_D	494	2
325	APCS	325	APCS	1lgn_CD	1lgn_C	621	2
325	APCS	325	APCS	1lgn_BC	1lgn_B	536	2
325	APCS	325	APCS	1lgn_AB	1lgn_A	497	2
325	APCS	325	APCS	1gyk_CE	1gyk_C	771	2
325	APCS	325	APCS	1gyk_BE	1gyk_E	923	2
325	APCS	325	APCS	1gyk_BD	1gyk_B	657	2
325	APCS	325	APCS	1gyk_AD	1gyk_D	977	2
325	APCS	325	APCS	1gyk_AC	1gyk_A	623	2
328	APEX1	7295	TXN	1cqh_BA	1cqh_B	2529	2507
328	APEX1	7295	TXN	1cqg_BA	1cqg_A	4770	2507
331	BIRC4	840	CASP7	1i4o_DB	1i4o_B	3316	698
331	BIRC4	840	CASP7	1i4o_CA	1i4o_A	3591	698
331	BIRC4	840	CASP7	1kmc_DB	1kmc_B	2499	698
331	BIRC4	840	CASP7	1kmc_CA	1kmc_A	3778	698
331	BIRC4	840	CASP7	1i51_FC	1i51_C	2854	698
331	BIRC4	840	CASP7	1i51_FD	1i51_D	4945	698
331	BIRC4	840	CASP7	1i51_EA	1i51_A	2796	698
331	BIRC4	840	CASP7	1i51_EB	1i51_B	5962	698
331	BIRC4	10454	MAP3K7IP1	2pop_DC	2pop_D	6526	4534
331	BIRC4	10454	MAP3K7IP1	2pop_BA	2pop_B	7009	4534
331	BIRC4	331	BIRC4	2opz_BD	2opz_D	714	111
331	BIRC4	331	BIRC4	2opz_AC	2opz_A	816	111
331	BIRC4	331	BIRC4	1xb1_FA	1xb1_A	600	111
331	BIRC4	331	BIRC4	1xb1_EF	1xb1_F	686	111
331	BIRC4	331	BIRC4	1xb1_DE	1xb1_E	265	111
331	BIRC4	331	BIRC4	1xb1_CD	1xb1_D	214	111
331	BIRC4	331	BIRC4	1xb1_BC	1xb1_C	512	111
331	BIRC4	331	BIRC4	1xb1_AB	1xb1_A	387	111
331	BIRC4	331	BIRC4	1xb0_FA	1xb0_A	651	111
331	BIRC4	331	BIRC4	1xb0_EF	1xb0_F	609	111
331	BIRC4	331	BIRC4	1xb0_DE	1xb0_E	428	111
331	BIRC4	331	BIRC4	1xb0_CD	1xb0_D	549	111
331	BIRC4	331	BIRC4	1xb0_BC	1xb0_C	368	111
331	BIRC4	331	BIRC4	1xb0_AB	1xb0_B	361	111
331	BIRC4	331	BIRC4	2pop_DB	2pop_D	894	111
332	BIRC5	3619	INCENP	2qfa_AC	2qfa_A	4373	2394
332	BIRC5	55143	CDCA8	2raw_AB	2raw_A	8017	1685
332	BIRC5	55143	CDCA8	2qfa_AB	2qfa_B	2461	1685
332	BIRC5	55143	CDCA8	2rax_XY	2rax_Y	2506	1685
332	BIRC5	55143	CDCA8	2rax_XB	2rax_X	5268	1685
332	BIRC5	55143	CDCA8	2rax_EF	2rax_E	7996	1685
332	BIRC5	55143	CDCA8	2rax_EB	2rax_E	3435	1685
332	BIRC5	55143	CDCA8	2rax_AF	2rax_A	4890	1685
332	BIRC5	55143	CDCA8	2rax_AB	2rax_B	3983	1685
335	APOA1	335	APOA1	1av1_DA	1av1_D	570	162
335	APOA1	335	APOA1	1av1_CD	1av1_C	801	162
335	APOA1	335	APOA1	1av1_BD	1av1_B	581	162
335	APOA1	335	APOA1	1av1_BC	1av1_B	581	162
335	APOA1	335	APOA1	1av1_AC	1av1_A	239	162
335	APOA1	335	APOA1	1av1_AB	1av1_A	796	162
336	APOA2	336	APOA2	1l6l_Z7	1l6l_Z	446	4
336	APOA2	336	APOA2	1l6l_X5	1l6l_X	495	4
336	APOA2	336	APOA2	1l6l_XZ	1l6l_X	97	4
336	APOA2	336	APOA2	1l6l_W6	1l6l_W	275	4
336	APOA2	336	APOA2	1l6l_WX	1l6l_W	275	4
336	APOA2	336	APOA2	1l6l_VX	1l6l_V	307	4
336	APOA2	336	APOA2	1l6l_SV	1l6l_S	115	4
336	APOA2	336	APOA2	1l6l_SU	1l6l_S	115	4
336	APOA2	336	APOA2	1l6l_ST	1l6l_S	115	4
336	APOA2	336	APOA2	1l6l_PQ	1l6l_P	533	4
336	APOA2	336	APOA2	1l6l_LK	1l6l_K	148	4
336	APOA2	336	APOA2	1l6l_KD	1l6l_K	148	4
336	APOA2	336	APOA2	1l6l_KC	1l6l_K	545	4
336	APOA2	336	APOA2	1l6l_JI	1l6l_I	596	4
336	APOA2	336	APOA2	1l6l_JF	1l6l_F	541	4
336	APOA2	336	APOA2	1l6l_IB	1l6l_I	596	4
336	APOA2	336	APOA2	1l6l_HP	1l6l_P	533	4
336	APOA2	336	APOA2	1l6l_HG	1l6l_G	358	4
336	APOA2	336	APOA2	1l6l_GQ	1l6l_G	358	4
336	APOA2	336	APOA2	1l6l_GP	1l6l_G	358	4
336	APOA2	336	APOA2	1l6l_FE	1l6l_E	369	4
336	APOA2	336	APOA2	1l6l_FD	1l6l_D	250	4
336	APOA2	336	APOA2	1l6l_EN	1l6l_E	369	4
351	APP	3416	IDE	2g47_DB	2g47_B	7758	6302
351	APP	3416	IDE	2g47_CA	2g47_A	7480	6302
351	APP	1504	CTRB1	1ca0_IG	1ca0_G	4546	6470
351	APP	1504	CTRB1	1ca0_DB	1ca0_B	3375	6470
351	APP	351	APP	2fk3_EH	2fk3_H	621	4616
351	APP	351	APP	2fk3_BD	2fk3_B	1917	4616
367	AR	8031	NCOA4	1t5z_AB	1t5z_A	4871	6831
367	AR	10499	NCOA2	2q7j_AB	2q7j_A	5883	6562
367	AR	10499	NCOA2	2q7l_AB	2q7l_A	5788	6562
367	AR	10499	NCOA2	1t63_AB	1t63_A	5839	6562
367	AR	10499	NCOA2	2ao6_AB	2ao6_A	5488	6562
367	AR	367	AR	1r4i_BA	1r4i_A	822	3257
375	ARF1	375	ARF1	1rrg_BA	1rrg_B	2720	2624
375	ARF1	375	ARF1	1hur_BA	1hur_B	4728	2624
375	ARF1	375	ARF1	2j59_CF	2j59_C	2239	2624
375	ARF1	375	ARF1	2j59_BE	2j59_B	1214	2624
375	ARF1	375	ARF1	2j59_AD	2j59_D	1288	2624
375	ARF1	375	ARF1	2j59_AB	2j59_A	3287	2624
375	ARF1	375	ARF1	1z6x_BA	1z6x_A	4063	2624
375	ARF1	26088	GGA1	1j2j_AB	1j2j_B	5206	4533
377	ARF3	26088	GGA1	1j2j_AB	1j2j_B	4683	1102
387	RHOA	392	ARHGAP1	1ow3_BA	1ow3_B	7955	6975
387	RHOA	392	ARHGAP1	1tx4_BA	1tx4_B	8750	6975
387	RHOA	5585	PKN1	1cxz_AB	1cxz_A	8003	6523
387	RHOA	9826	ARHGEF11	1xcg_FE	1xcg_E	8857	6969
387	RHOA	9826	ARHGEF11	1xcg_BA	1xcg_A	8447	6969
387	RHOA	396	ARHGDIA	1cc0_CF	1cc0_C	6372	6517
387	RHOA	396	ARHGDIA	1cc0_AE	1cc0_A	6389	6517
387	RHOA	23365	ARHGEF12	1x86_HG	1x86_G	8410	6971
387	RHOA	23365	ARHGEF12	1x86_FE	1x86_F	8729	6971
387	RHOA	23365	ARHGEF12	1x86_DC	1x86_D	8869	6971
387	RHOA	23365	ARHGEF12	1x86_BA	1x86_B	6901	6971
387	RHOA	23263	MCF2L	1lb1_HG	1lb1_H	7327	6266
387	RHOA	23263	MCF2L	1lb1_FE	1lb1_F	7443	6266
387	RHOA	23263	MCF2L	1lb1_DG	1lb1_D	8008	6266
387	RHOA	23263	MCF2L	1lb1_DC	1lb1_D	7376	6266
387	RHOA	23263	MCF2L	1lb1_BA	1lb1_B	7570	6266
387	RHOA	387	RHOA	1cc0_CA	1cc0_A	2180	4339
387	RHOA	387	RHOA	1z2c_CA	1z2c_A	3361	4339
387	RHOA	387	RHOA	2gco_BA	2gco_B	1979	4339
389	RHOC	392	ARHGAP1	1ow3_BA	1ow3_B	4436	3824
389	RHOC	392	ARHGAP1	1tx4_BA	1tx4_B	6157	3824
389	RHOC	396	ARHGDIA	1cc0_CF	1cc0_C	4398	3985
389	RHOC	396	ARHGDIA	1cc0_AE	1cc0_A	4404	3985
392	ARHGAP1	998	CDC42	2ngr_BA	2ngr_A	9220	6716
392	ARHGAP1	998	CDC42	1grn_BA	1grn_A	9071	6716
392	ARHGAP1	998	CDC42	1am4_CF	1am4_F	9210	6716
392	ARHGAP1	998	CDC42	1am4_CE	1am4_C	9265	6716
392	ARHGAP1	998	CDC42	1am4_BE	1am4_E	9062	6716
392	ARHGAP1	998	CDC42	1am4_AE	1am4_A	8486	6716
392	ARHGAP1	998	CDC42	1am4_AD	1am4_D	9127	6716
396	ARHGDIA	5879	RAC1	1hh4_EB	1hh4_E	9692	6934
396	ARHGDIA	5879	RAC1	1hh4_DA	1hh4_D	9541	6934
396	ARHGDIA	5880	RAC2	1hh4_EB	1hh4_E	9030	6756
396	ARHGDIA	5880	RAC2	1hh4_DA	1hh4_D	9121	6756
396	ARHGDIA	396	ARHGDIA	1fst_BA	1fst_B	4232	954
396	ARHGDIA	396	ARHGDIA	1rho_CA	1rho_C	3092	954
396	ARHGDIA	396	ARHGDIA	1rho_BC	1rho_C	5347	954
396	ARHGDIA	396	ARHGDIA	1qvy_CD	1qvy_D	537	954
396	ARHGDIA	396	ARHGDIA	1qvy_AB	1qvy_A	577	954
396	ARHGDIA	396	ARHGDIA	1kmt_BA	1kmt_B	3606	954
396	ARHGDIA	396	ARHGDIA	1ft3_BA	1ft3_B	5448	954
396	ARHGDIA	396	ARHGDIA	1ft0_BA	1ft0_B	3616	954
396	ARHGDIA	396	ARHGDIA	2jhx_BA	2jhx_A	675	954
396	ARHGDIA	396	ARHGDIA	2jhw_BA	2jhw_A	5924	954
396	ARHGDIA	396	ARHGDIA	2jhv_CF	2jhv_F	6135	954
396	ARHGDIA	396	ARHGDIA	2jhv_CE	2jhv_E	4962	954
396	ARHGDIA	396	ARHGDIA	2jhv_BF	2jhv_F	1187	954
396	ARHGDIA	396	ARHGDIA	2jhv_BD	2jhv_B	542	954
396	ARHGDIA	396	ARHGDIA	2jhv_BC	2jhv_B	542	954
396	ARHGDIA	396	ARHGDIA	2jhu_BA	2jhu_A	5150	954
396	ARHGDIA	396	ARHGDIA	2bxw_BA	2bxw_A	5632	954
396	ARHGDIA	396	ARHGDIA	2jhz_BA	2jhz_A	5230	954
396	ARHGDIA	396	ARHGDIA	2jht_DA	2jht_A	2844	954
396	ARHGDIA	396	ARHGDIA	2jht_BD	2jht_B	3716	954
396	ARHGDIA	396	ARHGDIA	2jht_AC	2jht_C	3633	954
396	ARHGDIA	998	CDC42	1doa_BA	1doa_B	9118	6716
397	ARHGDIB	5879	RAC1	1ds6_BA	1ds6_B	8924	6925
397	ARHGDIB	5880	RAC2	1ds6_BA	1ds6_B	6312	6591
400	ARL1	2803	GOLGA4	1upt_GH	1upt_G	896	1145
400	ARL1	2803	GOLGA4	1upt_EF	1upt_F	5474	1145
400	ARL1	2803	GOLGA4	1upt_ED	1upt_E	2182	1145
400	ARL1	2803	GOLGA4	1upt_CD	1upt_C	621	1145
400	ARL1	2803	GOLGA4	1upt_AB	1upt_B	2233	1145
400	ARL1	2803	GOLGA4	1r4a_DH	1r4a_H	2502	1145
400	ARL1	2803	GOLGA4	1r4a_CG	1r4a_C	6177	1145
400	ARL1	2803	GOLGA4	1r4a_BF	1r4a_F	5083	1145
400	ARL1	2803	GOLGA4	1r4a_AE	1r4a_A	6263	1145
402	ARL2	5147	PDE6D	1ksj_AB	1ksj_A	2654	1361
402	ARL2	5147	PDE6D	1ksh_AB	1ksh_A	4930	1361
402	ARL2	5147	PDE6D	1ksg_AB	1ksg_A	5670	1361
405	ARNT	2034	EPAS1	2a24_BA	2a24_B	4600	874
435	ASL	435	ASL	1k62_BA	1k62_B	54	75
435	ASL	435	ASL	1aos_BA	1aos_A	341	75
443	ASPA	443	ASPA	2o53_BA	2o53_A	164	54
443	ASPA	443	ASPA	2o4h_BA	2o4h_B	39	54
443	ASPA	443	ASPA	2q51_BA	2q51_B	3093	54
443	ASPA	443	ASPA	2i3c_BA	2i3c_B	153	54
443	ASPA	443	ASPA	2q4z_BA	2q4z_B	70	54
443	ASPA	443	ASPA	2gu2_BA	2gu2_B	136	54
462	SERPINC1	2147	F2	1sr5_AC	1sr5_A	5306	1383
462	SERPINC1	2147	F2	1tb6_IH	1tb6_I	6141	1383
466	ATF1	1385	CREB1	1dh3_CA	1dh3_A	3271	3085
549	AUH	549	AUH	1hzd_EF	1hzd_F	389	17
549	AUH	549	AUH	1hzd_DF	1hzd_D	396	17
549	AUH	549	AUH	1hzd_DE	1hzd_E	169	17
549	AUH	549	AUH	1hzd_CE	1hzd_C	141	17
549	AUH	549	AUH	1hzd_BF	1hzd_B	272	17
549	AUH	549	AUH	1hzd_BC	1hzd_C	141	17
549	AUH	549	AUH	1hzd_AD	1hzd_A	248	17
549	AUH	549	AUH	1hzd_AC	1hzd_A	248	17
549	AUH	549	AUH	1hzd_AB	1hzd_B	272	17
558	AXL	2621	GAS6	2c5d_DB	2c5d_D	5086	1511
558	AXL	2621	GAS6	2c5d_DA	2c5d_D	1983	1511
558	AXL	2621	GAS6	2c5d_CB	2c5d_C	1745	1511
558	AXL	2621	GAS6	2c5d_CA	2c5d_C	5217	1511
563	AZGP1	563	AZGP1	1zag_BD	1zag_D	111	1
563	AZGP1	563	AZGP1	1zag_AC	1zag_A	1409	1
567	B2M	3105	HLA-A	2v2x_ED	2v2x_D	2144	3864
567	B2M	3105	HLA-A	2v2x_BA	2v2x_B	1029	3864
567	B2M	3105	HLA-A	2v2w_ED	2v2w_D	824	3864
567	B2M	3105	HLA-A	2v2w_BA	2v2w_A	888	3864
567	B2M	3105	HLA-A	2uwe_IH	2uwe_I	470	3864
567	B2M	3105	HLA-A	2uwe_BA	2uwe_B	399	3864
567	B2M	3105	HLA-A	2jcc_IH	2jcc_H	3133	3864
567	B2M	3105	HLA-A	2jcc_BA	2jcc_A	2030	3864
567	B2M	3105	HLA-A	2j8u_IH	2j8u_H	2316	3864
567	B2M	3105	HLA-A	2j8u_BA	2j8u_A	2815	3864
567	B2M	3105	HLA-A	2guo_ED	2guo_E	433	3864
567	B2M	3105	HLA-A	2guo_BA	2guo_B	401	3864
567	B2M	3105	HLA-A	2gtz_ED	2gtz_D	1910	3864
567	B2M	3105	HLA-A	2gtz_BA	2gtz_B	426	3864
567	B2M	3105	HLA-A	2gtw_ED	2gtw_D	1335	3864
567	B2M	3105	HLA-A	2gtw_BA	2gtw_B	418	3864
567	B2M	3105	HLA-A	2gt9_ED	2gt9_D	1945	3864
567	B2M	3105	HLA-A	2gt9_BA	2gt9_A	2228	3864
567	B2M	3105	HLA-A	2gj6_BA	2gj6_B	280	3864
567	B2M	3105	HLA-A	2git_ED	2git_D	2147	3864
567	B2M	3105	HLA-A	2git_BA	2git_B	385	3864
567	B2M	3105	HLA-A	2dyp_BA	2dyp_B	382	3864
567	B2M	3105	HLA-A	2d31_ED	2d31_E	1522	3864
567	B2M	3105	HLA-A	2d31_EA	2d31_E	3150	3864
567	B2M	3105	HLA-A	2d31_BD	2d31_B	2905	3864
567	B2M	3105	HLA-A	2d31_BA	2d31_A	1175	3864
567	B2M	3105	HLA-A	2clr_ED	2clr_E	499	3864
567	B2M	3105	HLA-A	2clr_BA	2clr_A	2195	3864
567	B2M	3105	HLA-A	2c7u_ED	2c7u_E	505	3864
567	B2M	3105	HLA-A	2c7u_BD	2c7u_B	279	3864
567	B2M	3105	HLA-A	2c7u_BA	2c7u_A	2196	3864
567	B2M	3105	HLA-A	2bvq_BA	2bvq_B	404	3864
567	B2M	3105	HLA-A	2bvp_BA	2bvp_B	521	3864
567	B2M	3105	HLA-A	2bvo_BA	2bvo_A	3617	3864
567	B2M	3105	HLA-A	2bst_BA	2bst_A	2429	3864
567	B2M	3105	HLA-A	2bss_BA	2bss_A	1444	3864
567	B2M	3105	HLA-A	2bsr_BA	2bsr_A	1314	3864
567	B2M	3105	HLA-A	2bnr_BA	2bnr_A	1601	3864
567	B2M	3105	HLA-A	2bnq_BA	2bnq_A	1481	3864
567	B2M	3105	HLA-A	2bck_ED	2bck_E	494	3864
567	B2M	3105	HLA-A	2bck_BA	2bck_A	1207	3864
567	B2M	3105	HLA-A	2av7_ED	2av7_D	2153	3864
567	B2M	3105	HLA-A	2av7_BA	2av7_B	524	3864
567	B2M	3105	HLA-A	2av1_ED	2av1_D	1840	3864
567	B2M	3105	HLA-A	2av1_BA	2av1_B	472	3864
567	B2M	3105	HLA-A	2a83_BA	2a83_A	3606	3864
567	B2M	3105	HLA-A	1ydp_BA	1ydp_B	441	3864
567	B2M	3105	HLA-A	1w72_ED	1w72_D	1993	3864
567	B2M	3105	HLA-A	1w72_BA	1w72_A	2671	3864
567	B2M	3105	HLA-A	1w0w_BA	1w0w_B	485	3864
567	B2M	3105	HLA-A	1w0v_BA	1w0v_A	1969	3864
567	B2M	3105	HLA-A	1uxw_BA	1uxw_B	673	3864
567	B2M	3105	HLA-A	1uxs_BA	1uxs_B	384	3864
567	B2M	3105	HLA-A	1tvh_ED	1tvh_E	1800	3864
567	B2M	3105	HLA-A	1tvh_BA	1tvh_B	399	3864
567	B2M	3105	HLA-A	1tvb_ED	1tvb_E	422	3864
567	B2M	3105	HLA-A	1tvb_BA	1tvb_B	396	3864
567	B2M	3105	HLA-A	1syv_BA	1syv_B	1710	3864
567	B2M	3105	HLA-A	1sys_BA	1sys_B	349	3864
567	B2M	3105	HLA-A	1s9y_BA	1s9y_A	1859	3864
567	B2M	3105	HLA-A	1s9x_BA	1s9x_A	821	3864
567	B2M	3105	HLA-A	1s9w_BA	1s9w_A	766	3864
567	B2M	3105	HLA-A	1qvo_ED	1qvo_E	417	3864
567	B2M	3105	HLA-A	1qvo_BA	1qvo_B	440	3864
567	B2M	3105	HLA-A	1qsf_BA	1qsf_A	1897	3864
567	B2M	3105	HLA-A	1qse_BA	1qse_B	350	3864
567	B2M	3105	HLA-A	1qrn_BA	1qrn_B	442	3864
567	B2M	3105	HLA-A	1qr1_ED	1qr1_E	679	3864
567	B2M	3105	HLA-A	1qr1_BA	1qr1_B	932	3864
567	B2M	3105	HLA-A	1qew_BA	1qew_B	255	3864
567	B2M	3105	HLA-A	1q94_ED	1q94_D	2213	3864
567	B2M	3105	HLA-A	1q94_BA	1q94_A	1858	3864
567	B2M	3105	HLA-A	1ogt_BA	1ogt_B	2053	3864
567	B2M	3105	HLA-A	1oga_BA	1oga_B	744	3864
567	B2M	3105	HLA-A	1of2_BA	1of2_A	3824	3864
567	B2M	3105	HLA-A	1lp9_IH	1lp9_I	440	3864
567	B2M	3105	HLA-A	1lp9_BH	1lp9_B	335	3864
567	B2M	3105	HLA-A	1lp9_BA	1lp9_B	434	3864
567	B2M	3105	HLA-A	1k5n_BA	1k5n_A	4212	3864
567	B2M	3105	HLA-A	1jht_BA	1jht_A	2086	3864
567	B2M	3105	HLA-A	1jge_BA	1jge_B	2135	3864
567	B2M	3105	HLA-A	1jgd_BA	1jgd_B	1841	3864
567	B2M	3105	HLA-A	1jf1_BA	1jf1_B	483	3864
567	B2M	3105	HLA-A	1im9_FE	1im9_E	2806	3864
567	B2M	3105	HLA-A	1im9_BE	1im9_E	1250	3864
567	B2M	3105	HLA-A	1im9_BA	1im9_B	506	3864
567	B2M	3105	HLA-A	1im3_NM	1im3_N	993	3864
567	B2M	3105	HLA-A	1im3_NE	1im3_N	993	3864
567	B2M	3105	HLA-A	1im3_JI	1im3_J	1015	3864
567	B2M	3105	HLA-A	1im3_JA	1im3_J	1015	3864
567	B2M	3105	HLA-A	1im3_FM	1im3_F	1535	3864
567	B2M	3105	HLA-A	1im3_FE	1im3_F	1535	3864
567	B2M	3105	HLA-A	1im3_BI	1im3_B	1277	3864
567	B2M	3105	HLA-A	1im3_BA	1im3_B	1277	3864
567	B2M	3105	HLA-A	1i7u_ED	1i7u_E	371	3864
567	B2M	3105	HLA-A	1i7u_BA	1i7u_B	378	3864
567	B2M	3105	HLA-A	1i7t_ED	1i7t_E	592	3864
567	B2M	3105	HLA-A	1i7t_BA	1i7t_B	561	3864
567	B2M	3105	HLA-A	1i7r_ED	1i7r_D	2322	3864
567	B2M	3105	HLA-A	1i7r_BA	1i7r_A	2671	3864
567	B2M	3105	HLA-A	1i4f_BA	1i4f_A	1468	3864
567	B2M	3105	HLA-A	1i1y_ED	1i1y_D	1955	3864
567	B2M	3105	HLA-A	1i1y_BA	1i1y_A	1816	3864
567	B2M	3105	HLA-A	1i1f_ED	1i1f_D	1610	3864
567	B2M	3105	HLA-A	1i1f_BA	1i1f_A	1649	3864
567	B2M	3105	HLA-A	1hhk_ED	1hhk_E	844	3864
567	B2M	3105	HLA-A	1hhk_BA	1hhk_B	469	3864
567	B2M	3105	HLA-A	1hhj_ED	1hhj_D	2564	3864
567	B2M	3105	HLA-A	1hhj_BA	1hhj_B	536	3864
567	B2M	3105	HLA-A	1hhi_ED	1hhi_D	1667	3864
567	B2M	3105	HLA-A	1hhi_BD	1hhi_D	1655	3864
567	B2M	3105	HLA-A	1hhi_BA	1hhi_A	1932	3864
567	B2M	3105	HLA-A	1hhh_BA	1hhh_A	1888	3864
567	B2M	3105	HLA-A	1hhg_ED	1hhg_D	2078	3864
567	B2M	3105	HLA-A	1hhg_BD	1hhg_B	257	3864
567	B2M	3105	HLA-A	1hhg_BA	1hhg_A	2088	3864
567	B2M	3105	HLA-A	1efx_BA	1efx_B	281	3864
567	B2M	3105	HLA-A	1eez_ED	1eez_D	2209	3864
567	B2M	3105	HLA-A	1eez_BA	1eez_B	357	3864
567	B2M	3105	HLA-A	1eey_ED	1eey_D	1693	3864
567	B2M	3105	HLA-A	1eey_BA	1eey_A	2264	3864
567	B2M	3105	HLA-A	1duz_ED	1duz_D	1114	3864
567	B2M	3105	HLA-A	1duz_BA	1duz_B	655	3864
567	B2M	3105	HLA-A	1duy_ED	1duy_E	679	3864
567	B2M	3105	HLA-A	1duy_BA	1duy_B	321	3864
567	B2M	3105	HLA-A	1cg9_BA	1cg9_A	3582	3864
567	B2M	3105	HLA-A	1bd2_BA	1bd2_B	479	3864
567	B2M	3105	HLA-A	1b0r_BA	1b0r_B	389	3864
567	B2M	3105	HLA-A	1b0g_ED	1b0g_D	2185	3864
567	B2M	3105	HLA-A	1b0g_BA	1b0g_A	1857	3864
567	B2M	3105	HLA-A	1a9e_BA	1a9e_B	356	3864
567	B2M	3105	HLA-A	1a9b_ED	1a9b_E	600	3864
567	B2M	3105	HLA-A	1a9b_BA	1a9b_B	593	3864
567	B2M	3105	HLA-A	3hla_BA	3hla_A	2072	3864
567	B2M	3105	HLA-A	2nx5_RQ	2nx5_R	270	3864
567	B2M	3105	HLA-A	2nx5_LK	2nx5_K	1626	3864
567	B2M	3105	HLA-A	2nx5_GF	2nx5_F	3738	3864
567	B2M	3105	HLA-A	2nx5_BA	2nx5_A	2276	3864
567	B2M	3105	HLA-A	2nw3_BA	2nw3_B	1623	3864
567	B2M	3105	HLA-A	2hn7_BA	2hn7_A	1765	3864
567	B2M	3105	HLA-A	2hla_BA	2hla_A	1405	3864
567	B2M	3105	HLA-A	2hjl_BA	2hjl_A	1033	3864
567	B2M	3105	HLA-A	2hjk_BA	2hjk_A	4037	3864
567	B2M	3105	HLA-A	2h6p_BA	2h6p_A	2231	3864
567	B2M	3105	HLA-A	2fz3_BA	2fz3_B	1059	3864
567	B2M	3105	HLA-A	2fyy_BA	2fyy_B	1230	3864
567	B2M	3105	HLA-A	2cik_BA	2cik_B	1501	3864
567	B2M	3105	HLA-A	2axg_BA	2axg_A	540	3864
567	B2M	3105	HLA-A	2axf_BA	2axf_B	1228	3864
567	B2M	3105	HLA-A	2ak4_RQ	2ak4_Q	3381	3864
567	B2M	3105	HLA-A	2ak4_RF	2ak4_F	1148	3864
567	B2M	3105	HLA-A	2ak4_LK	2ak4_K	3666	3864
567	B2M	3105	HLA-A	2ak4_GF	2ak4_F	3746	3864
567	B2M	3105	HLA-A	2ak4_BK	2ak4_K	1138	3864
567	B2M	3105	HLA-A	2ak4_BA	2ak4_A	3727	3864
567	B2M	3105	HLA-A	1zvs_ED	1zvs_D	2663	3864
567	B2M	3105	HLA-A	1zvs_EA	1zvs_A	1991	3864
567	B2M	3105	HLA-A	1zvs_BA	1zvs_A	2875	3864
567	B2M	3105	HLA-A	1zsd_BA	1zsd_A	2035	3864
567	B2M	3105	HLA-A	1zhl_BA	1zhl_B	1172	3864
567	B2M	3105	HLA-A	1zhk_BA	1zhk_A	2452	3864
567	B2M	3105	HLA-A	1xr9_BA	1xr9_A	2926	3864
567	B2M	3105	HLA-A	1xr8_BA	1xr8_B	1217	3864
567	B2M	3105	HLA-A	1xh3_BA	1xh3_B	1367	3864
567	B2M	3105	HLA-A	1x7q_BA	1x7q_A	2518	3864
567	B2M	3105	HLA-A	1t22_BA	1t22_A	1676	3864
567	B2M	3105	HLA-A	1t21_BA	1t21_A	1762	3864
567	B2M	3105	HLA-A	1t20_BA	1t20_B	568	3864
567	B2M	3105	HLA-A	1t1z_BA	1t1z_B	1585	3864
567	B2M	3105	HLA-A	1t1y_BA	1t1y_B	1615	3864
567	B2M	3105	HLA-A	1t1x_BA	1t1x_A	1883	3864
567	B2M	3105	HLA-A	1t1w_BA	1t1w_B	641	3864
567	B2M	3105	HLA-A	1s8d_BA	1s8d_A	656	3864
567	B2M	3105	HLA-A	1p7q_BA	1p7q_A	1933	3864
567	B2M	3105	HLA-A	1n2r_BA	1n2r_B	1649	3864
567	B2M	3105	HLA-A	1mi5_BA	1mi5_B	381	3864
567	B2M	3105	HLA-A	1m6o_BA	1m6o_A	2214	3864
567	B2M	3105	HLA-A	1m05_DC	1m05_D	359	3864
567	B2M	3105	HLA-A	1m05_BA	1m05_B	422	3864
567	B2M	3105	HLA-A	1hsb_BA	1hsb_A	1647	3864
567	B2M	3105	HLA-A	1hsa_ED	1hsa_E	604	3864
567	B2M	3105	HLA-A	1hsa_BA	1hsa_A	1370	3864
567	B2M	3105	HLA-A	1e28_BA	1e28_B	1789	3864
567	B2M	3105	HLA-A	1e27_BA	1e27_B	357	3864
567	B2M	3105	HLA-A	1akj_BA	1akj_B	324	3864
567	B2M	3105	HLA-A	1agf_BA	1agf_B	344	3864
567	B2M	3105	HLA-A	1age_BA	1age_B	324	3864
567	B2M	3105	HLA-A	1agd_BA	1agd_B	424	3864
567	B2M	3105	HLA-A	1agc_BA	1agc_B	268	3864
567	B2M	3105	HLA-A	1agb_BA	1agb_B	270	3864
567	B2M	3105	HLA-A	1a1o_BA	1a1o_A	1906	3864
567	B2M	3105	HLA-A	1a1n_BA	1a1n_A	3626	3864
567	B2M	3105	HLA-A	1a1m_BA	1a1m_B	1707	3864
567	B2M	3105	HLA-A	2pye_BA	2pye_A	2332	3864
567	B2M	3105	HLA-A	2p5w_BA	2p5w_B	2013	3864
567	B2M	3105	HLA-A	2p5e_BA	2p5e_B	682	3864
567	B2M	3105	HLA-A	2f53_BA	2f53_A	1038	3864
567	B2M	3105	HLA-A	1qqd_BA	1qqd_A	1586	3864
567	B2M	3105	HLA-A	2f54_GF	2f54_F	3204	3864
567	B2M	3105	HLA-A	2f54_BA	2f54_A	1339	3864
567	B2M	3105	HLA-A	1ao7_BA	1ao7_B	348	3864
567	B2M	3106	HLA-B	2v2x_ED	2v2x_D	2348	4617
567	B2M	3106	HLA-B	2v2x_BA	2v2x_B	1163	4617
567	B2M	3106	HLA-B	2v2w_ED	2v2w_D	912	4617
567	B2M	3106	HLA-B	2v2w_BA	2v2w_A	970	4617
567	B2M	3106	HLA-B	2uwe_IH	2uwe_I	550	4617
567	B2M	3106	HLA-B	2uwe_BA	2uwe_B	453	4617
567	B2M	3106	HLA-B	2jcc_IH	2jcc_H	3312	4617
567	B2M	3106	HLA-B	2jcc_BA	2jcc_A	2221	4617
567	B2M	3106	HLA-B	2j8u_IH	2j8u_H	2500	4617
567	B2M	3106	HLA-B	2j8u_BA	2j8u_A	3033	4617
567	B2M	3106	HLA-B	2guo_ED	2guo_E	505	4617
567	B2M	3106	HLA-B	2guo_BA	2guo_B	464	4617
567	B2M	3106	HLA-B	2gtz_ED	2gtz_D	2094	4617
567	B2M	3106	HLA-B	2gtz_BA	2gtz_B	493	4617
567	B2M	3106	HLA-B	2gtw_ED	2gtw_D	1478	4617
567	B2M	3106	HLA-B	2gtw_BA	2gtw_B	487	4617
567	B2M	3106	HLA-B	2gt9_ED	2gt9_D	2135	4617
567	B2M	3106	HLA-B	2gt9_BA	2gt9_A	2396	4617
567	B2M	3106	HLA-B	2gj6_BA	2gj6_B	308	4617
567	B2M	3106	HLA-B	2git_ED	2git_D	2356	4617
567	B2M	3106	HLA-B	2git_BA	2git_B	425	4617
567	B2M	3106	HLA-B	2dyp_BA	2dyp_B	431	4617
567	B2M	3106	HLA-B	2d31_ED	2d31_E	1700	4617
567	B2M	3106	HLA-B	2d31_EA	2d31_E	3386	4617
567	B2M	3106	HLA-B	2d31_BD	2d31_B	3142	4617
567	B2M	3106	HLA-B	2d31_BA	2d31_A	1329	4617
567	B2M	3106	HLA-B	2clr_ED	2clr_E	558	4617
567	B2M	3106	HLA-B	2clr_BA	2clr_A	2401	4617
567	B2M	3106	HLA-B	2c7u_ED	2c7u_E	573	4617
567	B2M	3106	HLA-B	2c7u_BD	2c7u_B	323	4617
567	B2M	3106	HLA-B	2c7u_BA	2c7u_A	2337	4617
567	B2M	3106	HLA-B	2bvq_BA	2bvq_B	465	4617
567	B2M	3106	HLA-B	2bvp_BA	2bvp_B	584	4617
567	B2M	3106	HLA-B	2bvo_BA	2bvo_A	3844	4617
567	B2M	3106	HLA-B	2bst_BA	2bst_A	2649	4617
567	B2M	3106	HLA-B	2bss_BA	2bss_A	1541	4617
567	B2M	3106	HLA-B	2bsr_BA	2bsr_A	1401	4617
567	B2M	3106	HLA-B	2bnr_BA	2bnr_A	1732	4617
567	B2M	3106	HLA-B	2bnq_BA	2bnq_A	1623	4617
567	B2M	3106	HLA-B	2bck_ED	2bck_E	542	4617
567	B2M	3106	HLA-B	2bck_BA	2bck_A	1357	4617
567	B2M	3106	HLA-B	2av7_ED	2av7_D	2351	4617
567	B2M	3106	HLA-B	2av7_BA	2av7_B	605	4617
567	B2M	3106	HLA-B	2av1_ED	2av1_D	2009	4617
567	B2M	3106	HLA-B	2av1_BA	2av1_B	551	4617
567	B2M	3106	HLA-B	2a83_BA	2a83_A	3832	4617
567	B2M	3106	HLA-B	1ydp_BA	1ydp_B	494	4617
567	B2M	3106	HLA-B	1w72_ED	1w72_D	2184	4617
567	B2M	3106	HLA-B	1w72_BA	1w72_A	2908	4617
567	B2M	3106	HLA-B	1w0w_BA	1w0w_B	541	4617
567	B2M	3106	HLA-B	1w0v_BA	1w0v_A	2137	4617
567	B2M	3106	HLA-B	1uxw_BA	1uxw_B	754	4617
567	B2M	3106	HLA-B	1uxs_BA	1uxs_B	441	4617
567	B2M	3106	HLA-B	1tvh_ED	1tvh_E	1973	4617
567	B2M	3106	HLA-B	1tvh_BA	1tvh_B	453	4617
567	B2M	3106	HLA-B	1tvb_ED	1tvb_E	487	4617
567	B2M	3106	HLA-B	1tvb_BA	1tvb_B	462	4617
567	B2M	3106	HLA-B	1syv_BA	1syv_B	1862	4617
567	B2M	3106	HLA-B	1sys_BA	1sys_B	405	4617
567	B2M	3106	HLA-B	1s9y_BA	1s9y_A	2040	4617
567	B2M	3106	HLA-B	1s9x_BA	1s9x_A	889	4617
567	B2M	3106	HLA-B	1s9w_BA	1s9w_A	835	4617
567	B2M	3106	HLA-B	1qvo_ED	1qvo_E	466	4617
567	B2M	3106	HLA-B	1qvo_BA	1qvo_B	494	4617
567	B2M	3106	HLA-B	1qsf_BA	1qsf_A	2080	4617
567	B2M	3106	HLA-B	1qse_BA	1qse_B	401	4617
567	B2M	3106	HLA-B	1qrn_BA	1qrn_B	504	4617
567	B2M	3106	HLA-B	1qr1_ED	1qr1_E	756	4617
567	B2M	3106	HLA-B	1qr1_BA	1qr1_B	1036	4617
567	B2M	3106	HLA-B	1qew_BA	1qew_B	282	4617
567	B2M	3106	HLA-B	1q94_ED	1q94_D	2436	4617
567	B2M	3106	HLA-B	1q94_BA	1q94_A	2052	4617
567	B2M	3106	HLA-B	1ogt_BA	1ogt_B	2254	4617
567	B2M	3106	HLA-B	1oga_BA	1oga_B	853	4617
567	B2M	3106	HLA-B	1of2_BA	1of2_A	4046	4617
567	B2M	3106	HLA-B	1lp9_IH	1lp9_I	507	4617
567	B2M	3106	HLA-B	1lp9_BH	1lp9_B	377	4617
567	B2M	3106	HLA-B	1lp9_BA	1lp9_B	481	4617
567	B2M	3106	HLA-B	1k5n_BA	1k5n_A	4395	4617
567	B2M	3106	HLA-B	1jht_BA	1jht_A	2286	4617
567	B2M	3106	HLA-B	1jge_BA	1jge_B	2352	4617
567	B2M	3106	HLA-B	1jgd_BA	1jgd_B	2049	4617
567	B2M	3106	HLA-B	1jf1_BA	1jf1_B	557	4617
567	B2M	3106	HLA-B	1im9_FE	1im9_E	3028	4617
567	B2M	3106	HLA-B	1im9_BE	1im9_E	1387	4617
567	B2M	3106	HLA-B	1im9_BA	1im9_B	572	4617
567	B2M	3106	HLA-B	1im3_NM	1im3_N	1118	4617
567	B2M	3106	HLA-B	1im3_NE	1im3_N	1118	4617
567	B2M	3106	HLA-B	1im3_JI	1im3_J	1143	4617
567	B2M	3106	HLA-B	1im3_JA	1im3_J	1143	4617
567	B2M	3106	HLA-B	1im3_FM	1im3_F	1721	4617
567	B2M	3106	HLA-B	1im3_FE	1im3_F	1721	4617
567	B2M	3106	HLA-B	1im3_BI	1im3_B	1443	4617
567	B2M	3106	HLA-B	1im3_BA	1im3_B	1443	4617
567	B2M	3106	HLA-B	1i7u_ED	1i7u_E	419	4617
567	B2M	3106	HLA-B	1i7u_BA	1i7u_B	426	4617
567	B2M	3106	HLA-B	1i7t_ED	1i7t_E	673	4617
567	B2M	3106	HLA-B	1i7t_BA	1i7t_B	638	4617
567	B2M	3106	HLA-B	1i7r_ED	1i7r_D	2493	4617
567	B2M	3106	HLA-B	1i7r_BA	1i7r_A	2834	4617
567	B2M	3106	HLA-B	1i4f_BA	1i4f_A	1622	4617
567	B2M	3106	HLA-B	1i1y_ED	1i1y_D	2140	4617
567	B2M	3106	HLA-B	1i1y_BA	1i1y_A	1986	4617
567	B2M	3106	HLA-B	1i1f_ED	1i1f_D	1769	4617
567	B2M	3106	HLA-B	1i1f_BA	1i1f_A	1809	4617
567	B2M	3106	HLA-B	1hhk_ED	1hhk_E	952	4617
567	B2M	3106	HLA-B	1hhk_BA	1hhk_B	526	4617
567	B2M	3106	HLA-B	1hhj_ED	1hhj_D	2738	4617
567	B2M	3106	HLA-B	1hhj_BA	1hhj_B	599	4617
567	B2M	3106	HLA-B	1hhi_ED	1hhi_D	1852	4617
567	B2M	3106	HLA-B	1hhi_BD	1hhi_D	1722	4617
567	B2M	3106	HLA-B	1hhi_BA	1hhi_A	2132	4617
567	B2M	3106	HLA-B	1hhh_BA	1hhh_A	2078	4617
567	B2M	3106	HLA-B	1hhg_ED	1hhg_D	2205	4617
567	B2M	3106	HLA-B	1hhg_BD	1hhg_B	287	4617
567	B2M	3106	HLA-B	1hhg_BA	1hhg_A	2208	4617
567	B2M	3106	HLA-B	1efx_BA	1efx_B	323	4617
567	B2M	3106	HLA-B	1eez_ED	1eez_D	2402	4617
567	B2M	3106	HLA-B	1eez_BA	1eez_B	398	4617
567	B2M	3106	HLA-B	1eey_ED	1eey_D	1867	4617
567	B2M	3106	HLA-B	1eey_BA	1eey_A	2465	4617
567	B2M	3106	HLA-B	1duz_ED	1duz_D	1200	4617
567	B2M	3106	HLA-B	1duz_BA	1duz_B	712	4617
567	B2M	3106	HLA-B	1duy_ED	1duy_E	740	4617
567	B2M	3106	HLA-B	1duy_BA	1duy_B	358	4617
567	B2M	3106	HLA-B	1cg9_BA	1cg9_A	3714	4617
567	B2M	3106	HLA-B	1bd2_BA	1bd2_B	536	4617
567	B2M	3106	HLA-B	1b0r_BA	1b0r_B	445	4617
567	B2M	3106	HLA-B	1b0g_ED	1b0g_D	2390	4617
567	B2M	3106	HLA-B	1b0g_BA	1b0g_A	2037	4617
567	B2M	3106	HLA-B	1a9e_BA	1a9e_B	408	4617
567	B2M	3106	HLA-B	1a9b_ED	1a9b_E	692	4617
567	B2M	3106	HLA-B	1a9b_BA	1a9b_B	678	4617
567	B2M	3106	HLA-B	3hla_BA	3hla_A	2293	4617
567	B2M	3106	HLA-B	2nx5_RQ	2nx5_R	306	4617
567	B2M	3106	HLA-B	2nx5_LK	2nx5_K	1788	4617
567	B2M	3106	HLA-B	2nx5_GF	2nx5_F	3852	4617
567	B2M	3106	HLA-B	2nx5_BA	2nx5_A	2439	4617
567	B2M	3106	HLA-B	2nw3_BA	2nw3_B	1813	4617
567	B2M	3106	HLA-B	2hn7_BA	2hn7_A	1935	4617
567	B2M	3106	HLA-B	2hla_BA	2hla_A	1540	4617
567	B2M	3106	HLA-B	2hjl_BA	2hjl_A	1144	4617
567	B2M	3106	HLA-B	2hjk_BA	2hjk_A	4226	4617
567	B2M	3106	HLA-B	2h6p_BA	2h6p_A	2377	4617
567	B2M	3106	HLA-B	2fz3_BA	2fz3_B	1201	4617
567	B2M	3106	HLA-B	2fyy_BA	2fyy_B	1367	4617
567	B2M	3106	HLA-B	2cik_BA	2cik_B	1641	4617
567	B2M	3106	HLA-B	2axg_BA	2axg_A	602	4617
567	B2M	3106	HLA-B	2axf_BA	2axf_B	1356	4617
567	B2M	3106	HLA-B	2ak4_RQ	2ak4_Q	3502	4617
567	B2M	3106	HLA-B	2ak4_RF	2ak4_F	1297	4617
567	B2M	3106	HLA-B	2ak4_LK	2ak4_K	3766	4617
567	B2M	3106	HLA-B	2ak4_GF	2ak4_F	3856	4617
567	B2M	3106	HLA-B	2ak4_BK	2ak4_K	1315	4617
567	B2M	3106	HLA-B	2ak4_BA	2ak4_A	3829	4617
567	B2M	3106	HLA-B	1zvs_ED	1zvs_D	2889	4617
567	B2M	3106	HLA-B	1zvs_EA	1zvs_A	2166	4617
567	B2M	3106	HLA-B	1zvs_BA	1zvs_A	3083	4617
567	B2M	3106	HLA-B	1zsd_BA	1zsd_A	2166	4617
567	B2M	3106	HLA-B	1zhl_BA	1zhl_B	1306	4617
567	B2M	3106	HLA-B	1zhk_BA	1zhk_A	2651	4617
567	B2M	3106	HLA-B	1xr9_BA	1xr9_A	3121	4617
567	B2M	3106	HLA-B	1xr8_BA	1xr8_B	1363	4617
567	B2M	3106	HLA-B	1xh3_BA	1xh3_B	1519	4617
567	B2M	3106	HLA-B	1x7q_BA	1x7q_A	2747	4617
567	B2M	3106	HLA-B	1t22_BA	1t22_A	1853	4617
567	B2M	3106	HLA-B	1t21_BA	1t21_A	1919	4617
567	B2M	3106	HLA-B	1t20_BA	1t20_B	663	4617
567	B2M	3106	HLA-B	1t1z_BA	1t1z_B	1705	4617
567	B2M	3106	HLA-B	1t1y_BA	1t1y_B	1786	4617
567	B2M	3106	HLA-B	1t1x_BA	1t1x_A	2076	4617
567	B2M	3106	HLA-B	1t1w_BA	1t1w_B	742	4617
567	B2M	3106	HLA-B	1s8d_BA	1s8d_A	739	4617
567	B2M	3106	HLA-B	1p7q_BA	1p7q_A	2114	4617
567	B2M	3106	HLA-B	1n2r_BA	1n2r_B	1820	4617
567	B2M	3106	HLA-B	1mi5_BA	1mi5_B	452	4617
567	B2M	3106	HLA-B	1m6o_BA	1m6o_A	2449	4617
567	B2M	3106	HLA-B	1m05_DC	1m05_D	407	4617
567	B2M	3106	HLA-B	1m05_BA	1m05_B	475	4617
567	B2M	3106	HLA-B	1hsb_BA	1hsb_A	1785	4617
567	B2M	3106	HLA-B	1hsa_ED	1hsa_E	696	4617
567	B2M	3106	HLA-B	1hsa_BA	1hsa_A	1509	4617
567	B2M	3106	HLA-B	1e28_BA	1e28_B	1971	4617
567	B2M	3106	HLA-B	1e27_BA	1e27_B	425	4617
567	B2M	3106	HLA-B	1akj_BA	1akj_B	356	4617
567	B2M	3106	HLA-B	1agf_BA	1agf_B	407	4617
567	B2M	3106	HLA-B	1age_BA	1age_B	381	4617
567	B2M	3106	HLA-B	1agd_BA	1agd_B	480	4617
567	B2M	3106	HLA-B	1agc_BA	1agc_B	298	4617
567	B2M	3106	HLA-B	1agb_BA	1agb_B	304	4617
567	B2M	3106	HLA-B	1a1o_BA	1a1o_A	2090	4617
567	B2M	3106	HLA-B	1a1n_BA	1a1n_A	3794	4617
567	B2M	3106	HLA-B	1a1m_BA	1a1m_B	1894	4617
567	B2M	3106	HLA-B	2pye_BA	2pye_A	2525	4617
567	B2M	3106	HLA-B	2p5w_BA	2p5w_B	2211	4617
567	B2M	3106	HLA-B	2p5e_BA	2p5e_B	791	4617
567	B2M	3106	HLA-B	2f53_BA	2f53_A	1123	4617
567	B2M	3106	HLA-B	1qqd_BA	1qqd_A	1745	4617
567	B2M	3106	HLA-B	2f54_GF	2f54_F	3364	4617
567	B2M	3106	HLA-B	2f54_BA	2f54_A	1504	4617
567	B2M	3106	HLA-B	1ao7_BA	1ao7_B	395	4617
567	B2M	3107	HLA-C	2v2x_ED	2v2x_D	3490	2847
567	B2M	3107	HLA-C	2v2x_BA	2v2x_B	2110	2847
567	B2M	3107	HLA-C	2v2w_ED	2v2w_D	1637	2847
567	B2M	3107	HLA-C	2v2w_BA	2v2w_A	1439	2847
567	B2M	3107	HLA-C	2uwe_IH	2uwe_I	1886	2847
567	B2M	3107	HLA-C	2uwe_BA	2uwe_B	1343	2847
567	B2M	3107	HLA-C	2jcc_IH	2jcc_H	4601	2847
567	B2M	3107	HLA-C	2jcc_BA	2jcc_A	3452	2847
567	B2M	3107	HLA-C	2j8u_IH	2j8u_H	3506	2847
567	B2M	3107	HLA-C	2j8u_BA	2j8u_A	3866	2847
567	B2M	3107	HLA-C	2guo_ED	2guo_E	2033	2847
567	B2M	3107	HLA-C	2guo_BA	2guo_B	1855	2847
567	B2M	3107	HLA-C	2gtz_ED	2gtz_D	2768	2847
567	B2M	3107	HLA-C	2gtz_BA	2gtz_B	1812	2847
567	B2M	3107	HLA-C	2gtw_ED	2gtw_D	2243	2847
567	B2M	3107	HLA-C	2gtw_BA	2gtw_B	2000	2847
567	B2M	3107	HLA-C	2gt9_ED	2gt9_D	2741	2847
567	B2M	3107	HLA-C	2gt9_BA	2gt9_A	4159	2847
567	B2M	3107	HLA-C	2gj6_BA	2gj6_B	1216	2847
567	B2M	3107	HLA-C	2git_ED	2git_D	3360	2847
567	B2M	3107	HLA-C	2git_BA	2git_B	1208	2847
567	B2M	3107	HLA-C	2dyp_BA	2dyp_B	1684	2847
567	B2M	3107	HLA-C	2d31_ED	2d31_E	1961	2847
567	B2M	3107	HLA-C	2d31_EA	2d31_E	3931	2847
567	B2M	3107	HLA-C	2d31_BD	2d31_B	3849	2847
567	B2M	3107	HLA-C	2d31_BA	2d31_A	3060	2847
567	B2M	3107	HLA-C	2clr_ED	2clr_E	1916	2847
567	B2M	3107	HLA-C	2clr_BA	2clr_A	3653	2847
567	B2M	3107	HLA-C	2c7u_ED	2c7u_E	1854	2847
567	B2M	3107	HLA-C	2c7u_BD	2c7u_B	751	2847
567	B2M	3107	HLA-C	2c7u_BA	2c7u_A	2940	2847
567	B2M	3107	HLA-C	2bvq_BA	2bvq_B	1603	2847
567	B2M	3107	HLA-C	2bvp_BA	2bvp_B	1930	2847
567	B2M	3107	HLA-C	2bvo_BA	2bvo_A	5664	2847
567	B2M	3107	HLA-C	2bst_BA	2bst_A	4057	2847
567	B2M	3107	HLA-C	2bss_BA	2bss_A	2003	2847
567	B2M	3107	HLA-C	2bsr_BA	2bsr_A	1900	2847
567	B2M	3107	HLA-C	2bnr_BA	2bnr_A	2649	2847
567	B2M	3107	HLA-C	2bnq_BA	2bnq_A	2873	2847
567	B2M	3107	HLA-C	2bck_ED	2bck_E	1666	2847
567	B2M	3107	HLA-C	2bck_BA	2bck_A	2629	2847
567	B2M	3107	HLA-C	2av7_ED	2av7_D	3250	2847
567	B2M	3107	HLA-C	2av7_BA	2av7_B	2059	2847
567	B2M	3107	HLA-C	2av1_ED	2av1_D	3303	2847
567	B2M	3107	HLA-C	2av1_BA	2av1_B	1863	2847
567	B2M	3107	HLA-C	2a83_BA	2a83_A	4737	2847
567	B2M	3107	HLA-C	1ydp_BA	1ydp_B	1776	2847
567	B2M	3107	HLA-C	1w72_ED	1w72_D	3144	2847
567	B2M	3107	HLA-C	1w72_BA	1w72_A	4132	2847
567	B2M	3107	HLA-C	1w0w_BA	1w0w_B	1479	2847
567	B2M	3107	HLA-C	1w0v_BA	1w0v_A	2317	2847
567	B2M	3107	HLA-C	1uxw_BA	1uxw_B	2081	2847
567	B2M	3107	HLA-C	1uxs_BA	1uxs_B	1958	2847
567	B2M	3107	HLA-C	1tvh_ED	1tvh_E	2424	2847
567	B2M	3107	HLA-C	1tvh_BA	1tvh_B	1747	2847
567	B2M	3107	HLA-C	1tvb_ED	1tvb_E	1912	2847
567	B2M	3107	HLA-C	1tvb_BA	1tvb_B	2023	2847
567	B2M	3107	HLA-C	1syv_BA	1syv_B	2342	2847
567	B2M	3107	HLA-C	1sys_BA	1sys_B	1626	2847
567	B2M	3107	HLA-C	1s9y_BA	1s9y_A	2964	2847
567	B2M	3107	HLA-C	1s9x_BA	1s9x_A	1427	2847
567	B2M	3107	HLA-C	1s9w_BA	1s9w_A	1727	2847
567	B2M	3107	HLA-C	1qvo_ED	1qvo_E	1797	2847
567	B2M	3107	HLA-C	1qvo_BA	1qvo_B	2008	2847
567	B2M	3107	HLA-C	1qsf_BA	1qsf_A	3073	2847
567	B2M	3107	HLA-C	1qse_BA	1qse_B	1647	2847
567	B2M	3107	HLA-C	1qrn_BA	1qrn_B	1865	2847
567	B2M	3107	HLA-C	1qr1_ED	1qr1_E	1536	2847
567	B2M	3107	HLA-C	1qr1_BA	1qr1_B	2183	2847
567	B2M	3107	HLA-C	1qew_BA	1qew_B	1065	2847
567	B2M	3107	HLA-C	1q94_ED	1q94_D	3245	2847
567	B2M	3107	HLA-C	1q94_BA	1q94_A	2969	2847
567	B2M	3107	HLA-C	1ogt_BA	1ogt_B	2622	2847
567	B2M	3107	HLA-C	1oga_BA	1oga_B	2152	2847
567	B2M	3107	HLA-C	1of2_BA	1of2_A	3466	2847
567	B2M	3107	HLA-C	1lp9_IH	1lp9_I	2096	2847
567	B2M	3107	HLA-C	1lp9_BH	1lp9_B	862	2847
567	B2M	3107	HLA-C	1lp9_BA	1lp9_B	1798	2847
567	B2M	3107	HLA-C	1k5n_BA	1k5n_A	5481	2847
567	B2M	3107	HLA-C	1jht_BA	1jht_A	2947	2847
567	B2M	3107	HLA-C	1jge_BA	1jge_B	2618	2847
567	B2M	3107	HLA-C	1jgd_BA	1jgd_B	2589	2847
567	B2M	3107	HLA-C	1jf1_BA	1jf1_B	1904	2847
567	B2M	3107	HLA-C	1im9_FE	1im9_E	4352	2847
567	B2M	3107	HLA-C	1im9_BE	1im9_E	2793	2847
567	B2M	3107	HLA-C	1im9_BA	1im9_B	2032	2847
567	B2M	3107	HLA-C	1im3_NM	1im3_N	2065	2847
567	B2M	3107	HLA-C	1im3_NE	1im3_N	2065	2847
567	B2M	3107	HLA-C	1im3_JI	1im3_J	2067	2847
567	B2M	3107	HLA-C	1im3_JA	1im3_J	2067	2847
567	B2M	3107	HLA-C	1im3_FM	1im3_F	2259	2847
567	B2M	3107	HLA-C	1im3_FE	1im3_F	2259	2847
567	B2M	3107	HLA-C	1im3_BI	1im3_B	2456	2847
567	B2M	3107	HLA-C	1im3_BA	1im3_B	2456	2847
567	B2M	3107	HLA-C	1i7u_ED	1i7u_E	1122	2847
567	B2M	3107	HLA-C	1i7u_BA	1i7u_B	1143	2847
567	B2M	3107	HLA-C	1i7t_ED	1i7t_E	2142	2847
567	B2M	3107	HLA-C	1i7t_BA	1i7t_B	2206	2847
567	B2M	3107	HLA-C	1i7r_ED	1i7r_D	4055	2847
567	B2M	3107	HLA-C	1i7r_BA	1i7r_A	4040	2847
567	B2M	3107	HLA-C	1i4f_BA	1i4f_A	2659	2847
567	B2M	3107	HLA-C	1i1y_ED	1i1y_D	2928	2847
567	B2M	3107	HLA-C	1i1y_BA	1i1y_A	2796	2847
567	B2M	3107	HLA-C	1i1f_ED	1i1f_D	2892	2847
567	B2M	3107	HLA-C	1i1f_BA	1i1f_A	2900	2847
567	B2M	3107	HLA-C	1hhk_ED	1hhk_E	2052	2847
567	B2M	3107	HLA-C	1hhk_BA	1hhk_B	1954	2847
567	B2M	3107	HLA-C	1hhj_ED	1hhj_D	3773	2847
567	B2M	3107	HLA-C	1hhj_BA	1hhj_B	2067	2847
567	B2M	3107	HLA-C	1hhi_ED	1hhi_D	3015	2847
567	B2M	3107	HLA-C	1hhi_BD	1hhi_D	1847	2847
567	B2M	3107	HLA-C	1hhi_BA	1hhi_A	2849	2847
567	B2M	3107	HLA-C	1hhh_BA	1hhh_A	3160	2847
567	B2M	3107	HLA-C	1hhg_ED	1hhg_D	2914	2847
567	B2M	3107	HLA-C	1hhg_BD	1hhg_B	718	2847
567	B2M	3107	HLA-C	1hhg_BA	1hhg_A	2905	2847
567	B2M	3107	HLA-C	1efx_BA	1efx_B	1888	2847
567	B2M	3107	HLA-C	1eez_ED	1eez_D	3498	2847
567	B2M	3107	HLA-C	1eez_BA	1eez_B	1200	2847
567	B2M	3107	HLA-C	1eey_ED	1eey_D	2677	2847
567	B2M	3107	HLA-C	1eey_BA	1eey_A	3414	2847
567	B2M	3107	HLA-C	1duz_ED	1duz_D	1982	2847
567	B2M	3107	HLA-C	1duz_BA	1duz_B	1273	2847
567	B2M	3107	HLA-C	1duy_ED	1duy_E	1368	2847
567	B2M	3107	HLA-C	1duy_BA	1duy_B	1258	2847
567	B2M	3107	HLA-C	1cg9_BA	1cg9_A	4406	2847
567	B2M	3107	HLA-C	1bd2_BA	1bd2_B	1932	2847
567	B2M	3107	HLA-C	1b0r_BA	1b0r_B	2157	2847
567	B2M	3107	HLA-C	1b0g_ED	1b0g_D	3398	2847
567	B2M	3107	HLA-C	1b0g_BA	1b0g_A	3371	2847
567	B2M	3107	HLA-C	1a9e_BA	1a9e_B	1099	2847
567	B2M	3107	HLA-C	1a9b_ED	1a9b_E	2232	2847
567	B2M	3107	HLA-C	1a9b_BA	1a9b_B	2170	2847
567	B2M	3107	HLA-C	3hla_BA	3hla_A	3382	2847
567	B2M	3107	HLA-C	2nx5_RQ	2nx5_R	993	2847
567	B2M	3107	HLA-C	2nx5_LK	2nx5_K	3706	2847
567	B2M	3107	HLA-C	2nx5_GF	2nx5_F	4311	2847
567	B2M	3107	HLA-C	2nx5_BA	2nx5_A	2982	2847
567	B2M	3107	HLA-C	2nw3_BA	2nw3_B	2354	2847
567	B2M	3107	HLA-C	2hn7_BA	2hn7_A	2476	2847
567	B2M	3107	HLA-C	2hla_BA	2hla_A	2587	2847
567	B2M	3107	HLA-C	2hjl_BA	2hjl_A	2492	2847
567	B2M	3107	HLA-C	2hjk_BA	2hjk_A	5465	2847
567	B2M	3107	HLA-C	2h6p_BA	2h6p_A	3429	2847
567	B2M	3107	HLA-C	2fz3_BA	2fz3_B	2799	2847
567	B2M	3107	HLA-C	2fyy_BA	2fyy_B	3037	2847
567	B2M	3107	HLA-C	2cik_BA	2cik_B	2314	2847
567	B2M	3107	HLA-C	2axg_BA	2axg_A	1168	2847
567	B2M	3107	HLA-C	2axf_BA	2axf_B	2969	2847
567	B2M	3107	HLA-C	2ak4_RQ	2ak4_Q	4087	2847
567	B2M	3107	HLA-C	2ak4_RF	2ak4_F	2115	2847
567	B2M	3107	HLA-C	2ak4_LK	2ak4_K	4231	2847
567	B2M	3107	HLA-C	2ak4_GF	2ak4_F	4296	2847
567	B2M	3107	HLA-C	2ak4_BK	2ak4_K	2106	2847
567	B2M	3107	HLA-C	2ak4_BA	2ak4_A	4243	2847
567	B2M	3107	HLA-C	1zvs_ED	1zvs_D	4179	2847
567	B2M	3107	HLA-C	1zvs_EA	1zvs_A	2247	2847
567	B2M	3107	HLA-C	1zvs_BA	1zvs_A	4069	2847
567	B2M	3107	HLA-C	1zsd_BA	1zsd_A	3411	2847
567	B2M	3107	HLA-C	1zhl_BA	1zhl_B	2928	2847
567	B2M	3107	HLA-C	1zhk_BA	1zhk_A	4400	2847
567	B2M	3107	HLA-C	1xr9_BA	1xr9_A	4216	2847
567	B2M	3107	HLA-C	1xr8_BA	1xr8_B	2971	2847
567	B2M	3107	HLA-C	1xh3_BA	1xh3_B	2184	2847
567	B2M	3107	HLA-C	1x7q_BA	1x7q_A	4150	2847
567	B2M	3107	HLA-C	1t22_BA	1t22_A	2984	2847
567	B2M	3107	HLA-C	1t21_BA	1t21_A	2956	2847
567	B2M	3107	HLA-C	1t20_BA	1t20_B	2148	2847
567	B2M	3107	HLA-C	1t1z_BA	1t1z_B	2452	2847
567	B2M	3107	HLA-C	1t1y_BA	1t1y_B	2265	2847
567	B2M	3107	HLA-C	1t1x_BA	1t1x_A	3413	2847
567	B2M	3107	HLA-C	1t1w_BA	1t1w_B	2176	2847
567	B2M	3107	HLA-C	1s8d_BA	1s8d_A	1598	2847
567	B2M	3107	HLA-C	1p7q_BA	1p7q_A	2845	2847
567	B2M	3107	HLA-C	1n2r_BA	1n2r_B	2292	2847
567	B2M	3107	HLA-C	1mi5_BA	1mi5_B	1760	2847
567	B2M	3107	HLA-C	1m6o_BA	1m6o_A	3948	2847
567	B2M	3107	HLA-C	1m05_DC	1m05_D	1844	2847
567	B2M	3107	HLA-C	1m05_BA	1m05_B	1625	2847
567	B2M	3107	HLA-C	1hsb_BA	1hsb_A	2259	2847
567	B2M	3107	HLA-C	1hsa_ED	1hsa_E	1987	2847
567	B2M	3107	HLA-C	1hsa_BA	1hsa_A	2546	2847
567	B2M	3107	HLA-C	1e28_BA	1e28_B	2417	2847
567	B2M	3107	HLA-C	1e27_BA	1e27_B	1921	2847
567	B2M	3107	HLA-C	1akj_BA	1akj_B	1359	2847
567	B2M	3107	HLA-C	1agf_BA	1agf_B	1853	2847
567	B2M	3107	HLA-C	1age_BA	1age_B	1845	2847
567	B2M	3107	HLA-C	1agd_BA	1agd_B	1842	2847
567	B2M	3107	HLA-C	1agc_BA	1agc_B	1159	2847
567	B2M	3107	HLA-C	1agb_BA	1agb_B	1105	2847
567	B2M	3107	HLA-C	1a1o_BA	1a1o_A	2836	2847
567	B2M	3107	HLA-C	1a1n_BA	1a1n_A	4787	2847
567	B2M	3107	HLA-C	1a1m_BA	1a1m_B	2200	2847
567	B2M	3107	HLA-C	2pye_BA	2pye_A	3875	2847
567	B2M	3107	HLA-C	2p5w_BA	2p5w_B	2606	2847
567	B2M	3107	HLA-C	2p5e_BA	2p5e_B	2038	2847
567	B2M	3107	HLA-C	2f53_BA	2f53_A	1651	2847
567	B2M	3107	HLA-C	1qqd_BA	1qqd_A	2975	2847
567	B2M	3107	HLA-C	2f54_GF	2f54_F	3726	2847
567	B2M	3107	HLA-C	2f54_BA	2f54_A	2528	2847
567	B2M	3107	HLA-C	1ao7_BA	1ao7_B	1873	2847
567	B2M	3135	HLA-G	2v2x_ED	2v2x_D	1718	1960
567	B2M	3135	HLA-G	2v2x_BA	2v2x_B	859	1960
567	B2M	3135	HLA-G	2v2w_ED	2v2w_D	850	1960
567	B2M	3135	HLA-G	2v2w_BA	2v2w_A	706	1960
567	B2M	3135	HLA-G	2uwe_IH	2uwe_I	586	1960
567	B2M	3135	HLA-G	2uwe_BA	2uwe_B	449	1960
567	B2M	3135	HLA-G	2jcc_IH	2jcc_H	3001	1960
567	B2M	3135	HLA-G	2jcc_BA	2jcc_A	1729	1960
567	B2M	3135	HLA-G	2j8u_IH	2j8u_H	1843	1960
567	B2M	3135	HLA-G	2j8u_BA	2j8u_A	2170	1960
567	B2M	3135	HLA-G	2guo_ED	2guo_E	612	1960
567	B2M	3135	HLA-G	2guo_BA	2guo_B	544	1960
567	B2M	3135	HLA-G	2gtz_ED	2gtz_D	1396	1960
567	B2M	3135	HLA-G	2gtz_BA	2gtz_B	540	1960
567	B2M	3135	HLA-G	2gtw_ED	2gtw_D	1145	1960
567	B2M	3135	HLA-G	2gtw_BA	2gtw_B	593	1960
567	B2M	3135	HLA-G	2gt9_ED	2gt9_D	1370	1960
567	B2M	3135	HLA-G	2gt9_BA	2gt9_A	2258	1960
567	B2M	3135	HLA-G	2gj6_BA	2gj6_B	357	1960
567	B2M	3135	HLA-G	2git_ED	2git_D	1675	1960
567	B2M	3135	HLA-G	2git_BA	2git_B	419	1960
567	B2M	3135	HLA-G	2dyp_BA	2dyp_B	446	1960
567	B2M	3135	HLA-G	2d31_ED	2d31_E	963	1960
567	B2M	3135	HLA-G	2d31_EA	2d31_E	2332	1960
567	B2M	3135	HLA-G	2d31_BD	2d31_B	2221	1960
567	B2M	3135	HLA-G	2d31_BA	2d31_A	1340	1960
567	B2M	3135	HLA-G	2clr_ED	2clr_E	624	1960
567	B2M	3135	HLA-G	2clr_BA	2clr_A	1886	1960
567	B2M	3135	HLA-G	2c7u_ED	2c7u_E	602	1960
567	B2M	3135	HLA-G	2c7u_BD	2c7u_B	269	1960
567	B2M	3135	HLA-G	2c7u_BA	2c7u_A	1936	1960
567	B2M	3135	HLA-G	2bvq_BA	2bvq_B	454	1960
567	B2M	3135	HLA-G	2bvp_BA	2bvp_B	545	1960
567	B2M	3135	HLA-G	2bvo_BA	2bvo_A	3728	1960
567	B2M	3135	HLA-G	2bst_BA	2bst_A	2232	1960
567	B2M	3135	HLA-G	2bss_BA	2bss_A	1197	1960
567	B2M	3135	HLA-G	2bsr_BA	2bsr_A	1105	1960
567	B2M	3135	HLA-G	2bnr_BA	2bnr_A	1379	1960
567	B2M	3135	HLA-G	2bnq_BA	2bnq_A	1313	1960
567	B2M	3135	HLA-G	2bck_ED	2bck_E	555	1960
567	B2M	3135	HLA-G	2bck_BA	2bck_A	1040	1960
567	B2M	3135	HLA-G	2av7_ED	2av7_D	1667	1960
567	B2M	3135	HLA-G	2av7_BA	2av7_B	664	1960
567	B2M	3135	HLA-G	2av1_ED	2av1_D	1579	1960
567	B2M	3135	HLA-G	2av1_BA	2av1_B	586	1960
567	B2M	3135	HLA-G	2a83_BA	2a83_A	3007	1960
567	B2M	3135	HLA-G	1ydp_BA	1ydp_B	536	1960
567	B2M	3135	HLA-G	1w72_ED	1w72_D	1542	1960
567	B2M	3135	HLA-G	1w72_BA	1w72_A	2213	1960
567	B2M	3135	HLA-G	1w0w_BA	1w0w_B	479	1960
567	B2M	3135	HLA-G	1w0v_BA	1w0v_A	1328	1960
567	B2M	3135	HLA-G	1uxw_BA	1uxw_B	710	1960
567	B2M	3135	HLA-G	1uxs_BA	1uxs_B	592	1960
567	B2M	3135	HLA-G	1tvh_ED	1tvh_E	1260	1960
567	B2M	3135	HLA-G	1tvh_BA	1tvh_B	505	1960
567	B2M	3135	HLA-G	1tvb_ED	1tvb_E	578	1960
567	B2M	3135	HLA-G	1tvb_BA	1tvb_B	601	1960
567	B2M	3135	HLA-G	1syv_BA	1syv_B	1226	1960
567	B2M	3135	HLA-G	1sys_BA	1sys_B	455	1960
567	B2M	3135	HLA-G	1s9y_BA	1s9y_A	1424	1960
567	B2M	3135	HLA-G	1s9x_BA	1s9x_A	759	1960
567	B2M	3135	HLA-G	1s9w_BA	1s9w_A	659	1960
567	B2M	3135	HLA-G	1qvo_ED	1qvo_E	541	1960
567	B2M	3135	HLA-G	1qvo_BA	1qvo_B	592	1960
567	B2M	3135	HLA-G	1qsf_BA	1qsf_A	1437	1960
567	B2M	3135	HLA-G	1qse_BA	1qse_B	449	1960
567	B2M	3135	HLA-G	1qrn_BA	1qrn_B	560	1960
567	B2M	3135	HLA-G	1qr1_ED	1qr1_E	599	1960
567	B2M	3135	HLA-G	1qr1_BA	1qr1_B	841	1960
567	B2M	3135	HLA-G	1qew_BA	1qew_B	319	1960
567	B2M	3135	HLA-G	1q94_ED	1q94_D	1640	1960
567	B2M	3135	HLA-G	1q94_BA	1q94_A	1486	1960
567	B2M	3135	HLA-G	1ogt_BA	1ogt_B	1409	1960
567	B2M	3135	HLA-G	1oga_BA	1oga_B	786	1960
567	B2M	3135	HLA-G	1of2_BA	1of2_A	2582	1960
567	B2M	3135	HLA-G	1lp9_IH	1lp9_I	656	1960
567	B2M	3135	HLA-G	1lp9_BH	1lp9_B	318	1960
567	B2M	3135	HLA-G	1lp9_BA	1lp9_B	541	1960
567	B2M	3135	HLA-G	1k5n_BA	1k5n_A	3822	1960
567	B2M	3135	HLA-G	1jht_BA	1jht_A	1507	1960
567	B2M	3135	HLA-G	1jge_BA	1jge_B	1435	1960
567	B2M	3135	HLA-G	1jgd_BA	1jgd_B	1316	1960
567	B2M	3135	HLA-G	1jf1_BA	1jf1_B	587	1960
567	B2M	3135	HLA-G	1im9_FE	1im9_E	2402	1960
567	B2M	3135	HLA-G	1im9_BE	1im9_E	1155	1960
567	B2M	3135	HLA-G	1im9_BA	1im9_B	609	1960
567	B2M	3135	HLA-G	1im3_NM	1im3_N	873	1960
567	B2M	3135	HLA-G	1im3_NE	1im3_N	873	1960
567	B2M	3135	HLA-G	1im3_JI	1im3_J	874	1960
567	B2M	3135	HLA-G	1im3_JA	1im3_J	874	1960
567	B2M	3135	HLA-G	1im3_FM	1im3_F	1057	1960
567	B2M	3135	HLA-G	1im3_FE	1im3_F	1057	1960
567	B2M	3135	HLA-G	1im3_BI	1im3_B	1020	1960
567	B2M	3135	HLA-G	1im3_BA	1im3_B	1020	1960
567	B2M	3135	HLA-G	1i7u_ED	1i7u_E	388	1960
567	B2M	3135	HLA-G	1i7u_BA	1i7u_B	390	1960
567	B2M	3135	HLA-G	1i7t_ED	1i7t_E	654	1960
567	B2M	3135	HLA-G	1i7t_BA	1i7t_B	665	1960
567	B2M	3135	HLA-G	1i7r_ED	1i7r_D	2366	1960
567	B2M	3135	HLA-G	1i7r_BA	1i7r_A	2561	1960
567	B2M	3135	HLA-G	1i4f_BA	1i4f_A	1271	1960
567	B2M	3135	HLA-G	1i1y_ED	1i1y_D	1449	1960
567	B2M	3135	HLA-G	1i1y_BA	1i1y_A	1538	1960
567	B2M	3135	HLA-G	1i1f_ED	1i1f_D	1288	1960
567	B2M	3135	HLA-G	1i1f_BA	1i1f_A	1302	1960
567	B2M	3135	HLA-G	1hhk_ED	1hhk_E	765	1960
567	B2M	3135	HLA-G	1hhk_BA	1hhk_B	592	1960
567	B2M	3135	HLA-G	1hhj_ED	1hhj_D	2094	1960
567	B2M	3135	HLA-G	1hhj_BA	1hhj_B	686	1960
567	B2M	3135	HLA-G	1hhi_ED	1hhi_D	1348	1960
567	B2M	3135	HLA-G	1hhi_BD	1hhi_D	1378	1960
567	B2M	3135	HLA-G	1hhi_BA	1hhi_A	1435	1960
567	B2M	3135	HLA-G	1hhh_BA	1hhh_A	1485	1960
567	B2M	3135	HLA-G	1hhg_ED	1hhg_D	1864	1960
567	B2M	3135	HLA-G	1hhg_BD	1hhg_B	251	1960
567	B2M	3135	HLA-G	1hhg_BA	1hhg_A	1864	1960
567	B2M	3135	HLA-G	1efx_BA	1efx_B	499	1960
567	B2M	3135	HLA-G	1eez_ED	1eez_D	1812	1960
567	B2M	3135	HLA-G	1eez_BA	1eez_B	415	1960
567	B2M	3135	HLA-G	1eey_ED	1eey_D	1277	1960
567	B2M	3135	HLA-G	1eey_BA	1eey_A	1792	1960
567	B2M	3135	HLA-G	1duz_ED	1duz_D	979	1960
567	B2M	3135	HLA-G	1duz_BA	1duz_B	523	1960
567	B2M	3135	HLA-G	1duy_ED	1duy_E	556	1960
567	B2M	3135	HLA-G	1duy_BA	1duy_B	405	1960
567	B2M	3135	HLA-G	1cg9_BA	1cg9_A	3275	1960
567	B2M	3135	HLA-G	1bd2_BA	1bd2_B	550	1960
567	B2M	3135	HLA-G	1b0r_BA	1b0r_B	554	1960
567	B2M	3135	HLA-G	1b0g_ED	1b0g_D	1701	1960
567	B2M	3135	HLA-G	1b0g_BA	1b0g_A	1575	1960
567	B2M	3135	HLA-G	1a9e_BA	1a9e_B	383	1960
567	B2M	3135	HLA-G	1a9b_ED	1a9b_E	738	1960
567	B2M	3135	HLA-G	1a9b_BA	1a9b_B	724	1960
567	B2M	3135	HLA-G	3hla_BA	3hla_A	1655	1960
567	B2M	3135	HLA-G	2nx5_RQ	2nx5_R	307	1960
567	B2M	3135	HLA-G	2nx5_LK	2nx5_K	1886	1960
567	B2M	3135	HLA-G	2nx5_GF	2nx5_F	3433	1960
567	B2M	3135	HLA-G	2nx5_BA	2nx5_A	1782	1960
567	B2M	3135	HLA-G	2nw3_BA	2nw3_B	1197	1960
567	B2M	3135	HLA-G	2hn7_BA	2hn7_A	1279	1960
567	B2M	3135	HLA-G	2hla_BA	2hla_A	1160	1960
567	B2M	3135	HLA-G	2hjl_BA	2hjl_A	1133	1960
567	B2M	3135	HLA-G	2hjk_BA	2hjk_A	3809	1960
567	B2M	3135	HLA-G	2h6p_BA	2h6p_A	2082	1960
567	B2M	3135	HLA-G	2fz3_BA	2fz3_B	1246	1960
567	B2M	3135	HLA-G	2fyy_BA	2fyy_B	1406	1960
567	B2M	3135	HLA-G	2cik_BA	2cik_B	1148	1960
567	B2M	3135	HLA-G	2axg_BA	2axg_A	453	1960
567	B2M	3135	HLA-G	2axf_BA	2axf_B	1412	1960
567	B2M	3135	HLA-G	2ak4_RQ	2ak4_Q	3130	1960
567	B2M	3135	HLA-G	2ak4_RF	2ak4_F	901	1960
567	B2M	3135	HLA-G	2ak4_LK	2ak4_K	3347	1960
567	B2M	3135	HLA-G	2ak4_GF	2ak4_F	3403	1960
567	B2M	3135	HLA-G	2ak4_BK	2ak4_K	920	1960
567	B2M	3135	HLA-G	2ak4_BA	2ak4_A	3376	1960
567	B2M	3135	HLA-G	1zvs_ED	1zvs_D	2324	1960
567	B2M	3135	HLA-G	1zvs_EA	1zvs_A	1160	1960
567	B2M	3135	HLA-G	1zvs_BA	1zvs_A	2357	1960
567	B2M	3135	HLA-G	1zsd_BA	1zsd_A	2008	1960
567	B2M	3135	HLA-G	1zhl_BA	1zhl_B	1338	1960
567	B2M	3135	HLA-G	1zhk_BA	1zhk_A	2408	1960
567	B2M	3135	HLA-G	1xr9_BA	1xr9_A	2683	1960
567	B2M	3135	HLA-G	1xr8_BA	1xr8_B	1393	1960
567	B2M	3135	HLA-G	1xh3_BA	1xh3_B	1060	1960
567	B2M	3135	HLA-G	1x7q_BA	1x7q_A	2181	1960
567	B2M	3135	HLA-G	1t22_BA	1t22_A	1355	1960
567	B2M	3135	HLA-G	1t21_BA	1t21_A	1362	1960
567	B2M	3135	HLA-G	1t20_BA	1t20_B	730	1960
567	B2M	3135	HLA-G	1t1z_BA	1t1z_B	1404	1960
567	B2M	3135	HLA-G	1t1y_BA	1t1y_B	1167	1960
567	B2M	3135	HLA-G	1t1x_BA	1t1x_A	1594	1960
567	B2M	3135	HLA-G	1t1w_BA	1t1w_B	765	1960
567	B2M	3135	HLA-G	1s8d_BA	1s8d_A	608	1960
567	B2M	3135	HLA-G	1p7q_BA	1p7q_A	1398	1960
567	B2M	3135	HLA-G	1n2r_BA	1n2r_B	1175	1960
567	B2M	3135	HLA-G	1mi5_BA	1mi5_B	517	1960
567	B2M	3135	HLA-G	1m6o_BA	1m6o_A	1928	1960
567	B2M	3135	HLA-G	1m05_DC	1m05_D	521	1960
567	B2M	3135	HLA-G	1m05_BA	1m05_B	466	1960
567	B2M	3135	HLA-G	1hsb_BA	1hsb_A	1256	1960
567	B2M	3135	HLA-G	1hsa_ED	1hsa_E	666	1960
567	B2M	3135	HLA-G	1hsa_BA	1hsa_A	1149	1960
567	B2M	3135	HLA-G	1e28_BA	1e28_B	1258	1960
567	B2M	3135	HLA-G	1e27_BA	1e27_B	550	1960
567	B2M	3135	HLA-G	1akj_BA	1akj_B	393	1960
567	B2M	3135	HLA-G	1agf_BA	1agf_B	514	1960
567	B2M	3135	HLA-G	1age_BA	1age_B	500	1960
567	B2M	3135	HLA-G	1agd_BA	1agd_B	555	1960
567	B2M	3135	HLA-G	1agc_BA	1agc_B	340	1960
567	B2M	3135	HLA-G	1agb_BA	1agb_B	326	1960
567	B2M	3135	HLA-G	1a1o_BA	1a1o_A	1506	1960
567	B2M	3135	HLA-G	1a1n_BA	1a1n_A	3387	1960
567	B2M	3135	HLA-G	1a1m_BA	1a1m_B	1167	1960
567	B2M	3135	HLA-G	2pye_BA	2pye_A	2015	1960
567	B2M	3135	HLA-G	2p5w_BA	2p5w_B	1406	1960
567	B2M	3135	HLA-G	2p5e_BA	2p5e_B	719	1960
567	B2M	3135	HLA-G	2f53_BA	2f53_A	879	1960
567	B2M	3135	HLA-G	1qqd_BA	1qqd_A	1284	1960
567	B2M	3135	HLA-G	2f54_GF	2f54_F	2751	1960
567	B2M	3135	HLA-G	2f54_BA	2f54_A	1048	1960
567	B2M	3135	HLA-G	1ao7_BA	1ao7_B	548	1960
567	B2M	3133	HLA-E	2esv_BA	2esv_B	910	2110
567	B2M	3133	HLA-E	1mhe_DC	1mhe_D	1570	2110
567	B2M	3133	HLA-E	1mhe_BA	1mhe_B	1468	2110
567	B2M	3133	HLA-E	1ktl_DC	1ktl_C	5315	2110
567	B2M	3133	HLA-E	1ktl_BA	1ktl_B	798	2110
567	B2M	3133	HLA-E	1kpr_DC	1kpr_C	5429	2110
567	B2M	3133	HLA-E	1kpr_BA	1kpr_B	1322	2110
567	B2M	3133	HLA-E	1im9_FE	1im9_E	6447	2110
567	B2M	3133	HLA-E	1im9_BE	1im9_E	3937	2110
567	B2M	3133	HLA-E	1im9_BA	1im9_B	2002	2110
567	B2M	3133	HLA-E	1qqd_BA	1qqd_A	4542	2110
567	B2M	912	CD1D	1zt4_DC	1zt4_C	4278	1850
567	B2M	912	CD1D	1zt4_DA	1zt4_A	4892	1850
567	B2M	912	CD1D	1zt4_BC	1zt4_B	2197	1850
567	B2M	912	CD1D	1zt4_BA	1zt4_A	2630	1850
567	B2M	912	CD1D	2po6_FE	2po6_F	898	1850
567	B2M	912	CD1D	2po6_BA	2po6_B	698	1850
567	B2M	3077	HFE	1de4_HG	1de4_G	2018	1991
567	B2M	3077	HFE	1de4_ED	1de4_D	2163	1991
567	B2M	3077	HFE	1de4_BA	1de4_A	2269	1991
[truncated: 9,016 more rows]
