# Supplementary material for: Assessing the druggability of protein-protein interactions by a supervised machine-learning method
Source: BMC Bioinformatics. 2009 Aug 25;10:263. doi: 10.1186/1471-2105-10-263 (PMC2739204; doi:10.1186/1471-2105-10-263)
Supplement: Additional file 7 — Ligand-binding pockets of the positive PPIs. Coordinate data of the ligand-binding pockets of the positive PPIs. [file 1471-2105-10-263-S7.txt]

PDB chains	coordinates of the ligand-binding pockets (atom_1 atom_2 atom_3 ..., x_1 x_2 x_3 ... y_1 y_2 y_3 ... z_1 z_2 z_3 ...)
1s9d_A	CB CG CD1 CD2 CE1 CE2 CZ N C O N CA C CB CG1 CG2 N CA C O CB CG CD OE1 CG2 CA C O CB CG1 CG2 CA C CG CD1 CD2 NE1 CE2 CE3 CZ2 CZ3 CH2 N CA C O CB N CA C O N CA C N CA CD1 CD1 CD2 NE1 CE2 CZ2 CH2 CD2 CE2 CZ OH, 26.962 26.595 27.537 25.253 27.207 24.895 25.872 28.595 29.476 30.632 28.449 28.522 29.426 27.129 27.16 26.291 30.404 31.301 31.215 31.64 32.789 33.044 34.48 34.801 29.809 33.826 32.907 31.8…
1s9d_E	CB CG2 CD1 CA C O CB CG CD1 CD2 CE1 CE2 CZ OH CA C O CB CG1 CG2 N CA C O CB CG C CB OG1 CG2 N CA CB OD2, 27.3 25.878 27.222 22.186 21.549 21.816 23.397 24.597 25.581 24.801 26.741 25.973 26.952 28.126 20.71 21.061 21.054 22.005 21.696 22.763 21.316 21.534 20.346 20.499 21.863 23.189 20.644 22.461 22.867 23.568 20.234 19.856 19.492 19.907 1.908 2.501 2.068 5.751 6.676 6.564 6.365 6.601 5.633 7.828…
1r8q_A	CB CG CD1 CD2 CE1 CE2 CZ O CA CB CG1 CG2 CG2 C O CA C CG CD1 CD2 NE1 CE2 CE3 CZ2 CZ3 CH2 N CA C O CB CG OD1 OD2 N C O CD1 C O CB N CA CD1 NE1 CE2 CZ2 CD2 CE2 CZ OH, 5.065 6.237 7.496 6.136 8.565 7.259 8.479 2.623 0.097 -0.757 -1.557 0.114 0.028 3.209 2.984 5.254 6.53 6.378 7.733 5.865 8.088 6.969 4.605 6.835 4.462 5.587 6.967 8.126 9.357 9.473 7.877 8.898 10.021 8.597 12.425 14.12 13.535 13.774 9…
1r8q_E	CA C O CB CG CE CB CG2 N CA CB CG OD2 CE, 5.692 4.41 3.331 6.424 7.466 7.299 2.297 1.686 0.554 -0.341 0.44 -0.29 0.053 2.598 1.063 0.573 1.051 2.006 2.883 4.84 1.167 2.24 1.197 1.894 2.182 3.061 4.244 2.283 29.607 28.9 29.161 28.616 29.32 27.646 32.427 33.214 29.94 29.015 27.713 26.776 26.581 24.69
1r8q_B	CB CG CD1 CD2 CE1 CE2 CZ O CA CG2 CG2 O CA C CG CD1 CD2 NE1 CE2 CE3 CZ2 CZ3 CH2 N CA C O CB CG OD1 OD2 N CA C O C O CB CG1 CD1 C O CB CG CD1 N CA CG CD1 CD2 NE1 CE2 CZ2 CD2 CE2, -21.157 -22.37 -23.589 -22.294 -24.738 -23.453 -24.665 -18.754 -16.143 -16.071 -16.41 -19.297 -21.65 -22.936 -22.666 -24.036 -22.13 -24.35 -23.204 -20.852 -23.025 -20.691 -21.777 -23.265 -24.477 -25.696 -25.822 -24.249 -2…
1r8q_F	CA C O CB CG CE C CB CG2 N CA CB CG OD2 CE, -21.476 -20.148 -19.053 -22.28 -23.348 -23.075 -16.029 -18.184 -17.638 -16.4 -15.536 -16.306 -15.565 -15.953 -18.583 -0.854 -0.287 -0.542 0.209 -0.379 1.675 -2.623 -3.79 -4.494 -1.345 -0.328 0.96 2.074 2.431 4.043 27.217 27.746 27.181 26.404 25.558 23.68 27.039 26.613 25.415 26.878 26.239 26.126 25.37 24.236 26.644
2o2f_A	CA O CB HA HB2 HB3 CA C O CB HB2 HB3 N CA CB CD1 H HA HB2 HD1 CB CD HB2 HB3 HD2 HD3 CD1 CE1 HD1 HE1 CD1 NE1 HD1 HE1 N CA H HA2 HA3 CB CG1 CG2 HB HG13 HG22 HG23 CG CD1 CD2 CE1 CE2 CZ OH HB3 HD1 HD2 HE2 HH CG CE1 CZ HE1 HE2 HZ CB CD2 HB2 HB3 HD2 CA C O CB CG OD1 HB2 HB3 N CA CB CD1 CE1 H HA HB2 HD1 HE1 CB CG SD CE HB2 HB3 HG2 HG3 HE1 HE2 HE3 CA C O CB CG1 CG2 HA HG12 HG21 HG22 HG23 C O CB CG HB3 HG…
2o22_A	CA C O CB HA HB1 HB2 HB3 N HA2 CB HB2 HB3 N CA C O CB CG CD1 CE1 H HA HB2 HB3 HD1 HE1 CB CG CD NH1 HB2 HB3 HG3 HD2 HD3 HH11 CD2 CE2 HD2 HE2 HH C O CB HB2 HB3 N CA C O H HA2 HA3 CB CG1 CG2 HB HG11 HG12 HG13 HG21 HG23 H HB2 CE1 CZ HD1 HE1 HZ CB CG CD1 CD2 CE1 CE2 CZ OH HB2 HB3 HD1 HD2 HE1 HE2 HH CE2 CZ HE2 HZ CB CG CD1 CE1 CZ HB2 HB3 HD1 CB CG OD2 HB2 HB3 N CA CB CG CD2 H HA HB2 HB3 HD2 CE HE1 HE2 …
2o21_A	CA O CB HA HB2 HB3 O HB3 CB CD1 CE1 H HA HB2 HD1 HE1 HG3 CE1 CZ OH HE1 HH O HA2 CB CG1 CG2 HB HG13 HG21 HG22 HG23 HE1 CD2 HD2 HE2 CE2 CZ HZ O CD2 HD21 HD22 HD23 C HA3 N CA C O CB CG CD NE CZ NH1 HA HB3 HG3 HD2 HD3 HE HH11 HH12 N CA CB H HA HB1 HB2 HB3 CD2 HD2 HE2 C O CB HB2 HB3 N CA CB CG CD2 CE2 HA HB2 HB3 HD2 CB CG CE H HB2 HB3 HG2 HG3 HE1 HE2 HE3 C O CG1 HG11 HG12 HG13 HA CG CD OE2 HG2 HG3 N C…
1ysw_A	CA O CB HA HB2 HB3 O HB3 CB CD1 CE1 H HA HB2 HD1 HE1 HG3 CE1 CZ OH HE1 HH O HA2 CB CG1 CG2 HB HG13 HG21 HG22 HG23 HE1 CD2 HD2 HE2 CE2 CZ HZ O CD2 HD21 HD22 HD23 C HA3 N CA C O CB CG CD NE CZ NH1 HA HB3 HG3 HD2 HD3 HE HH11 HH12 N CA CB H HA HB1 HB2 HB3 CD2 HD2 HE2 C O CB HB2 HB3 N CA CB CG CD2 CE2 HA HB2 HB3 HD2 CB CG CE H HB2 HB3 HG2 HG3 HE1 HE2 HE3 C O CG1 HG11 HG12 HG13 HA CG CD OE2 HG2 HG3 N C…
2o2n_A	O CB HA HB3 C O CB CG HB3 HG2 HG3 N CA CD1 HA HB2 HD1 HE1 CB CG HB2 HB3 HG3 HE CA C O HA2 CB CG1 CG2 HB HG13 HG21 HG22 HD2 CE1 CZ HZ OH HE1 CA C O CB HA HB1 HB2 N HA CG CD1 CD2 HB2 HG HD12 HD13 HD22 C O CG HB3 HG2 HG3 N CA C O CB CG CD1 CD2 HA HB2 HG HD12 HD13 HD23 N CA C HA N CA C CB CG H HG2 HG3 HD3 N CA C O CB CG OD1 H HB2 HB3 N O H ND2 HD21 HD22 HA3 N CA CB CG CD NE CZ NH1 NH2 H HA HB3 HG2 HG…
2o2m_A	CA C O CB HA HB1 HB2 HB3 CA C O CB CG CD OE1 HA HB2 HB3 HG2 N CA CB CG CD1 CD2 CE1 CE2 CZ H HA HB2 HB3 HD1 HD2 HE1 HE2 HB3 CB CG CD NH1 H HB2 HB3 HD2 HD3 HH11 HH12 CE1 HD1 HE1 CA C O HA2 HA3 CB CG1 CG2 HB HG11 HG12 HG13 HG21 HG22 HG23 CE1 HE1 HZ CB CG CD1 CD2 CE1 CE2 CZ OH HB2 HB3 HD1 HD2 HE1 HE2 HZ CB CG CD1 CD2 CE2 CZ OH HB2 HB3 HD2 HE2 CA C O CB HB3 N CA CD1 CE1 CZ H HA HD1 HE1 HZ HB3 CB CG CD…
2yxj_A	CD1 CE1 CZ C O CB N CA CG CD1 CE1 CB CG CD1 CD2 CG1 CG CD1 CD2 CA C O CB N N CA C O CB N CA CB CG CD1 CD2 CE2 CE2 CZ OH CG OD1 ND2 CA C O N CA CG CA C O CB CA C O CB CG CD OE1 N CA C O CB CB CG OE1 N CA CB CG CA C O CB N CB CG1 CG2 N CD1 CE1 CZ C O CB CG CD1 CD2 CE1 CE2 CZ CA C N CA C O, -6.249 -7.243 -8.374 -7.715 -8.249 -9.212 -6.525 -5.693 -3.666 -3.64 -2.927 -8.533 -8.698 -10.153 -7.896 -13.1…
2yxj_B	CA O CB CA C O CB CG CD OE1 OE2 N CA CB CG CD2 CE2 CB CG CD NE CZ NH1 CE2 CA C O CB N CA C O CB CG1 CG2 N CE1 CZ CA C O CB CG CD1 CD2 CE1 CE2 CZ N CA C O CZ OH CD1 CG OD1 ND2 N CA CG NE CB CD1 CE1 CA C O CB CA C O CB N CA CB CG CD1 CE1 CB CG CD1 CD2 OE1 CA C O CB CG1 CG2 C O CB CG CD OE1 OE2 N CA CB CG CD2 CA C O CA C O CB N CA CB, -13.958 -14.573 -12.724 -16.231 -15.829 -15.937 -14.957 -15.138 -…
1ysi_A	CA C O CB HA HB1 HB2 HB3 C CB OE1 HB2 HB3 N CA CB H HA HB2 HB3 CA C O CB CD OE1 HA HB2 HB3 HG3 N CB CG CD1 CD2 CE1 CZ HA HB2 HD1 HE1 HE2 HZ CA C CB CG CD2 H HB2 HB3 HD22 HD23 N CA CB CG CD H HA HB2 HB3 HG3 HD2 CD2 CE1 CE2 CZ OH HD2 HE1 HE2 HH CA C O CB HA HB2 CD1 CE1 HD1 HE1 CD2 HD21 HD22 HD23 CA C CB CG OD1 ND2 HA HB2 HB3 HD22 N CA C O CB CG CD1 H HA HB2 HB3 HD1 N CA C O H HA2 HA3 N CA CB CG CD …
1tft_A	HD11 HD13 O CA C O CB CG OD1 OD2 HA HB2 HB3 N CA C O CB CG CD CE NZ H HA HB2 HB3 HG2 HG3 HD2 HD3 HE2 HE3 HZ1 HZ2 N CA C O H HA HG11 N CA CG CD HA HG2 HG3 HD3 CA C O HA2 HA3 N CA C O CB H HA HB2 N CA C CB OG1 CG2 H HA HB HG1 HG21 HG23 N H CA C HA2 HA3 N H CG CD1 CD2 HB3 HG HD11 HD12 HD13 HD21 HD22 HD23 O CA C O CG OD2 HB3 N CA C O CB CG CD1 CD2 NE1 CE2 CE3 CZ2 CZ3 CH2 H HA HB2 HB3 HD1 HE1 HE3 HZ2 …
1qiv_A	CD1 CA C O CB CG NE2 CA C O CB CG CD OE1 OE2 N CA CB CG CD1 CD2 CE1 CE2 CZ CA C O CB CG CD OE1 OE2 N CA CB C CB N CG CD1 CD2 CG CD1 CD2 CE1 CE2 CZ CB CG2 CD1 CG CD1 CD2 CG1 SD O CB CG CD1 CG CD OE1 NE2 O CA C O CB CG CE N CA CB CG1 CD1 CB CG CD OE1 CB CG1 CG2 CB CG1 CG2 CD1 CE1 CZ O SD CE CA C O SD CE CA C O CB C O CB N CA C N CA CB CG OD1 OD2 CA C O CB CG CD CD1 CA C O CB CG CD OE1 N CA O CB CB …
1fkj_A	N CA C O CB CG NE2 C O N CA C O N CA CB CD NH1 CB CG CD OE1 OE2 CG CD1 CD2 CE1 CE2 CZ OH CD1 CE1 CZ CB CG OD2 CD2 CE2 CZ CA CB CG1 CB CG1 CG2 CD1 CB CG CD1 CD2 NE1 CE2 CE3 CZ2 CZ3 CH2 CE2 CZ OH CB CG ND1 CD2 CE1 NE2 CB CG1 CG2 CG1 CD1 CD1 CE2 CZ, 25.29 24.954 25.08 25.393 25.819 25.526 26.026 20.645 21.044 19.727 19.025 18.307 17.9 18.132 17.576 17.602 18.423 20.421 18.232 19.03 20.359 20.936 20.…
1fkf_A	N CA C O CB CG NE2 C O CG2 N CA C O N CA CB CD NE CZ NH2 CB CG CD OE1 OE2 CD1 CE1 CE2 CZ OH CD2 CE2 CZ CB CG OD2 CD1 CE1 CZ O CA CB CG1 CB CG1 CG2 CD1 CB CG CD1 CD2 NE1 CE2 CE3 CZ2 CZ3 CH2 CE1 CZ OH CB CG ND1 CD2 CE1 NE2 CB CG1 CG2 CD1 CD1 CE1 CE2 CZ, 25.374 25.014 25.14 25.531 25.861 25.556 26.028 20.654 21.029 20.057 19.75 19.02 18.311 17.911 18.124 17.537 17.567 17.491 18.867 19.272 20.569 18.…
1cj1_B	CA C CB CG CD2 CE2 CZ N CA C O CB CG CD2 O CA C O CB CG CD1 CD2 CG CD1 CD2 NE1 CE2 CE3 CZ2 CZ3 CH2 CA C O CB CG1 CG2 CG CD NE CZ NH1 NH2 CZ NH1 NH2 CA CB OG CA C O CB CG ND1 CD2 CE1 NE2 N O NZ C O N CA C O N CA CB CD O N CA C CB OG N CA C CB CG CD OE1 N CA CB OG, 7.432 8.687 6.558 5.273 4.099 2.908 2.872 8.895 10.149 10.027 9.029 10.379 11.494 7.9 8.214 5.724 4.78 4.82 4.971 5.811 5.165 7.084 1.4…
1cj1_C	CA C CB CG CD2 CE2 CZ N CA C O CB CG CD2 O CA C O CB CG CD1 CD2 CG CD1 CD2 NE1 CE2 CE3 CZ2 CZ3 CH2 CA C O CB CG1 CG2 CG CD NE CZ NH1 NH2 CZ NH1 NH2 CA CB OG CA C O CB CG ND1 CD2 CE1 NE2 N O NZ C O N CA C O N CA CB CD O N CA C CB OG N CA C CB CG CD OE1 N CA CB OG, 16.622 15.461 17.493 18.687 19.94 21.046 20.916 15.401 14.237 14.411 15.473 14.162 13.166 16.961 16.517 18.862 19.914 19.902 19.452 18.…
1cj1_D	CA C CB CG CD2 CE2 CZ N CA C O CB CG CD2 O CA C O CB CG CD1 CD2 CG CD1 CD2 NE1 CE2 CE3 CZ2 CZ3 CH2 CA C O CB CG1 CG2 CG CD NE CZ NH1 NH2 CZ NH1 NH2 CA CB OG CA C O CB CG ND1 CD2 CE1 NE2 N O NZ C O N CA C O N CA CB O N CA C CB OG N CA C CB CG CD OE1 N CA CB OG, -6.48 -5.216 -7.377 -8.672 -9.828 -11.028 -11.091 -4.972 -3.71 -3.849 -4.839 -3.436 -2.312 -5.92 -5.689 -8.187 -9.099 -9.031 -8.969 -8.163…
1cj1_E	CA C CB CG CD2 CE2 CZ N CA C O CB CG CD2 O CA C O CB CG CD1 CD2 CG CD1 CD2 NE1 CE2 CE3 CZ2 CZ3 CH2 CA C O CB CG1 CG2 CG CD NE CZ NH1 NH2 CZ NH1 NH2 CA CB OG CA C O CB CG ND1 CD2 CE1 NE2 N O NZ C O N CA C O N CA CB CD O N CA C CB OG N CA C CB CG CD OE1 N CA CB OG, 18.157 16.926 19.05 20.313 21.505 22.675 22.674 16.741 15.51 15.663 16.68 15.301 14.218 17.901 17.603 20.055 21.015 20.963 20.774 19.91…
1cj1_F	CA C CB CG CD2 CE2 CZ N CA C O CB CG CD2 O CA C O CB CG CD1 CD2 CG CD1 CD2 NE1 CE2 CE3 CZ2 CZ3 CH2 CA C O CB CG1 CG2 CG CD NE CZ NH1 NH2 CZ NH1 NH2 CA CB OG CA C O CB CG ND1 CD2 CE1 NE2 N O NZ C O N CA C O N CA CB O N CA C CB OG N CA C CB CG CD OE1 N CA CB OG, -4.914 -3.721 -5.799 -7.025 -8.251 -9.387 -9.313 -3.604 -2.41 -2.579 -3.623 -2.273 -1.239 -4.997 -4.626 -7.019 -8.03 -7.997 -7.668 -6.748 …
1cj1_G	CA C CB CG CD2 CE2 CZ N CA C O CB CG CD2 O CA C O CB CG CD1 CD2 CG CD1 CD2 NE1 CE2 CE3 CZ2 CZ3 CH2 CA C O CB CG1 CG2 CG CD NE CZ NH1 NH2 CZ NH1 NH2 CA CB OG CA C O CB CG ND1 CD2 CE1 NE2 N O NZ C O N CA C O N CA CB CD O N CA C CB OG N CA C CB CG CD OE1 N CA CB OG, 27.374 26.191 28.25 29.465 30.702 31.827 31.735 26.096 24.911 25.077 26.127 24.799 23.776 27.538 27.13 29.509 30.536 30.515 30.137 29.1…
1cj1_H	CA C CB CG CD2 CE2 CZ N CA C O CB CG CD2 O CA C O CB CG CD1 CD2 CG CD1 CD2 NE1 CE2 CE3 CZ2 CZ3 CH2 CA C O CB CG1 CG2 CG CD NE CZ NH1 NH2 CZ NH1 NH2 CA CB OG CA C O CB CG ND1 CD2 CE1 NE2 N O NZ C O N CA C O N CA CB O N CA C CB OG N CA C CB CG CD OE1 N CA CB OG, 4.507 5.768 3.61 2.318 1.158 -0.039 -0.096 6.006 7.265 7.125 6.133 7.534 8.654 5.039 5.276 2.781 1.865 1.932 2.006 2.816 2.151 4.105 -1.45…
1cj1_I	CA C CB CG CD2 CE2 CZ N CA C O CB CG CD2 O CA C O CB CG CD1 CD2 CG CD1 CD2 NE1 CE2 CE3 CZ2 CZ3 CH2 CA C O CB CG1 CG2 CG CD NE CZ NH1 NH2 CZ NH2 CA CB OG CA C O CB CG ND1 CD2 CE1 NE2 N O NZ C O N CA C O N CA CB NH1 O N CA C CB OG N CA C CB CG CD OE1 N CA CB OG, 19.294 18.109 20.158 21.374 22.612 23.74 23.647 18.02 16.833 16.985 18.033 16.731 15.704 19.439 18.999 21.384 22.417 22.409 22.01 21.065 2…
1cj1_J	CA C CB CG CD2 CE2 CZ N CA C O CB CG CD2 O CA C O CB CG CD1 CD2 CG CD1 CD2 NE1 CE2 CE3 CZ2 CZ3 CH2 CA C O CB CG1 CG2 CG CD NE CZ NH1 NH2 CZ NH1 NH2 CA CB OG CA C O CB CG ND1 CD2 CE1 NE2 N O NZ C O N CA C O N CA CB O N CA C CB OG N CA C CB CG CD OE1 N CA CB OG, -3.892 -2.623 -4.778 -6.078 -7.232 -8.436 -8.506 -2.378 -1.11 -1.236 -2.221 -0.838 0.294 -3.281 -3.029 -5.538 -6.45 -6.391 -6.324 -5.519 -…
1py2_A	CE1 CA C O CB N CA C O CB CG CD1 CD2 CE1 CZ N CA C O CB CG CD1 CD2 CE1 CE2 CZ CG CD OE1 OE2 CB CG CB CG2 C O N CA C O CB CG CD CE N N CA C O CB CG CD NE CZ NH2 N CA C O CB CG SD CE N CA C N CA C O CB OG1 CG2 N CA CB CG CD2 O N CA C O CB CG2 N N CA C O CB CG CD1 N CA CB, 30.882 27.668 27.393 28.318 27.755 26.11 25.665 24.717 23.963 24.948 25.855 26.425 26.124 27.258 27.523 24.76 23.807 22.518 22.5…
1py2_B	CE1 C O CB N CA C O CB CG CD1 CD2 CE1 CE2 CZ N CA CB CG CD1 CD2 CE1 CE2 CZ CD OE1 OE2 CA CB CG CG2 CG CD1 CD2 CE1 CE2 CZ OH CA C O CB N CA C O CB CG CD CE NZ N N CA C O CB CG CD NH1 N CA C O CB CG SD CE N CA C O N CA C O CB OG1 CG2 N CA C CB CG CD2 CE2 O N CA C O CB CG2 N N CA C O CB CG CD1 N CA C O CB N, 49.89 46.17 46.871 46.815 44.845 44.092 42.885 42.318 43.623 44.664 44.768 45.536 45.729 46.…
1py2_C	CD1 CE1 CZ CA C O CB N CA C O CB CG CD1 CD2 CE1 CE2 CZ N CA CB CG CD1 CD2 CE1 CE2 CZ OH CD OE1 OE2 CA CB CG CB OG1 CG2 CB CG2 CA C CB CG CD1 CD2 CE1 CE2 CZ N O N CA C O CB CG CD N CA C O CB CG CD1 CD2 N C N CA C O CB N CA C O CB CG SD CE N CA C CB CG CD1 CD2 N CA C O CB OG1 CG2 N CA C CB CG CD2 CA C O CB CG2 N N CA C O CB CG CD2 N CA C O CB CG2 CG2, 17.412 16.157 15.096 21.429 20.635 19.443 21.79…
1py2_D	CE1 CA C O CB N CA C O CB CG CD1 CD2 CE1 CZ N CA CB CG CD1 CD2 CE1 CE2 CZ OH CD OE1 OE2 CB CG CB OG1 CG2 CA C O CG CE N O N CA C O CB CG N CA C O CB CG SD CE N CA C N CA C O CB OG1 N CA C CB CG CD2 O N CA C O CB CG2 N N CA C O CB CG CD1 N CA C CB, -14.683 -18.581 -17.859 -16.635 -18.504 -18.635 -18.115 -18.295 -19.292 -18.799 -18.255 -17.139 -18.862 -16.633 -17.246 -17.326 -17.402 -16.011 -15.16 …
1m48_A	CE1 CZ C O N CA C CB CG CD1 CD2 CE1 N CG CD2 CE2 CD OE1 OE2 CB CG CA C O CB CG CD CE CA C O CB CG CD NE N CA CB CG C O CB OG1 N CA CB CG CD2 C O CG2 CA C O CB CG CD1 N CA CB, 2.332 0.961 5.871 4.772 7.024 7.124 7.901 7.785 6.939 6.074 7.006 5.306 7.511 6.336 5.091 4.223 5.16 5.524 4.21 1.627 1.179 2.665 3.884 3.749 2.492 2.432 2.4 1.156 3.185 3.628 3.608 1.785 1.21 0.263 -0.932 3.98 4.318 4.656 5…
1m48_B	CD1 CE1 CZ C O N CA C CB CG CD1 CD2 CE1 CE2 CZ N CG CD2 CE2 CD OE1 OE2 CA C O CB CG CD2 CE2 CZ OH N CA C O CB CG CD CE NZ N CA N CA C O CB CG CD NH1 N CA C O CB CG SD CE N CA C N CA C O CB OG1 N CA C O CB CG CD2 CA C O CB CG2 N CA C O CB CG CD1 CD2 N CA C O CB CA CB CG CD CE NZ, 3.736 2.731 1.402 6.784 5.645 7.897 7.941 8.637 8.674 7.849 7.019 7.818 6.216 7.013 6.208 8.232 6.905 5.707 4.886 5.79 …
1m4a_A	CB SG CA C O CB CG CD NZ C CB CD N CA CB CG SD CE CG CD1 CE1 CE2 CZ CA C O CB CG1 C O CB CG CD1 N CA C CB, -11.206 -9.462 -13.956 -13.386 -12.853 -13.149 -13.503 -12.391 -11.556 -12.364 -13.386 -14.218 -11.629 -10.356 -9.712 -8.338 -7.58 -7.085 -7.94 -8.906 -9.093 -7.34 -8.311 -3.434 -3.507 -4.466 -3.999 -5.31 -5.545 -6.259 -5.429 -4.846 -5.739 -5.476 -6.261 -6.315 -5.726 3.881 3.526 -0.685 -0.86…
1t4e_A	CG2 SD CE CB CG CD1 CD2 CE1 CE2 CZ C O CB CG CD OE1 CG2 CG1 N CA C O OG CA C O CB CG CA C O CB CG CD1 CD2 N CA CB CD1 CA C O CB CG CD2 N CA CD1 CE2 CZ CE1 CZ CA C O CB CA C O CB CG ND1 CD2 CE1 NE2 CB CG1 CG2 CD1 CD1 CE1, 40.449 38.843 39.644 42.688 41.642 41.809 40.468 40.833 39.488 39.675 46.948 46.015 46.144 45.172 44.819 44.671 44.376 45.998 44.698 46.042 47.235 48.284 47.247 40.515 39.195 39.…
1t4e_B	CG2 SD CE CB CG CD1 CD2 CE1 CE2 CZ C O CB CG CD OE1 CG2 CG1 N CA C O N CA C O CB OG CB CG1 CA C O CB CG CD1 CD2 CA C O CB CG CD2 N CA CD1 CE2 CZ CE1 CZ O CB CA C O CB CG ND1 CD2 CE1 NE2 CB CG2 CD1 CD1 CE1 CZ, 59.081 60.293 59.82 56.498 57.457 57.097 58.749 58 59.664 59.282 51.988 52.984 52.618 53.533 53.76 53.965 55.339 53.5 56.279 54.867 53.854 54.218 52.576 51.454 50.2 50.268 51.431 52.59 51.18…
1ttv_A	O HA2 HA3 C CB CG2 CD1 HB HG21 HG23 HD12 HD13 N CA CB CE H HA HB2 HB3 HE2 HE3 CB CG CD1 CD2 CE2 HB2 HB3 HD2 HE2 CA C O HA HB3 HG3 HA CG2 HG21 HG22 HG23 CG1 HG13 HG21 HG22 CG CD1 CD2 HG HD11 HD13 HD21 HD22 HD23 C CG CD2 HB3 HG HD22 HD23 N CA H HD11 HE1 CA O CB HA HB HG12 CA C O CB CG ND1 CD2 NE2 HA HB2 HB3 HD2 HE2 CA C CB CG1 CG2 CD1 H HB HG21 HG22 HG23 HD11 HD12 HD13 N CA CB CG CD2 H HA HB2 HB3 H…
2az5_AB	CD2 C O CB N CA C O N CA C O N CA C CD2 C CB CG CD1 CD2 CE1 CE2 CZ N CA C O N CA CB CG OE1 CA C CB CG CD2 CE2 N C O CD1 CE1 CZ OH, -13.919 -23.435 -23.281 -23.617 -22.759 -21.696 -20.62 -20.919 -19.364 -18.286 -16.917 -16.575 -16.114 -14.738 -14.019 -11.943 -12.838 -13.58 -13.123 -13.662 -12.116 -13.232 -11.681 -12.258 -13.906 -14.171 -15.666 -16.395 -16.105 -17.437 -18.311 -19.761 -20.661 -19.12…
2az5_CD	CD2 C O CB N CA C O N CA C O N CA C CD1 CD2 CB CG CD1 CD2 CE1 CE2 CZ N CA C O N CA CB CG OE1 CA CB CG CD2 CE2 N C O CD1 CE1 CZ OH, -16.799 -6.943 -6.249 -6.144 -8.274 -9.023 -10.255 -10.807 -10.681 -11.937 -12.383 -11.567 -13.696 -14.246 -15.754 -14.675 -12.868 -10.121 -11.241 -10.986 -12.543 -11.982 -13.572 -13.269 -7.682 -7.139 -6.217 -5.735 -5.985 -4.96 -5.611 -4.605 -6.065 -2.978 -3.434 -3.43…
1r8q_BF	CE1 OH CD CE NZ CB OG1 CG2 O CG2 N CA C O CB CG N CA C O CB OG1 CG2 N CA C CB CG1 CD1 N CA C O N CA C O N CA C CB CG OD1 ND2 N CA C O CB CG2 N CA C CB CG N CA C O CG2 CG OD1 CG CD NE CZ NH1 NH2 N C O CB CA C O CB CG N CA C N CD OE1 OE2 CD CE NZ CG2 CA CB CG OD1 ND2 CG CD CB CG OD1 ND2 CG1 CG2 CD1, -13.624 -15.148 -10.109 -9.912 -9.026 -7.247 -8.649 -7.192 -10.276 -7.55 -10.734 -11.911 -12.61 -12.…
1s9d_AE	O N C O CB N CA C CB CG1 CD1 N CA C O N CA C O N CA CB OD1 CG2 CG CD NE CZ NH2 N C O CB CA C O N CA ND2, 22.859 22.179 22.126 23.359 21.703 21.293 21.776 22.166 20.697 20.39 21.578 23.365 23.814 25.214 26.067 25.488 26.847 27.28 26.469 28.595 29.194 30.52 30.693 29.452 25.505 24.258 24.456 24.472 24.63 24.907 26.692 26.545 24.509 28.983 28.672 27.775 29.517 29.374 24.569 0.153 -0.746 -0.302 -0.16…
1r8s_AE	CG2 CG CD CE NZ CA C O CB OG1 CG2 C O N CA C CB CG CD N CA C O CB OG1 CG2 N CA C O CD1 N CA C O N C O N CA C CG OD1 ND2 N CA C O CB CG1 CG CD OE1 OE2 OD1 CG CD NE CZ NH2 C O CA C O CB N CA C N CA CB CG CD CD CE CA CB CG OD1 ND2 CD CG OD1 ND2, 28.648 18.52 19.343 18.568 18.494 15.376 15.816 16.282 16.574 16.107 17.272 17.584 18.173 18.224 19.694 20.327 19.967 18.782 17.632 21.475 22.284 23.711 24.…
1i3o_E_pocket1	CA C O CB CG CD1 CD2 N CA C O C O N CA C O CB CG CD1 CD2 NE1 CE2 CE3 CZ2 CZ3 CH2 N CA CB CG CD OE1 OE2 CB CG OD1 OD2 CA C O CB CG CD OE1 CG ND1 CD2 CE1 NE2, 33.733 34.115 35.221 33.196 32.779 32.241 31.716 33.208 33.475 32.173 31.09 30.13 28.93 30.638 29.818 28.8 29.164 30.707 31.71 32.864 31.621 33.501 32.756 30.69 32.983 30.919 32.055 27.527 26.472 25.229 25.383 24.29 23.095 24.63 26.899 26.041…
1i3o_E_pocket2	OG CG CD2 CE1 CE2 CZ OH C O CB N CA C O CB CA C O CB CG CD2 N CA C CD N CA C O CB ND2 N CA C CB SG N CA CB CG CD1 CE1 CZ, 38.016 39.988 39.469 38.943 38.702 38.442 37.668 39.548 40.291 38.726 38.404 37.894 38.498 38.456 36.37 30.208 29.767 30.528 31.645 32.144 32.43 28.525 27.93 28.666 27.661 29.579 30.338 31.76 32.562 30.381 30.965 32.063 33.377 33.617 33.515 34.815 34.821 35.168 36.606 36.781 3…
1i3o_F_pocket1	CA C CB CG CD1 CD2 N CA C O CA C O N CA C O CB CG CD1 CD2 NE1 CE2 CE3 CZ2 CZ3 CH2 N CA CB CG CD OE1 OE2 CB CG OD1 OD2 CA C O CB CG CD OE1 CG CD2 CE1 NE2, -2.832 -3.664 -2.67 -1.833 -1.666 -0.468 -2.986 -3.669 -2.766 -1.609 -2.533 -1.89 -0.696 -2.696 -2.223 -1.764 -2.509 -3.33 -3.819 -4.654 -3.447 -4.819 -4.088 -2.631 -3.936 -2.481 -3.132 -0.547 -0.025 1.45 1.694 3.161 4.04 3.441 0.111 1.266 2.415…
1i3o_F_pocket2	OG CG CD2 CE1 CE2 CZ OH C O CB N CA C O CB CA C O CB CG CD2 N CA C CD N CA C O CB ND2 N CA C CB SG N CA CB CG CD1 CE1 CZ, 0.286 -3.504 -3.264 -1.596 -2.209 -1.38 -0.336 -5.255 -5.479 -5.242 -4.272 -3.331 -3.811 -3.283 -2.048 3.123 3.537 2.715 1.618 1.138 1.427 4.844 5.425 5.227 5.903 4.767 4.56 3.1 2.757 5.123 5.548 2.252 0.803 0.448 0.086 -1.608 -0.468 -0.873 -1.953 -1.448 -0.459 -0.031 -0.599 5…
1nw9_A	CA C CB CG CD1 N CA C O CB OG1 N C O CB CG OD1 N CA CB CG CD1 CD2 NE1 CE2 CE3 CZ2 CZ3 CH2 CD OE1 OE2 CA CB CG CD OE1 CD1 NE1 CE2 CZ2 CD1 CA C CB CG CD N CA C O CG CD CE CA C O N O, 15.722 14.259 16.068 17.517 18.387 14.014 12.658 12.541 13.541 12.32 12.608 11.322 11.633 12.483 11.699 11.107 11.643 11.149 11.591 11.184 11.896 11.601 13.047 12.499 13.398 13.816 14.488 14.904 15.228 15.134 14.525 15…
1g73_C	CA C CB CG CD1 N CA C O CB OG1 N C O CB CG OD1 N CA CB CG CD2 NE1 CE2 CE3 CZ2 CZ3 CH2 CG CD OE1 OE2 CG CD OE1 CD1 NE1 CE2 CZ2, 19.219 18.745 20.429 21.663 21.527 19.188 18.869 20.108 21.184 17.81 16.923 19.96 22.33 23.399 21.412 20.216 20.243 22.215 23.389 22.98 22.281 22.889 20.689 21.863 24.203 22.108 24.451 23.404 27.731 27.657 26.497 28.282 26.911 27.367 26.721 24.821 25.312 25.293 25.688 14.…
1g73_D	CA C CB CG CD1 CD2 N CA C O CB OG1 C O N CA CB CG CD1 CD2 NE1 CE2 CE3 CZ2 CZ3 CH2 N CG CD CE NZ CD OE1 OE2 CB CG CD OE1 CD1 NE1 CE2 CZ2, 3.394 3.418 4.191 3.576 2.394 4.635 2.358 2.181 1.527 0.997 1.216 1.426 1.502 0.786 2.825 3.574 5.05 5.426 5.397 5.897 5.828 6.14 6.136 6.617 6.61 6.845 3.573 1.071 0.488 -0.924 -0.87 2.923 3.276 1.905 4.82 4.446 2.926 2.21 1.176 0.241 -1.009 -2.267 -35.016 -35.…
1e31_A	CG CD2 CD2 CE3 CZ3 C O CD1 CE1 CE2 CZ CA C O CB CD1 N CA C O N CA CG CD2 CB CG CD1 CD2 CE1 CE2 CZ CA C O CB CG CD1 CE1 CA C CB CD2 N CA CB CG CD CE NZ OD1 CZ NH1 NH2 O N CA C O CB CG CD OE1 OE2 CE1 CE2 CZ CD1 CE1 CZ O CB CG1 CG2 O C O N CA C O CB CG CD NE2 N CA CB CG CD2 CD1, -6.258 -7.571 -10.81 -9.47 -9.081 -8.085 -8.262 -10.054 -10.069 -7.815 -8.941 -9.355 -8.524 -7.397 -10.265 -11.17 -9.089 -…
1e31_B	O CD2 CE1 CE2 CZ CA O CA C O CB C O N CA CG CD2 CB CG CD2 O OE1 CA CG1 CD1 C O CG CD1 CD2 CE1 CE2 CZ CA C O CD1 CA C O CB CG1 CA C O CB CG CD1 CE1 N CA C N CA CB CD NZ CZ NH1 NH2 CD OE2 CE1 CE2 CZ CG2 N CA C O C O N CA C CG NE2 N CA CB CG CD1 CD1 CD1, -4.946 -5.646 -3.41 -5.794 -4.671 -7.454 -8.041 -3.773 -4.57 -5.625 -2.911 -4.259 -3.142 -5.083 -4.677 -6.822 -6.475 -2.092 -2.09 -2.852 4.202 2.03…
1f3h_A	CD2 CE3 CZ3 CA C O CB CG CD1 CD2 CE1 CE2 CZ N CA C N CA C O CB CG CD1 CB CG CD1 CD2 CE1 CE2 CZ C O CD2 CE2 CZ N CA C O CB CG CD1 CD2 N CA C CB CG CD CE NZ N CA C O CB CG OD2 N CA CB NE CZ NH1 NH2 CA C O CB CZ CG CD1 CD2 CE1 CE2 CZ C O N CA C O CB CG CD1 CD2 CE1 CE2 CZ N CA C O CB CG1 CG2 C O N CA C O CB CG CD OE1 NE2 N CB CG CD1 CD2, 39.66 38.182 38.145 32.126 32.446 31.886 33.394 34.091 33.383 3…
1f3h_B	CE3 CZ3 CA C O CB CG CD1 CD2 CE1 CE2 CZ N CA C O CB N CA C N CA C O CB CG CD1 N CA C O N CA CG CD1 CD2 CA CB CG CD1 CD2 CE1 N CA C O CB CG CD2 CE2 CZ N CA C O CD2 N CA CB CG CD CE CZ NH1 NH2 C O N CA C O CB CG N CA C CB N CE1 CE2 CZ CD1 CE1 CB CG1 CG2 CD1 CA C O CG CD1 CD2 CE1 CE2 CZ N CA C O CB CG CD2 N C N CA C O CB CG1 CG2 C O N CA C O CB CG CD OE1 NE2 N CG CD2 CB CG CD1 CD2, 40.354 39.567 35.…
1xox_A	CB CG CD HB2 HB3 HG2 HG3 HD2 HD3 CD1 HD11 HD12 HD13 CA C O CB CG CD1 CD2 CE2 CZ HA HB3 HD2 HE2 N CA C O CB CG CD1 CD2 HA HB2 HB3 HD11 HD12 HD13 HD21 HD22 HD23 N CA C CB CG CD CE NZ H HA HB2 HB3 HG2 HG3 HD3 HE3 HZ1 HZ2 HZ3 N CA CB CG OD1 H HA HB2 HB3 H CZ NH1 NH2 HE HH11 HH12 HH21 HH22 CB CG1 CG2 CD1 HB HG12 HG21 HG23 HD11 HD12 HD13 CB CG CD OE1 OE2 HA HB3 HG2 HG3 CD OE1 OE2 CE1 CZ HE1 HZ CG CD1 C…
1xox_B	CB CG CD HB2 HB3 HG2 HG3 HD2 HD3 CD1 HD11 HD12 HD13 CA C O CB CG CD1 CD2 CE2 CZ HA HB3 HD2 HE2 N CA C O CB CG CD1 CD2 HA HB2 HB3 HD11 HD12 HD13 HD21 HD22 HD23 N CA C CB CG CD CE NZ H HA HB2 HB3 HG2 HG3 HD3 HE3 HZ1 HZ2 HZ3 N CA CB CG OD1 H HA HB2 HB3 H CZ NH1 NH2 HE HH11 HH12 HH21 HH22 CB CG1 CG2 CD1 HB HG12 HG21 HG23 HD11 HD12 HD13 CB CG CD OE1 OE2 HA HB3 HG2 HG3 CD OE1 OE2 CE1 CZ HE1 HZ CG CD1 C…
1mux_A_pocket1	CB CG CD1 CD2 CE1 CE2 CZ HB3 HD1 HD2 HE1 HE2 HZ CG2 CD1 HG22 HG23 HD11 HD12 HD13 CG CD1 CD2 HD11 HD12 HD13 HD22 HD23 CG1 HG11 HG12 HG13 CE HE1 HE2 HE3 C O CB CG CE HB3 HG2 HG3 HE1 HE2 CD1 HA HD11 HD12 HD13 CB CG1 CG2 HB HG11 HG12 HG22 HG23 CD1 HD11 HD12 HD13 CD2 CE2 HD2 HE2 CE HE2 HE3 CE HE1 HE2 HE3, -1.539 -2.922 -3.193 -3.943 -4.479 -5.229 -5.496 -1.495 -2.416 -3.74 -4.683 -6.006 -6.479 -1.143 …
1mux_A_pocket2	CD2 CE1 CE2 CZ HE2 HZ CB CG2 CD1 HB HG22 HG23 HD11 HD12 HD13 CD1 CD2 HD11 HD12 HD13 HD21 HD23 HE2 HE3 CA C O CB CE HA HB2 HB3 HG2 HE1 HE2 HE3 N CA CG1 CD1 H HA HG12 HD11 HD12 HD13 C O CB OE1 HB2 HB3 N CA CB H HA HB1 HB2 HB3 CB CG1 CG2 HB HG11 HG12 HG13 HG22 HG23 CD2 CE2 CZ HD2 HE2 HZ CA C O CB CG SD CE HA HB2 HB3 HG3 HE2 HE3 N SD CE HA HE1 HE2 HE3, -32.364 -34.106 -33.761 -34.632 -34.162 -35.698 …
1jl4_D	CG CD NE2 N C O N CB CG ND1 CE1 CD CE NZ C N CA C O N CA C O OD1 N CA CB O CB OG1, 27.908 27.122 25.861 27.924 26.171 25.281 25.899 23.642 24.033 23.588 24.132 20.939 19.907 20.071 20.629 20.884 22.139 22.229 21.335 23.263 23.231 22.983 23.594 25.65 22.05 21.876 20.39 17.809 17.631 18.744 93.884 92.714 92.944 96.927 98.395 97.717 99.305 98.799 98.371 97.243 97.157 97.932 96.955 95.666 100.304 99.…
3erd_A	N CA C O CB CG1 CG2 N N CA C O CB N CA C CB CG CD CE CG CD2 CE2 CZ CD1 CA C O CB CG CD OE1 N CA CB CG2 CG CD1, 17.856 18.315 19.803 20.572 17.528 16.124 18.267 20.209 21.878 21.971 23.163 23.847 20.675 23.41 24.52 25.845 24.545 23.328 23.455 22.348 22.846 22.427 21.08 20.146 19.022 18.785 17.375 16.981 19.636 21.127 21.931 21.494 16.617 15.243 14.585 15.224 16.723 17.294 -9.33 -10.672 -10.802 -11…
3erd_B	N CA C O CB CG CD1 CD2 N N CA C CB CG SD CE N CA CB CG1 CD1 O CA C O CB CG1 CG2 O N CA C O CB CG CD1 CD2 N CA C CB CG CD OE2 N CA C O CB N CA C O CB CG CB CG1 CD1 CD1 CG CD1 CD2 CG SD CE, -3.618 -3.572 -3.761 -3.137 -4.621 -4.172 -5.364 -3.055 -4.609 -0.561 0.433 0.317 0.246 1.169 0.754 0.781 -0.909 -1.127 -2.646 -3.141 -4.605 0.075 -2.422 -1.847 -1.93 -3.73 -4.561 -4.524 2.27 0.897 0.332 -0.498 …
1b72_B	CE1 CZ O CG CD1 CG CD OH CA C O CB CG CD CB CG CD2 CE2 N CB CG CD, 27.225 28.207 32.549 33.231 31.912 29.092 29.743 27.477 26.359 26.747 27.9 26.004 25.895 25.843 29.399 30.71 31.633 32.865 30.37 31.166 29.935 29.899 33.995 33.137 37.087 33.882 33.468 37.203 38.487 41.058 34.672 34.381 34.064 36.164 36.685 38.207 31.565 31.401 32.444 32.288 32.721 34.851 35.255 36.765 2.06 2.557 0.886 0.521 1.193…
1itb_B	O O CA C CB CG1 CG2 CD1 N CA C O CB H N CA CB CG CD1 CA C CB CG CD2 CE2 CZ OH N CA C O H OG HG CA C CB CD2 N CA C O H N CA CB OG1 H HG1, 52.521 55.641 57.23 58.772 56.808 56.977 55.376 56.64 59.455 60.922 61.46 61.171 61.376 58.964 62.253 62.809 61.879 61.582 60.793 59.476 58.641 58.621 59.237 59.757 60.207 60.124 60.452 58.813 58.154 57.657 58.105 59.416 55.323 55.903 59.304 60.682 59.157 56.692…
1be9_A	CZ NH1 NH2 CA C N CA C CB CG CD1 N CA C O N CA C O CG CD1 CD2 CE1 CE2 CZ N CA C CB CG OD1 ND2 N CA C O CG1 CG2 CD1 CD1 CE1 CB CD2 CA O CB C O CB CD1 N CA CB CG CE, 33.608 34.622 32.608 38.077 38.557 38.25 38.665 40.16 37.874 36.451 35.521 40.681 42.097 42.54 43.581 41.738 42.118 41.445 40.454 40.463 39.692 39.914 38.389 38.615 37.855 42.039 41.581 40.897 42.783 43.11 42.847 43.699 39.889 39.198 3…
1h9o_A	O CA C CB SG N CA C O CB CG1 CG2 CA C O CB CG CD1 CD2 CE1 CE2 CZ CA O CB CG CD1 CD2 CB CG CD2 ND2 CD1 N CA CB CG CD NE CZ NH2 CZ NH1 NH2 CA C CB OG N CA CB OG CB CA C CB N O, 10.866 11.401 10.735 12.381 13.119 11.141 10.582 11.213 12.417 10.903 10.6 10.118 15.904 16.777 16.654 16.414 15.465 14.21 15.82 13.333 14.941 13.722 18.916 20.08 17.526 16.367 15.078 16.399 20.17 20.212 19.742 19.143 16.342…
1foe_B	OG1 C O CA C CB CG1 CG2 N CA C O CB N CA C O N CA CB CG OD1 ND2 CA C CB CG CD1 CD2 CE2 CE3 CZ3 N CA C O CB CG OD1 OD2 N CA C O CG2 N CA C O CB NE2 CB OG, 23.2 25.116 24.221 23.551 23.196 23.355 21.961 23.581 21.981 21.441 20.06 19.128 21.301 19.926 18.631 17.652 18.071 16.355 15.326 13.93 13.522 13.803 12.82 14.397 15.371 13.077 12.1 12.158 10.884 10.251 10.266 9.046 16.411 17.405 16.826 15.796 1…
1foe_D	OG1 C O CA C CB CG1 CG2 N CA C O CB N N CG OD1 ND2 CA C O CB CG CD1 CD2 CE2 CE3 CZ3 N CA C O CB CG OD1 OD2 N CA C CB CG2 N CA C O CB CD OE1 NE2 CB OG, -35.147 -36.73 -35.714 -36.689 -37.401 -36.655 -36.085 -35.845 -36.601 -37.093 -36.285 -35.141 -36.853 -36.866 -34.852 -32.068 -31.713 -31.318 -31.815 -31.75 -31.202 -30.373 -30.209 -31.183 -28.974 -29.276 -27.638 -26.659 -32.294 -32.24 -30.828 -30…
1foe_F	OG1 C O N CA C CB CG1 CG2 N CA C O CB N N CG OD1 ND2 CA C CB CG CD1 CD2 CE2 CE3 CZ3 N CA C O CB CG OD1 OD2 N CA C CB CG2 N CA C O CB CD OE1 NE2 CB OG, -15.591 -20.123 -18.986 -21.183 -21.085 -21.044 -22.271 -22.18 -22.274 -20.147 -19.998 -19.991 -18.964 -18.677 -21.129 -19.897 -17.951 -16.967 -18.337 -14.07 -13.506 -13.337 -13.976 -14.975 -13.619 -14.445 -12.68 -12.595 -14.357 -13.944 -13.331 -13…
1foe_H	O N CG OD1 ND2 CA C CB CG CD1 CD2 CE2 CE3 CZ3 N CA C O CB CG N CA CB CG2 CD OE1 NE2 CB OG OG1 C O N CA C CB CG1 CG2 N CA C CB N OD1 OD2 C O N CA C O CB, 37.321 40.642 40.446 39.29 40.876 36.921 35.507 36.862 38.191 39.433 38.409 39.809 37.558 38.124 35.257 33.917 33.176 33.78 34.037 32.702 31.869 31.127 30.414 31.404 30.861 30.953 31.917 34.103 34.319 30.841 32.737 32.277 34.014 34.963 35.829 35.…
2nz8_A	CG1 C O N CG OD1 ND2 CA C O CB CG CD2 CE3 CZ3 N CA C O CB CG2 NE2 CB OG CB OG1 CG2 C O N CA C O CB CG2 N CA CB CG N CA CB CG OD1 OD2 CG OD1 OD2 N CA C O N CA C O CB, 41.416 50.725 49.68 47.455 44.51 44.922 43.475 44.89 45.495 45.115 43.427 42.645 41.441 40.667 39.529 46.433 47.028 46.103 45.247 48.384 43.368 43.614 39.31 40.102 53.587 52.46 54.014 54.607 53.623 54.597 53.364 53.367 54.306 52.697 …
1bg1_A	CA C O CB CG O CA C O CB CG CD OE1 OE2 N CA CB CG CD NE CZ NH2 C O CB CG1 CG2 CD1 N CA C O N CA CB OG CE NZ CZ NH1 NH2 CA C CB OG N CA C CB N CA CB OG CB OG1 CG2 C O N CA C O N CA N CB CG CD, 109.511 110.584 110.564 108.421 107.283 113.379 112.002 111.916 110.917 110.613 109.581 108.13 107.89 107.218 112.922 113.041 113.548 112.421 111.586 110.231 109.358 108.137 105.251 104.753 107.801 109.101 1…
1g3j_A	NH1 CA C O CB CG CE CA C O CB CG1 N CA CD NE CZ NH2 NH2 C O N CA C O CB OE1 N CA O CD1 CA C CB CG CD OE1 N CA C O CG2 CB OD1 NH1 NH2 CA C O CB CG NH1 N CA CB CG OD1 CG CD1 CD2 CA C O CB CG ND1 CE1 CG1 CD1 CZ NH1 NH2 CG1 C O N CA C CB SG N CA CB CG OD1 ND2 CE NZ CA C O CB CG CD NE CZ NH2 N CA C O CB CG ND1 CD2 CE1 NE2 CB OG CZ C O ND2, 26.117 31.996 30.737 30.661 31.74 31.207 29.911 32.236 31.253 …
1g3j_C	C O CB N CA C O CB CG CB CG CD OE1 N CG2 CD1 CB CG OD1 ND2 CD NE CZ NH1 CA C O CB CG CD CE N CA C O CA C O CB CG1 CG2 N CA C CB CD NE CZ NH2 N CA O CD1 CA C O C O N CA C CB SG N CA CB CG OD1 ND2 CE NZ CA C O CB CG N CA C O CB CG ND1 CD2 CE1 NE2 CB OG CZ NH1 CG OD1 ND2 NH2 CA C O CG NH1 N CA CB CG CD1 CD2 CA C O CB CG CD2 NE2 CG1 CD1 NH2 CZ NH1 NH2 CG1, 54.56 54.53 55.153 53.655 52.555 53.063 52.4…
1bsx_B	CG1 O N CA C O CB CG CD CG CD2 CE2 CZ CB SG CB CD OE1 NE2 CD1 CG2 CG2 CG2 CD1 CB CG CG CD CD1 CA C O CB CG CD OE1 N CA CB CG2, -35.251 -34.908 -35.89 -37.091 -37.807 -38.476 -38.067 -37.607 -38.8 -32.849 -33.765 -33.425 -32.163 -37.523 -37.713 -32.182 -34.33 -34.786 -35.105 -31.852 -30.892 -33.656 -28.9 -31.856 -29.406 -30.649 -26.244 -25.747 -32.194 -28.587 -27.797 -27.324 -30.102 -30.713 -32.23…
2oq1_A_pocket1	O CA C CB OG N CA CB CG CD NE CZ NH1 NH2 N NE CZ NH1 NH2 CG CD1 CD NH1 CB CG1 CG2 CA C O CB CG ND1 CD2 CE1 NE2 N CA C N CA CB CG CD CD1 CE1 CZ OH CB CD1 CD CE NZ, -0.742 -0.232 -0.074 0.053 1.37 -1.001 -0.947 -2.152 -2.04 -3.244 -4.427 -5.469 -5.488 -6.489 0.664 -1.676 -2.633 -2.985 -3.236 -4.637 -4.048 -10.369 -11.15 -5.032 -5.17 -5.999 -5.234 -6.587 -7.62 -5.076 -3.717 -3.453 -2.535 -2.168 -1.5…
2oq1_A_pocket2	CA CB CG CD NH1 CZ NH1 NH2 CG CD NE CZ NH1 NH2 O CB C O CB CG N CA C O N CA CB CG CD2, -23.325 -24.258 -23.631 -24.704 -24.296 -22.02 -23.162 -21.999 -25.23 -25.762 -26.564 -27.728 -28.261 -28.364 -22.521 -21.608 -19.743 -20.323 -20.661 -20.455 -19.361 -19.651 -20.486 -20.21 -21.519 -22.427 -23.787 -25.05 -25.15 -2.076 -0.867 0.444 1.506 3.558 -1.493 -2.03 -0.224 -1.59 -0.234 0.372 0.983 1.089 1.…
